# Supplementary material for: Benchmarks for taxonomic classification of jingmenviruses and closely related viruses using newly identified genomic sequences
Source: J Gen Virol. 2026 May 8;107(5):002254. doi: 10.1099/jgv.0.002254 (PMC13155725; doi:10.1099/jgv.0.002254)
Supplement: Uncited Table S1. [file jgv-107-02254-s001.xlsx]

## Sheet: All 2175
Supplementary File 1: Sequences in jingmenvirus database, with metadata and recommended classification. Highlighted in yellow: assembled in this study.
Accession	Recommended species	Recommended virus name (complete genomes only)	Recommended name (incomplete genome/EVE)	Segment	Description	Sample type / organism / species (as listed in metadata of published records)	country	collection_date	Sequence
OP807958.1			Ailanthus flavi-like virus	1	Ailanthus flavi-like virus isolate CH-AFLV-RNA1 segment RNA1, complete sequence	Ailanthus altissimus	China	2019-06-29	GAGUUUACAAUGAAAGUUGUGACAUAAACAAUUAUAACUAAUUGGAGAUCGAGUUUUUUCAAACAUUUCUAACGAAGUGAACGGACGAACAUUUGGUCGGUAGUCACGACGACAACACACACACACAACGCAAAGCUACACAACACCACAUAACACAAAUCAAGCAGCACCAUCAUGGAGGAGGCCACUUGGCUUCAAACACUCAAAGAUGCUUACAGCGUUAUGUAUAUGGCAACAGUCAUAUACAUGAGCCGCAAGUGUUUACAGAGCAAACCAAGACUGAGCUGGACAGAUUUCUGCACCAUACUCAUAACAUCCUUGUUCCCUCCAGCAUACUUCCUAGGCACUCGCAUCCACCAGGACACAGGCAGAACACCCCUCAUGCCCAAGGACCUAGUC…
MH158415.1	Species #13	Ālóngshān virus		1	Alongshan virus strain H3 NS5-like protein mRNA, complete cds	Homo sapiens	China: Hulunbuir, Inner Mongolia	2017-03-23	AUAUGGGAGUUAAUAGGAGCCAGCCUCAACAGCAAGUGCAACAGUUGAGGGUCUCGCUCCAGACUCGAAGGCGAUAGUUAUUUUUUCAAAUUAGCUAAAUCAGUCUCUAGCCAAAGAGACAAAUUCACAAGACCAUGGACGACCCGCUGAUGGCGGGCCUGGCCAUGAUCGUCCUGAUAGUGUUGGCCUUUUUCUUACAAUUGGCCGGCUCCUACCAGGAACACACGACUUACCUGUUCACACCGGAGGGGAACAUGGAGGUGUACAAGGGCGAUGGAUACAAGGUGUGGAAGUUGGAGCCCUCGUUGGGAGACCCCCUCGAGCUUGGAAGGAAGACCAAGACCGAAAUGAAUGCUAUGACCCAUGACGAAUUUGAUAGGAUGAAGUACAGGGGUGUGG…
MH158416.1	Species #13	Ālóngshān virus		2	Alongshan virus strain H3 putative glycoprotein VP1a and putative glycoprotein VP1b mRNAs, complete cds	Homo sapiens	China: Hulunbuir, Inner Mongolia	2017-03-23	ACAUGGGGAGUUAAAAGCGGACCCUUUCAGUUGCAAGUGCAUAAGCUGAGAGUUACCUCCGUAGACUGUCCAAGAUCGAUAGCUUGUAAAGCUAACAACUGGAAAGAACAUUGAACAAUAAAACAACAAGGAAUAAAGGUGCUAACUAGACCACCAAUCCUGGCAAAACCACACACAUGGCCAGUCAAACAAUUUCAGACACGAUCAACAAUGCUGCCAACCAGGUUCAGAACCUGCUUCGGAGGCUUAUGGGGAGCAACUCUUUUAAUGCUGUUCCUCUCAUCGUGCUCGGCGUCGCCUGGUUCAUCACAGGAGAUCUCUACAUCAUCGCCUUCAGCGCCAUCGCAGCUCUGGGGCCUUCUACUAGGGCGGAGGCCGCGCUCCUCCCACUUAUCGUCG…
MH158417.1	Species #13	Ālóngshān virus		3	Alongshan virus strain H3 NS3-like protein mRNA, complete cds	Homo sapiens	China: Hulunbuir, Inner Mongolia	2017-03-23	ACAUGGGUGGACCGGGUCUAGCAGCAAGUGCAACAGCUAGAUUUCUUUCGUCCAAGACUACUUAACAGACUUCGAAGGUAAAGAAAAACCUUUAUUAGUCUUGCAAUAAAGUGGCAACAAUGGCCACCCCUCUGGUGGCCACCUUAAGCUGCAUUCUAGCAGCAGUGGAUAAAGGCCUAGCGCCCGGCGUCGGUCUUAAAGGACUGGCGGUCGUCGCACUGGCCUCAUUCCUUACACCUGAGAUGACUCUGGCAUUGGCUUGGAUAUCGAUCACAAGGUCUAACUCCCCUGGGAGGGAAACCAACUUCGUUGAGAGGCAUUUUAUGGAGCUGCUACCCACGGUGGGUUGGCUGUCUCUGGAAUACACCGCACCUCUGGACAUCGUACUGAAUGAGGAGG…
MH158418.1	Species #13	Ālóngshān virus		4	Alongshan virus strain H3 putative capsid protein and hypothetical protein mRNAs, complete cds	Homo sapiens	China: Hulunbuir, Inner Mongolia	2017-03-23	ACAUGGGGCAAGUGCAACAGCCGGAGACCUCGUUCCAGACUCAAUUUACGAAAGAGUUUCGUAACGACACUACACACAGAUUUGCUUUGGUGAACCGAAGCAAUGAGGACGCUGAUCUACAUCCUCGCCGUCGCGGCCCUAACCAUGGGCAAACCGAACGGAGCCCCAGACUGGGGGAAGAUCGAGCUGCUGGGACAGCAGCUGCAGUCAGGAAUUGCAAAGAAGAAUGCCGAAAAGACCAGGUAUUACGCAGAACUGAUCAUCAAGGAGUUGCCCACACAGGAAGUGACUUACUACGCUGGAUUGAGAACCGGUGAGGAGAUAGCACUCACGGCAGGAGCAGCCAAGGCCAUCAUAGGAGAGGCUGUGAAUCUCAGGGUAAACCAGUGGACCAGGGCC…
MH158419.1			Ālóngshān virus	3	Alongshan virus strain H9 NS3-like protein mRNA, partial cds	Homo sapiens	China: Hulunbuir, Inner Mongolia	03-Apr-2017	AUCAAACAGACCACCCCUUACACCACCAUCGUGCUAAGCAGGAAGACGUACGAGAGGAACAUCAAGUUGGUGUUCAAACAGUACCCGAGGGGCAUGUGUGUGGUGACGACUUCCAUCAGUGAAUGUGGGGCUAACUAUGACCUGGAUGCUGUUUUCGAUGCCUGC
MH158420.1			Ālóngshān virus	3	Alongshan virus strain H11 NS3-like protein mRNA, partial cds	Homo sapiens	China: Hulunbuir, Inner Mongolia	04-Apr-2017	UUCGUGCCAGGUCUGACCGGAAAAAACGGAGCCUUAAUGGUGGCUAAACACAUCAAACAGACCACCCCUUACACCACCAUCGUGCUAAGCAGGAAGACGUACGAGAGGAACAUCAAGUUGGUGUUCAAACAGUACCCGAGGGGCAUGUGUGUGCUGACG
MH158421.1			Ālóngshān virus	3	Alongshan virus strain H18 NS3-like protein mRNA, partial cds	Homo sapiens	China: Hulunbuir, Inner Mongolia	05-Apr-2017	UUCGUGCCAGGUCUGACCGGAAAAAACGGAGCCUUAAUGGUGGCUAAACACAUCAAACAGACCACCCCUUACACCACCAUCGUGCUAAGCAGGAAGACGUACGAGAGGAACAUCAAGUUGGUGUUCAAACAGUACCCGAGGGGCAUGUGUGUGGUGACG
MH158422.1			Ālóngshān virus	3	Alongshan virus strain H26 NS3-like protein mRNA, partial cds	Homo sapiens	China: Hulunbuir, Inner Mongolia	04-Apr-2017	AUCAAACAGACCACCCCUUACACCACCAUCGUGCUAAGCAGGAAGACGUACGAGAGGAACAUCAAGUUGGUGUUCAAACAGUACCCGAGGGGCAUGUGUGUGGUGACGACUUCCAUCAGUGAAUGUGGGGCUAACUAUGACCUGGAUGCUGUGUUCGAUACCUGC
MH158423.1			Ālóngshān virus	3	Alongshan virus strain H28 NS3-like protein mRNA, partial cds	Homo sapiens	China: Hulunbuir, Inner Mongolia	04-Apr-2017	UUCGUGCCAGGUCUGACCGGAAAAAACGGAGCCUUAAUGGUGGCUAAACACAUCAAACAGACCACCCCUUACACCACCAUCGUGCUAAGCAGGAAGACGUACGAGAGGAACAUCAAGUUGGUGUUCAAACAGUACCCGAGGGGCAUGUGUGUGGUGACG
MH158424.1			Ālóngshān virus	3	Alongshan virus strain H30 NS3-like protein mRNA, partial cds	Homo sapiens	China: Hinggan, Inner Mongolia	06-Apr-2017	AUCAAACAGACCACCCCUUACACCACCAUCGUGCUAAGCAGGAAGACGUACGAGAGGAACAUCAAGCUGGUGUUCAAACAGUACCCGAGGGGCAUGUGUGUGGUGACGACUUCCAUCAGUGAAUGUGGGGCUAACUAUGACCUGGAUGCUGUGUUCGAUACCUGC
MH158425.1			Ālóngshān virus	3	Alongshan virus strain H111 NS3-like protein mRNA, partial cds	Homo sapiens	China: Hulunbuir, Inner Mongolia	21-Apr-2017	AUCAAACAGACCACCCCUUACACCACCAUCGUGCUAAGCAGGAAGACGUACGAGAGGAACAUCAAGUUGGUGUUCAAACAGUACCCGAGGGGCAUGUGUGUGGUGACGACUUCCAUCAGUGAAUGUGGGGCCAACUAUGACCUGGAUGCUGUGUUCGACACCUGC
MH158426.1			Ālóngshān virus	3	Alongshan virus strain H113 NS3-like protein mRNA, partial cds	Homo sapiens	China: Greater Khingan, Heilongjiang	09-Apr-2017	UUUGUGCCAGGUCUGACCGGAAAAAACGGAGCCUUAAUGGUGGCUAAACACAUCAAACAGACCACCCCUUACACCACCAUCGUGCUAAGCAGGAAGACGUACGAGAGGAACAUCAAGUUGGUGUUCAAACAGUACCCGAGGGGCAUGUGUGUGGUGACG
MH158427.1			Ālóngshān virus	3	Alongshan virus strain H125 NS3-like protein mRNA, partial cds	Homo sapiens	China: Hulunbuir, Inner Mongolia	23-Apr-2017	UUUGUGCCGGGUCUGACCGGGAAAAACGGAGCCUUAAUGGUGGCUAAACACAUCAAACAGACCACCCCUUACACCACCAUCGUGCUAAGCAGGAAGACGUACGAGAGGAACAUCAAGUUGGUGUUCAAACAGUACCCGAGGGGCAUGUGUGUGGUGACG
MH158428.1			Ālóngshān virus	3	Alongshan virus strain H136 NS3-like protein mRNA, partial cds	Homo sapiens	China: Hulunbuir, Inner Mongolia	28-Apr-2017	UUUGUGCCAGGUCUGACCGGAAAAAACGGAGCCUUAAUGGUGGCUAAACACAUCAAACAGACCACCCCUUACACCACCAUCGUGCUAAGCAGGAAGACGUACGAGAGGAACAUCAAGUUGGUGUUCAAACAGUACCCGAGGGGCAUGUGUGUGGUGACG
MH158429.1			Ālóngshān virus	3	Alongshan virus strain H205 NS3-like protein mRNA, partial cds	Homo sapiens	China: Hulunbuir, Inner Mongolia	2017-07-16	AUCAAACAGACCACCCCUUACACCACCAUCGUGCUAAGCAGGAAGACGUACGAGAGGAACAUCAAGUUGGUGUUCAAACAGUACCCGAGGGGCAUGUGUGUGGUGACGACUUCCAUCAGUGAAUGUGGGGCUAACUAUGACCUGGAUGCUGUGUUCGACACCUGC
MH158430.1			Ālóngshān virus	3	Alongshan virus strain H215 NS3-like protein mRNA, partial cds	Homo sapiens	China: Qiqihar, Heilongjiang	08-May-2017	AUCAAACAGACCACCCCUUACACCACCAUCGUGCUAAGCAGGAAGACGUACGAGAGGAACAUCAAGUUGGUGUUCAAACAGUACCCGAGGGGCAUGUGUGUGGUGACGACUUCCAUCAGUGAAUGUGGGGCUAACUAUGACCUGGAUGCUGUGUUCGAUACCUGC
MH158431.1			Ālóngshān virus	3	Alongshan virus strain H217 NS3-like protein mRNA, partial cds	Homo sapiens	China: Hinggan, Inner Mongolia	08-May-2017	AUCAAACAGACCACCCCUUACACCACCAUCGUGCUAAGCAGGAAGACGUACGAGAGGAACAUCAAGUUGGUGUUCAAACAGUACCCGAGGGGCAUGUGUGUGGUGACGACUUCCAUCAGUGAAUGUGGGGCUAACUAUGACCUGGAUGCUGUGUUCGAUACCUGC
MH158432.1			Ālóngshān virus	3	Alongshan virus strain H218 NS3-like protein mRNA, partial cds	Homo sapiens	China: Hulunbuir, Inner Mongolia	08-May-2017	AUCAAACAGACCACCCCUUACACCACCAUCGUGCUAAGCAGGAAGACGUACGAGAGGAACAUCAAGUUGGUGUUCAAACAGUACCCGAGGGGCAUGUGUGUGGUGACGACUUCCAUCAGUGAAUGUGGGGCUAACUAUGACCUGGAUGCUGUGUUUGAUACCUGC
MH158433.1			Ālóngshān virus	3	Alongshan virus strain H350 NS3-like protein mRNA, partial cds	Homo sapiens	China: Hulunbuir, Inner Mongolia	10-May-2017	UUUGUGCCGGGCCUGACCGGAAAAAACGGAGCCUUAAUGGUGGCUAAACACAUCAAACAGACCACCCCUUACACCACCAUCGUGCUAAGCAGGAAGACGUACGAGAGGAACAUCAAGUUGGUGUUCAAACAGUACCCGAGGGGCAUGUGUGUGGUGACG
MH158434.1			Ālóngshān virus	3	Alongshan virus strain H351 NS3-like protein mRNA, partial cds	Homo sapiens	China: Hinggan, Inner Mongolia	12-May-2017	UUUGUGCCGGGCCUGACCGGAAAAAAUGGAGCCUUAAUGGUGGCUAAACACAUCAAACAGACCACCCCUUACACCACCAUCGUGCUAAGCAGGAAGACGUACGAGAGGAACAUCAAGUUGGUGUUCAAACAGUACCCGAGGGGCAUGUGUGUGGUGACG
MH158435.1			Ālóngshān virus	3	Alongshan virus strain H384 NS3-like protein mRNA, partial cds	Homo sapiens	China: Hulunbuir, Inner Mongolia	15-May-2017	UUCGUGCCGGGCCUGACCGGAAAAAACGGAGCCUUAAUGGUGGCUAAACACAUCAAACAGACCACCCCUUACACCACCAUCGUGCUAAGCAGGAAGACGUACGAGAGGAACAUCAAGUUGGUGUUCAAACAGUACCCGAGGGGCAUGUGUGUGGUGACG
MH158436.1			Ālóngshān virus	3	Alongshan virus strain H566 NS3-like protein mRNA, partial cds	Homo sapiens	China: Hulunbuir, Inner Mongolia	26-May-2017	UUUGUGCCAGGUCUGACCGGAAAAAACGGAGCCUUAAUGGUGGCUAAACACAUCAAACAGACCACCCCUUACACCACCAUCGUGCUAAGCAGGAAGACGUACGAGAGGAACAUCAAGUUGGUGUUCAAACAGUACCCGAGGGGCAUGUGUGUGGUGACG
MH158437.1			Ālóngshān virus	3	Alongshan virus strain H766 NS3-like protein mRNA, partial cds	Homo sapiens	China: Hulunbuir, Inner Mongolia	2017-06-06	UUUGUGCCAGGUCUGACCGGAAAAAAUGGAGCCUUAAUGGUGGCUAAACACAUCAAACAGACCACCCCUUACACCACCAUCGUGCUAAGCAGGAAGACGUACGAGAGGAACAUCAAGCUGGUGUUCAAACAGUACCCGAGGGGCAUGUGUGUGGUGACG
MH158438.1			Ālóngshān virus	3	Alongshan virus strain H906 NS3-like protein mRNA, partial cds	Homo sapiens	China: Hulunbuir, Inner Mongolia	2017-06-17	UUUGUGCCGGGUCUGACCGGAAAAAAUGGAGCCUUAAUGGUGGCUAAACACAUCAAACAGACCACCCCUUACACCACCAUCGUGCUAAGCAGGAAGACGUACGAGAGGAACAUCAAGCUGGUGUUCAAACAGUACCCGAGGGGCAUGUGUGUGGUGACG
MH158439.1			Ālóngshān virus	3	Alongshan virus strain T69 NS3-like protein mRNA, partial cds	Ixodes persulcatus	China: Hulunbuir, Inner Mongolia	13-May-2017	UUCGUGCCAGGCCUGACCGGAAAAAACGGAGCCUUAAUGGUGGCUAAACACAUCAAACAGACCACCCCUUACACCACCAUCGUGCUAAGCAGGAAGACGUACGAGAGGAACAUCAAGUUGGUGUUCAAACAGUACCCGAGGGGCAUGUGUGUGGUGACG
MH158440.1			Ālóngshān virus	1	Alongshan virus strain T52 NS5-like protein mRNA, partial cds	Ixodes persulcatus	China: Hulunbuir, Inner Mongolia	13-May-2017	AACAAAGGCAGCAGGGUAAUCCAGUAUCUACGAGCUGACGCUAGGCUCUAUGAGCUGAGGGUCCUGGGGGGGCUUCACAAAUUCCUAGAGGCGUCGGAUUGGAGUGUGGCCGGGCAGGGCCUGUACAAGUACGGAGACCAAGUAAAAAAGGCAAUGAAUGCAACCGGAGCAGCCAUAGCUGAGGAUAUAGCGGGUUGGGACACCAAGGUCUCCAAGGGUCUACUGACCCUGGAGGCUCACAUGUUCUUC
MH678646.1			Ālóngshān virus	3	Jingmen tick virus strain T67 NS3-like protein gene, partial cds	Ixodes persulcatus	China: Hulunbuir, Inner Mongolia	13-May-2017	GUGUUUGUGCCAGGACUGACCGGAAAAAACGGAGCCUUAAUGGUGGCUAAACACAUCAAACAGACCACCCCUUACACCACCAUCGUGCUAAGCAGGAAGACGUACGAGAGGAACAUCAAGUUGGUGUUCAAACAGUACCCGAGGGGCAUGUGUGUGGUGACGACUUCCAUCAGUGAAUGUGGGGCUAACUAUGACCUGGACGCAGUGUUCGAUACCUGC
MH678647.1			Ālóngshān virus	3	Jingmen tick virus strain T102 NS3-like protein gene, partial cds	Ixodes persulcatus	China: Heilongjiang, Yichun	05-May-2016	AGGGUGGCGGUGUUUGUGCCGGGACUGACCGGAAAAAACGGAGCCUUAAUGGUGGCUAAACACAUCAAACAGACCACCCCUUACACCACCAUCGUGCUAAGCAGGAAGACGUACGAGAGGAACAUCAAGUUGGUGUUCAAACAGUACCCGAGGGGCAUGUGUGUGGUGACGACUUCCAUCAGUGAAUGUGGGGCUAACUAUGACCUGGAUGCUGUGUUCGAUACCUGCCAGCAGUAUCACUACUUGGUGACGGCAGUGGGAACAAAAGGAGUCAUAACCCCAUCCACC
MH678648.1			Ālóngshān virus	3	Jingmen tick virus strain T461 NS3-like protein gene, partial cds	Ixodes persulcatus	China: Heilongjiang, Yichun	05-May-2016	AGGGUGGCGGUGUUUGUGCCGGGACUGACCGGAAAAAACGGAGCCUUAAUGGUGGCUAAACACAUCAAACAGACCACCCCUUACACCACCAUCGUGCUAAGCAGGAAGACGUACGAGAGGAACAUCAAGUUGGUGUUCAAACAGUACCCGAGGGGCAUGUGUGUGGUGACGACUUCCAUCAGUGAAUGUGGGGCUAACUAUGACCUGGAUGCUGUGUUCGAUACCUGCCAGCAGUACCACUACUUGGUGACGGCAGUGGGAACAAAAGGAGUCAUAACCCCAUCCACC
MK122718.1			Ālóngshān virus	3	Alongshan virus strain C3 NS3-like protein mRNA, partial cds	cattle	China: Hulunbuir, Inner Mongolia	May-2017	AGGGUGGCGGUGUUUGUGCCGGGACUGACCGGAAAAAACGGAGCCUUAAUGGUGGCUAAACACAUCAAACAGACCACCCCUUACACCACCAUCGUGCUAAGCAGGAAGACGUACGAGAGGAACAUCAAGUUGGUGUUCAAACAGUACCCGAGGGGCAUGUGUGUGGUGACGACUUCCAUCAGUGAAUGUGGGGCUAACUAUGACCUGGAUGCAAUGUUCGAUACCUGC
MK122719.1			Ālóngshān virus	3	Alongshan virus strain S35 NS3-like protein mRNA, partial cds	sheep	China: Hulunbuir, Inner Mongolia	May-2017	AGGGUGGCGGUGUUUGUGCCAGGACUGACCGGAAAAAACGGAGCCUUAAUGGUGGCUAAACACAUCAAACAGACCACCCCUUACACCACCAUCGUGCUAAGCAGGAAGACGUACGAGAGGAACAUCAAGUUGGUGUUCAAACAGUACCCGAGGGGCAUGUGUGUGGUGACGACUUCCAUCAGUGAAUGUGGGGCUAACUAUGACCUGGAUGCUGUGUUCGAUACCUGC
MK122720.1			Ālóngshān virus	3	Alongshan virus strain C227 NS3-like protein mRNA, partial cds	cattle	China: Hulunbuir, Inner Mongolia	May-2017	AGGGUGGCGGUAUUUGUGCCGGGACUGACCGGAAAAAACGGAGCCUUAAUGGUGGCUAAACACAUCAAACAGACCACCCCUUACACCACCAUCGUGCUAAGCAGGAAGACGUACGAGAGGAACAUCAAGUUGGUGUUCAAACAGUACCCGAGGGGCAUGUGUGUGGUGACGACUUCCAUCAGUGAAUGUGGGGCUAACUAUGACCUGGAUGCUGUGUUCGACACCUGC
MK122721.1			Ālóngshān virus	3	Alongshan virus strain S67 NS3-like protein mRNA, partial cds	sheep	China: Hulunbuir, Inner Mongolia	May-2017	AGGGUGGCGGUGUUUGUGCCGGGACUGACCGGGAAAAACGGAGCCUUAAUGGUGGCUAAACACAUCAAACAGACCACCCCUUACACCACCAUCGUGCUAAGCAGGAAGACGUACGAGAGGAACAUCAAGUUGGUGUUCAAACAGUACCCGAGGGGCAUGUGUGUGGUGACGACUUCCAUCAGUGAAGGUGGGGCUAACUAUGACCUGGAUGCUGUGUUCGAUACCUGC
MK213941.1			Ālóngshān virus	3	Alongshan virus strain AY22 NS3-like protein mRNA, partial cds	Anopheles yatsushiroensis	China: Jilin	2017-07-01	AGGGUGGCGGUGUUUGUGCCGGGACUGACCGGAAAAAACGGAGCCUUAAUGGUGGCUAAACACAUCAAACAGACCACCCCUUACACCACCAUCGUGCUAAGCAGGAAGACGUACGAGAGGAACAUCAAGCUGGUGUUCAAACAGUACCCGAGGGGCAUGUGUGUGGUGACGACUUCCAUCAGUGAAUGUGGGGCUAACUAUGACCUGGAUGCAAUGUUCGAUACCUGC
MK213942.1			Ālóngshān virus	3	Alongshan virus strain CT30 NS3-like protein mRNA, partial cds	Culex tritaeniorhynchus	China: Jilin	2017-07-01	AGGGUGGCGGUGUUUGUGCCAGGACUGACCGGAAAAAACGGAGCCUUAAUGGUGGCUAAACACAUCAAACAGACCACCCCUUACACCACCAUCGUGCUAAGCAGGAAGACGUACGAGAGGAACAUCAAGUUGGUGUUCAAACAGUACCCGAGGGGCAUGUGUGUGCUGACGACUUCCAUCAGUGAAUGUGGGGCUAACUAUGACCUGGAUGCUGUGUUCGAUACCUGC
MN095519.1	Species #13	Ālóngshān virus		1	Jingmen tick virus isolate JMTV/I.ricinus/France segment 1, complete sequence	Ixodes ricinus	France: Alsace	?	UGUGAGUUAAUAGGAGCCAGCCUCAACAGCAAGUGCAACAGUUGAGAGUCUCGCUCCAGACUCGAAAGCGAUAGUUAUUUUUUCAAAUUAGCUAAAUCAGUCUCUAGCCAUAGAGACAAACUCACAAGACCAUGGACGACCCGUUGAUGGCGGGUCUGGCCAUGAUCGUCCUGGUGGUGCUGGCCUUUUUUUUACAAUUGGCCGGCUCUUAUCAGGAACACACAACUUACCUAUUUACACCGGAAGGAAACAUGGAGGUGUACAAAGGCGAUGGAUACAAGGUGUGGAAACUGGAACCCUCCUUGGGAGACCCUCUCGAGCUCGGGAGGAAGACCAAGACAGAAAUGAAUGCUAUGACCCACGACGAAUUUGACAGAAUGAAGUAUAGGGGUGUUGUCG…
MN095520.1	Species #13	Ālóngshān virus		2	Jingmen tick virus isolate JMTV/I.ricinus/France segment 2, complete sequence	Ixodes ricinus	France: Alsace	?	GGUGAGUUAAAAGCGGACCCUUUCAGUUGCAAGUGCAUAAGCUGAGAGUAACCUCCGUAGACUGUCCAAGAACGAUAGCUUGUAAAGCUAACAACUGGAAAGAACAUAAAACAAUAAAACAACAAGGAAUAAAGGUGCCAACUUGACCACCAAUCCUGGCAAAACCACACUCAUGGCCAGUAAAACCAUCUCCGACACAAUCAACAAUGCUGCCGAUCAGGUUCAGGGCCUGUUCCGGAAGCUUAUGGGGAGCAACUCUUUUAAUGCUGUUCCUCUCAUCGUGCUCGGCGUCGCCUGGUUCAUCACAGGAGAUCUCUACAUCAUCGCCUUCAGCGCCAUCGCAGCUCUGGGGCCUGCUGCUAGGGCGGAAGCCGCGCUCCUCCCACUUAUCGUCGCCGU…
MN095521.1	Species #13	Ālóngshān virus		3	Jingmen tick virus isolate JMTV/I.ricinus/France segment 3, complete sequence	Ixodes ricinus	France: Alsace	?	GGGUGGACCGGGUCUAGCAGCAAGUGCAACAGCUAGAUUCCUUUCGUCCAAGACUACUUAACAGACUUUGAAGGUAAAGAAAAACCUUUAUUGGUCUUGCAAAAAGUGACAACAAUGGCCACCCCUUUGGUGGCCACCUUAAGCUGCAUUCUGGCAGCAGUGGAUAAGGGCCUAGCGCCUGGCGUCGGCCUGAAAGGGUUGGCGGUCGUGGCAUUGGCCUCAUUCCUUACACCCGAGAUGACUUUGGCAUUGGCUUGGAUAUCGAUCACAAGGUCUAACUCCCCCGGGAGGGAAACCAACUUCGUCGAAAGGCACUUCAUGGAGCUGCUGCCCACAGUGGGUUGGCUGUCUCUGGAAUACACUGCACCUCUAGAUAUCGUGUUAAAUGAGGAGGACACC…
MN095522.1	Species #13	Ālóngshān virus		4	Jingmen tick virus isolate JMTV/I.ricinus/France segment 4, complete sequence	Ixodes ricinus	France: Alsace	?	CAGGCAGCAAGUGCAACAGCCGGAGACCUCGUUCCAGACUCAACUUACGAAGGAGUUUCGUAACAAUACUACACACAGAUUUGCUUUGGUGAACCGAAGCAAUGAGGACUUUGAUCUACAUCCUCGCCGUGGCAGCCCUGACUAUGGGCAAGCCAAACGGAGCCCCAGACUGGGGAAAGAUCGAGCUGCUGGGACAGCAGCUGCAAUCAGGAAUUGCAAAGAAGAAUGCCGAGAAGACCAGGUAUUACGCAGAAUUGAUCAUCAAGGAAUUGCCCACGCAGGAGGUGACUUACUACGCCGGACUGAGAACCGGUGAGGAGAUAGCACUCACAGCAGGAGCAGCCAAGGCCAUCAUAGGAGAGGCUGUGAACCUCAGGGUGAAUCAGUGGACCAGGGCUG…
MN107153.1	Species #13	Ālóngshān virus		4	Alongshan virus strain Kuutsalo-23 putative capsid protein and putative membrane protein genes, complete cds	Ixodes ricinus	Finland	2017	CAGGCAGCAAGUGCAACAGCCGGAGACCUCGUUCCAGACUCAACUUACGAAGGAGUUUCGUAACAAUACUACACACAGAUUUGCUUUGGUGAACCGAAGCAAUGAGGACUUUGAUCUACAUCCUCGCCGUGGCAGCCCUGAGCAUGGGCAAGCCAAACGGAGCCCCAGACUGGGGAAAGAUCGAGCUGCUGGGACAGCAGCUGCAAUCAGGAAUUGCAAAGAAGAAUGCCGAGAAGACCAGGUAUUACGCAGAACUGAUCAUCAAGGAAUUGCCUACGCAGGAGGUGACUUACUACGCCGGACUGAGAACCGGUGAGGAGAUAGCACUCACAGCAGGAGCAGCCAAGGCCAUCAUAGGAGAGGCCGUGAACCUCAGGGUGAACCAGUGGACCAGGGCUG…
MN107154.1	Species #13	Ālóngshān virus		2	Alongshan virus strain Kuutsalo-23 putative glycoprotein VP1a and putative glycoprotein VP1b genes, complete cds	Ixodes ricinus	Finland	2017	UUUCAGUUGCAAGUGCAUAAGCUGAGAGUAACCUCCGUAGACUGUCCAAGAACGAUAGCUUGUAAAGCUAACAACUGGAAAGAAUAUAAAACAAUAAAACAACAAGGAAUAAAGGUGCUAACUUGACCACCAACCCUGGCAAAACCACACUCAUGGCCAGUAAAACCAUCUCCGACACAAUCAACAAUGCUGCCGAUCAGGUUCAGGGCCUGUUCCGGAAGCUUAUGGGGAGCAACUCUUUUAAUGCUGUUCCUCUCAUCGUGCUCGGCGUCGCCUGGUUCAUCACGGGAGAUCUCUACAUCAUCGCCUUCAGCGCCAUCUCAGCUCUGGGGCCUGCUGCUAGGGCGGAAGCCGCGCUCCUCCCACUUAUCGUCGCCGUCAUCGUACGAAAAAGCAAUC…
MN107155.1	Species #13	Ālóngshān virus		3	Alongshan virus strain Kuutsalo-23 NS3-like protein gene, complete cds	Ixodes ricinus	Finland	2017	ACAGCUAGAUUUCUUUCGUCCAAGACUACUUAACAGACUUUGAAGGUAAAGAAAAACCUUUAUUGGUCUUGCAAAAAAAGUGACAACAAUGGCCACCCCUUUGGUGGCCACCUUAAGCUGCAUCUUGGCAGCAGUGGACAAGGGCCUAGCGCCUGGCGUCGGCCUGAAAGGGCUGGCGGUCGUGGCAUUGGCCUCAUUCCUCACACCCGAGAUGACUCUGGCAUUGGCUUGGAUAUCGAUCACAAGGUCCAACUCCCCUGGGAGGGAAACCAACUUCGUUGAAAGGCACUUCAUGGAGCUGCUGCCCACAGUGGGUUGGCUGUCUCUGGAAUACACUGCACCUCUAGAUAUUGUGUUAAAUGAGGAGGACACCCCUCAUCAGGAGGACAGGAAGUACUA…
MN107156.1	Species #13	Ālóngshān virus		1	Alongshan virus strain Kuutsalo-23 NS5-like protein gene, complete cds	Ixodes ricinus	Finland	2017	GAGUCUCGCUCCAGACUCGAAGGCGAUAGUUAUUUUUUCAAAUUAGCUAAAUCAGUCUCUAGCCAUAGAGACAAACUUACAAGACUAUGGACGACCCGUUGAUGGCGGGUCUGGCCAUGAUCGUCCUGGUGGUGCUGGCCUUUUUUUUACAAUUGGCCGGCUCUUAUCAGGAACACACAACUUACCUAUUUACACCGGAAGGAAACAUGGAGGUGUACAAAGGCGAUGGAUACAAGGUGUGGAAGUUGGAGCCCUCCUUGGGAGACCCUCUCGAGCUUGGGAGGAAGACCAAGACAGAAAUGAAUGCCAUGACCCACGACGAAUUUGACAGAAUGAAGUACAGGGGUGUUGUCGCGGAGGUUUACUCCGGGGACAAACCCUCGAAAGGAUACGACAAGC…
MN107157.1	Species #13	Ālóngshān virus		4	Alongshan virus strain Haapasaari-18 putative capsid protein and putative membrane protein genes, complete cds	Ixodes ricinus	Finland	2011	CAGGCAGCAAGUGCAACAGCCGGAGACCUCGUUCCAGACUCAACUUACGAAGGAGUUUCGUAACGAUACUACACACAGAUUUGCUUUGGUGAACCGAAGCAAUGAGGACUUUGAUCUACAUCCUCGCCGUGGCAGCCCUGACCAUGGGCAAGCCAAACGGAGCCCCAGACUGGGGUAAGAUCGAGCUGCUGGGACAGCAGCUGCAAUCAGGAAUUGCAAAGAAGAAUGCCGAAAAGACCAGGUACUACGCAGAACUGAUCAUCAAGGAAUUGCCCACGCAGGAGGUGACUUACUAUGCCGGAUUGAGAACCGGUGAGGAAAUAGCACUCACAGCAGGAGCAGCCAAAGCCAUUAUAGGGGAGGCUGUGAACCUUAGGGUGAAUCAGUGGACCAGGGCUG…
MN107158.1	Species #13	Ālóngshān virus		2	Alongshan virus strain Haapasaari-18 putative glycoprotein VP1a and putative glycoprotein VP1b genes, complete cds	Ixodes ricinus	Finland	2011	UUUCAGUUGCAAGUGCAUAAGCUGAGAGUAACCUCCGUAGACUGUCCAAGAACGAUAGCUUGUAAAGCUAACAACUGGAAAGAACAUAAAACAAUAAAACAACAAGGAAUAAAGGUGCCAACUUGACCACCAACCCUGGCAAAACCACACUCAUGGCCAGCAAAACCAUCUCCGACACAAUCAACAAUGCUGCCGAUCAGGUUCAGGGCCUGUUCCGGAAGCUUAUGGGGAGCAACUCUUUUAAUGCUGUUCCUCUCAUCGUGCUCGGCGUCGCCUGGUUCAUCACAGGAGAUCUCUACAUCAUCGCCUUCAGCGCCAUCGCGGCUCUGGGGCCUGCUGCUAGGGCGGAAGCCGCGCUCCUCCCACUUAUCGUCGCCGUCAUCGUACGAAAAAGCAAUC…
MN107159.1	Species #13	Ālóngshān virus		3	Alongshan virus strain Haapasaari-18 NS3-like protein gene, complete cds	Ixodes ricinus	Finland	2011	ACAGCUAGAUUUCUUUCGUCCAAGACUACUUAACAGACUUUGAAGGUAAAGAAAAACCUUUAUUGGUCUUGCAAAAAGUGACAACAAUGGCCACCCCCUUGGUGGCCACCUUAAGCUGCAUUCUGGCAGCAGUGGAUAAGGGCCUAGCGCCCGGCGUCGGCCUGAAAGGGCUGGCGAUCGUGGCAUUGGCCUCAUUCCUCACACCCGAGAUGACUUUGGCAUUGGCUUGGAUAUCGAUCACAAGGUCUAACUCCCCCGGGAGGGAAACCAACUUCGUUGAAAGGCACUUCAUGGAGCUGCUGCCCACAGUGGGUUGGCUGUCUCUGGAAUACACUGCACCUCUAGAUAUUGUGUUGAAUGAGGAGGACACCCCUCACCAGGAAGACAGGAAGUAUUACG…
MN107160.1	Species #13	Ālóngshān virus		1	Alongshan virus strain Haapasaari-18 NS5-like protein gene, complete cds	Ixodes ricinus	Finland	2011	GAGUCUCGCUCCAGACUCGAAGGCGAUAGUUAUUUUUUCAAAUUAGCUAAAUCAGUCUCUAGCCAUAGAGACAAACUCACAGGACCAUGGACGACCCGUUGAUGGCGGGUCUGGCCAUGAUCGUCCUGGUGGUGCUGGCCUUUUUUUUACAAUUGGCCGGCUCUUAUCAGGAACACACAACUUACCUAUUUACACCGGAAGGAAACAUGGAAGUGUACAAAGGCGAUGGAUACAAGGUGUGGAAGUUGGAACCCUCCUUGGGAGACCCUCUCGAGCUCGGGAGGAAGACCAAGACAGAAAUGAAUGCAAUGACCCACGACGAAUUUGACAGAAUGAAGUACAGGGGUGUUGUCGCGGAGGUUUACUCCGGGGAUAAACCCUCGAAAGGAUACGACAAGC…
MN218594.1			Ālóngshān virus	1	Alongshan virus strain S35 NS5-like protein mRNA, partial cds	sheep	China: Hulunbuir, Inner Mongolia	01-May-2017	AACAGAGGGUACACAGACCUCGGGUCCUACUGGGACUCAGGGGAGUGGCGUCAGGACGUCAACACCUUUAAGCAGAGCUUGUUGGCAGGAACCCCGACCCACGCCGUCUACAACACAACGGCAAAGAAGGAGAAAACCAAGAAUCUCACGAGGCAGGUGAACAAAGGCAGCAGGAUAAUCCAGUACCUACCGGCUGACGCUAGGCUCUAUGAGCUGAGGGUCCUGGGGGGGCUUCACAAAUUCCUGGAGGCGUCGGAUUGGAGUGUGGCCGGGCAGGGCCUGUACAAGUACGGAGACCAAGUGAAGAAGGCAAUGAAUGCAACCGGAGCAGCCAUAGCUGAGGAUAUAGCGGGUUGGGACACCAAGGUCUCCAAGGGUCUACUGACCUUGGAGGCACAC…
MN218595.1			Ālóngshān virus	1	Alongshan virus strain S67 NS5-like protein mRNA, partial cds	sheep	China: Hulunbuir, Inner Mongolia	01-May-2017	AACAGAGGGUACACAGACCUCGGGUCCUACUGGGACUCAGGGGAGUGGCGUCAGGACGUCAACACCUUUAAGCAGAGCUUGUUGGCAGGAACCCCGACCCACGCCGUCUACAACACAACGGCAAAGAAGGAGAAAACCAAGAAUCUCACGAGGCAGGUGAACAAGGGCAGCAGGAUAAUCCAGUACCUCCCGGCUGACGCUAGGCUCUAUGAGCUGAGGGUCCUGGGGGGGCUUCACAAAUUCCUGGAGGCGUCGGAUUGGAGUGUGGCCGGGCAGGGCCUGUACAAGUACGGAGACCGAGUGAAAAAGGCAAUGAAUGCAACCGGAGCAGCCAUAGCUGAGGAUAUAGCGGGUUGGGACACCAAGGUCUCCAAGGGUCUACUGACCUUGGAGGCACAC…
MN218596.1			Ālóngshān virus	1	Alongshan virus strain C3 NS5-like protein mRNA, partial cds	cattle	China: Hulunbuir, Inner Mongolia	01-May-2017	AACAGAGGGUACACAGACCUCGGGUCCUACUGGGACUCAGGGGAGUGGCGUCAGGACGUCAACACCUUUAAGCAGAGCUUGUUGGCAGGAACCCCGACCCACGCCGUCUACAACACAACGGCAAAGAAGGAGAAAACCAAGAAUCUCACGAGGCAGGUGAACAAAGGCAGCAGGAUAAUCCAGUACCUACCGGCUGACGCUAGGCUCUAUGAGCUGAGGGUCCUGGGGGGGCUUCACAAAUUCCUGGAGGCGUCGGAUUGGAGUGUGGCCGGGCAGGGCCUGUACAAGUACGGAGACCAAGUGAAGAAGGCAAUGAAUGCAACCGGAGCAGCCAUAGCUGAGGACAUAGCGGGUUGGGACACCAAGGUCUCCAAGGGUCUACUGACCUUGGAGGCACAC…
MN218597.1			Ālóngshān virus	1	Alongshan virus strain C227 NS5-like protein mRNA, partial cds	cattle	China: Hulunbuir, Inner Mongolia	01-May-2017	AACAGAGGGUACACAGACCUCGGGUCCUACUGGGACUCAGGGGAGUGGCGUCAGGACGUCAACACCUUUAAGCAGAGCUUGUUGGCAGGAACCCCGACCCACGCCGUCUACAACACAACGGCAAAGAAGGAGAAAACCAAGAAUCUCACGAGGCAGGUGAACAAGGGCAGCAGGAUAAUCCAGUACCUCCCGGCUGACGCUAGGCUCUAUGAGCUGAGGGUCCUGGGGGGGCUUCACAAAUUCCUGGAGGCGUCGGAUUGGAGUGUGGCCGGGCAGGGCCUGUACAAGUACGGAGACCGAGUGAAAAAGGCAAUGAAUGCAACCGGAGCAGCCAUAGCUGAGGACAUAGCGGGUUGGGACACCAAGGUCUCCAAGGGUCUACUGACCCUGGAGGCACAC…
MN604229.2			Ālóngshān virus	2	Alongshan virus strain Galozero-14-T20426 segment 2, partial sequence	Ixodes persulcatus	Russia: The Republic of Karelia	2014-06-01	CCGUAGACUGUCCAAGAACGAUAGCUUGUAAAGCUAACAACUGGAAAGAACACAGAACAAUAAAACAACAAGGAAUAAAGGUGCUAACUCAACCACCAGCCCUGGCAAAACCACACACAUGGCCAGCAAAACCAUCUCAGACACAAUCAACAAUGCUGCCGAUCAGGUGCAGGGCCUGUUUCGGAAGCUUAUGGGGAGCAACUCUUUUAAUGCUGUUCCUCUCAUUGUGCUCGGCGUCGCCUGGUUCAUCACAGGAGAUCUCUACAUCAUCGCCUUCAGCGCCAUCGCAGCUCUGGGGCCUGCUACUAGGGCGGAGGCCGCGCUCCUCCCACUUAUCGUCGCCGUCAUCAUACGAAAAAGCAAUCGCACGAUUUCAAGAGCGGCUCUCGCGCUCGCGGC…
MN648770.1	Species #13	Ālóngshān virus		1	Alongshan virus strain Miass527 segment 1, complete sequence	Ixodes persulcatus	Russia: Chelyabinsk region	May-2014	GUUUUAAGUUGCGCAACAGUUAUUUGGAGCCAGCCUCAACAGCAAGUGCAACAGUUGAGGGUCUCGCUCCAGACUCGAAGGCGAUAGUUAUUUUUUUUAAAUUAGCUACACCAGUCUCUAGCCAAAGAGACAAACUCACAAAAUCAUGGAUGACCCGCUGAUGGCGGGCCUGGCCAUGAUUGUCCUGAUAGUGUUGGCCUUUUUAUUACAACUGGCCGGCUCUUACCAGGAGCAUACGACUUAUCUGUUCACACCGGAAGGAAACAUGGAAGUGUACAAAGGCGAUGGAUACAAGGUGUGGAAGUUGGAGCCCUCUCUGGGGGACCCUCUCGAACUCGGGAGGAAGACCAAGGCCGAGAUGAAUGCUAUGACCCACGAUGAGUUCGACAGAAUGAAGUA…
MN648771.1	Species #13	Ālóngshān virus		3	Alongshan virus strain Miass527 segment 3, complete sequence	Ixodes persulcatus	Russia: Chelyabinsk region	May-2014	ACGUCCAGUGCUUGCGUGUUCAUAGCCCGGGUUUAGCAGCAAGUGCAACAGCUAGAUUUCUUUCGUCCAAGACUACUUAACAGACUUUGAAGGUAAAGAAAAAACCUUUAUUAGUCUUGCAAAAAAGUGACAACAAUGGCCACCCCUUUGGUGGCCACCUUAAGCUGCAUUCUAGCAGCAGUGGACAAGGGCCUAGCACCUGGCGUUGGUCUAAAAGGACUAGCGAUCAUGGCAUUGGCCUCAUUCCUCACACCCGAGAUGACUCUGGCAUUGGCUUGGAUAUCGAUCACAAGGUCUAACUCCCCUGGGAGGGAAACCAACUUCGUGGAAAGGCACUUCAUGGAGCUGUUGCCCACGGUGGGUUGGCUGUCUCUGGAAUACACCGCACCUCUGGAUAUC…
MN648772.1	Species #13	Ālóngshān virus		2	Alongshan virus strain Miass527 segment 2, complete sequence	Ixodes persulcatus	Russia: Chelyabinsk region	May-2014	AGCGGACCUCCUUUCAGUUGCAAGUGCAUAGGCUGAGAGUAACCUCCGUAGACUGUCCAAGAACGAUAGCUUGUAAAGCUAGCGACUGGAAAGAACAUUGAACAAUAAAACAACAAGGAAUAAAGGUGCUAACUUGACCACCAAUCCUGGCAAAACCACACACAUGGCCAGUCAAACAAUUUCAGACACGAUCAACAAUGCUGCCAAUCAGGUCCAGAACCUGCUUCGGAAGCUUAUGGGGAGCAAUUCUUUUAAUGCUGUUCCUCUCAUCGUGCUCGGCGUCGCCUGGUUCAUCACAGGAGAUCUCUACAUCAUCGCCUUCAGCGCCAUCGCAGCUCUGGGGCCUGCUGCUAGGGCGGAGGCCGCGCUCCUCCCACUUAUCGUCGCCGUCAUCGUACG…
MN648773.1	Species #13	Ālóngshān virus		4	Alongshan virus strain Miass527 segment 4, complete sequence	Ixodes persulcatus	Russia: Chelyabinsk region	May-2014	GCGUCCGGCUGUUGCAGCAGUCGGAGACCUCGUUCCAGACUCAAUUUACGAAAGAGUUUCGUAACGACACUACACACAGAUUUGCUUUGGUAAACUGAAGCAAUGAGGACUUUGAUCUACAUCCUCGCCGUGGCGGCCCUGACUAUGGGUAAGCCAAACGGAGCCCCAGAUUGGGGAAAGAUCGAGCUGCUGGGACAGCAGCUGCAAUCAGGAAUUGCAAAGAAGAAUGCCGAGAAGACCAGGUAUUACGCAGAACUGAUCAUCAAGGAAUUGCCCACGCAGGAGGUAACCUACUACGCCGGCCUAAGAACCGGUGAGGAGAUAGCACUCACGGCAGGAGCAGCCAAGGCUAUCAUAGGGGAGGCUGUGAACCUCAGGGUGAACCAGUGGACUAGAGCU…
MN648774.1	Species #13	Ālóngshān virus		1	Alongshan virus strain Miass519 segment 1, complete sequence	Ixodes persulcatus	Russia: Chelyabinsk region	May-2014	AGAAGUGCAACAGUUGAGGGUCUCGCUCCAGACUCGGAGGCGAUAGUUAUUUUUUCAAAUUAGCUAAACCAGUCUCUAGCAAAAAGACAAACUCAUAGGACCAUGGAUGACCCGCUGAUGGCGGGCCUGGCCAUGGUUGUCCUGAUAGCGCUGGCCUUCUUUCUACAGUUGGCCAGCUCUUAUCAGGAGCACACGACUUAUCUGUUCACACCGGAAGGAAACAUGGAAGUAUACAAAGGCGAUGGAUACAAGGUGUGGAAGUUGGAACCCUCCUUAGGGGAUCCUCUCGAGCUCGGGAGGAAGACCAAGACCGAGAUGAAUGCCAUGACCCAUGACGAGUUCGACAGAAUGAAAUACAGGGGUGUAGUCGCAGAGGUGUACUCUGGGGACAAGCCCUCG…
MN648775.1	Species #13	Ālóngshān virus		3	Alongshan virus strain Miass519 segment 3, complete sequence	Ixodes persulcatus	Russia: Chelyabinsk region	May-2014	GUCGGUGAUCACGGUGGGUUUAGCAGCAAGUGCAACAGCUAAAUUUCUUUCGUCCAAGACUACUUAACAGACUUUGAAGGUAAAGAAAAACCUUUAUUAGUCUUGCAAAAAGUGACAACAAUGGCCACCCCUUUGGUGGCCACCUUAAGCUGCAUUCUAGCAGCAGUGGACAAGGGCCUAGCACCUGGCGUUGGUCUAAAAGGACUGGCGAUCAUGGCAUUGGCCUCAUUCCUUACACCUGAGAUGACUCUGGCAUUGGCUUGGAUAUCGAUCACAAGGUCUAACUCCCCUGGGAGGGAAACCAACUUCGUCGAAAGGCACUUCAUGGAGCUGCUGCCCACGGUGGGUUGGCUGUCUCUGGAAUACACCGCACCUCUGGACAUCGUACUGAACGAGGAG…
MN648776.1	Species #13	Ālóngshān virus		2	Alongshan virus strain Miass519 segment 2, complete sequence	Ixodes persulcatus	Russia: Chelyabinsk region	May-2014	CAGGUUACUUUCAGUUGCAAGUGCAUAAGCUGAAAGUAACCUCCGUAGACUGUCCAAGAACGAUAGCUUGUAAAGCUAACAACUGGAAAGAAUACAGAACAAUAAAACAACAAGGAAUAAAGGUGCUAACUCAACCACCAGCCCUGGCAAAACCACACACAUGGCCAGCAAAACCAUCUCAGACACAAUCAAUAAUGCUGCCGAUCAGGUUCAAGGCCUGCUUCGGAAGCUUAUGGGGAGCAACUCUUUUAAUGCUGUUCCUCUCAUCGUGCUCGGCGUCGCCUGGUUCAUCACAGGAGAUCUCUACAUCAUCGCCUUCAGCGCCAUCGCAGCUCUGGGGCCUGCUGCUAGGGCGGAAGCCGCGCUCCUCCCACUUAUCGUCGCCGUCAUCGUACGAAA…
MN648777.1	Species #13	Ālóngshān virus		4	Alongshan virus strain Miass519 segment 4, complete sequence	Ixodes persulcatus	Russia: Chelyabinsk region	May-2014	GUUCCAGACUCAAUUUACGAAAGAGUUUCGUAACGACACUACACACAGAUUUGCUUUGGUGAACUGAAGCAAUGAGGACUUUGAUCUACAUCCUCGCCGUGGCGGCCCUGACCAUGGGCAAGCCAAACGGAGCCCCAGAUUGGGGAAAGAUCGAGCUGCUGGGACAGCAGCUGCAAUCAGGAAUUGCAAAGAAGAAUGCCGAGAAGACCAGGUAUUACGCAGAACUGAUCAUUAAGGAAUUGCCCACGCAGGAGGUAACCUACUACGCCGGCCUAAGAACCGGUGAGGAGAUAGCACUCACGGCAGGAGCAGCCAAGGCUAUUAUAGGGGAGGCUGUGAACCUCAGGGUGAACCAGUGGACUAGAGCUGUGGGAGAGUACUUGACCAUAGACAGACAUA…
MT210218.1			Ālóngshān virus	1	Alongshan virus strain Che519 NS5-like protein gene, partial cds	Ixodes persulcatus	Russia: Chelyabinsk region	May-2014	CUGGGAUCCUAUUGGGACUCGGGGGAGUGGCGCCAGGACGUCAACACUUUUAAGCAGAGUCUGUUGGCAGGCACCCCCACCCAUGCUGUCUACAACACAACAGCAAAAAAAGAGAAAACCAAGAAUCUCACGAGGCAGGUAAACAAGGGUAGUAGGAUAAUCCAGUACCUCCCGGCGGACGCAAGACUCUACGAGUUGAGGGUCCUGGGGGGGCUUCACAAGUUCCUGGAGGCGUCAGAUUGGAGCGUGGCCGGCCAGGGCCUAUACAGGUACGGAGACCGGGUGAAGAAAGCCAUGAAUGCAACGGGAGCAGCUAUAGCCGAGGACAUAGCGGGCUGGGACACUAAGGUGUCUAAGGGCCUCUUGACCUUGGAGGCACACAUGUUCUGCAGACUGGCG…
MT210219.1			Ālóngshān virus	1	Alongshan virus strain Che506 NS5-like protein gene, partial cds	Ixodes persulcatus	Russia: Chelyabinsk region	May-2014	GGAGAAAACCAAGAAUCUCACGAGGCAGGUAAACAAGGGUAGUAGGAUAAUCCAGUACCUCCCGGCGGACUCAAGACUUUACGAGUUGAGGGUCCUGGGGGGGCUUCACAAGUUCCUGGAGGCGUCAAAUUGGAGCGUGGCCGUCCAGAGCCU
MT210220.1			Ālóngshān virus	1	Alongshan virus strain Che502 NS5-like protein gene, partial cds	Ixodes persulcatus	Russia: Chelyabinsk region	May-2014	GGAGAAAACCAAGAAUCUUACGAGGCAAGUAAAUAAGGGCAGCAGAAUAAUCCAGUACCUCCCGGCUGACGCUAGACUCUAUGAGUUGAGGGUCUUAGGGGGGCUCCAUAGGUUCCUGGAAGCGUCGGAUUGGAGCGUGGCUGGUCAGGGCCUAUACAAAUAUGGAGACCGGGUGAAGAAGGCCAUGAAUGCAAC
MT210221.1			Ālóngshān virus	1	Alongshan virus strain Che508 NS5-like protein gene, partial cds	Ixodes persulcatus	Russia: Chelyabinsk region	May-2014	GGAGAAAACCAAGAAUCUUACGAGGCAAGUAAAUAAGGGCAGCAGAAUAAUCCAGUACCUCCCGGCUGACGCUAGACUCUAUGAGUUGAGGGUCUUAGGGGGGCUCCAUAGGUUCCUGGAAGCGUCGGAUUGGAGCGUGGCUGGUCAGGGCCUAUACAAAUAUGGAGACCGGGUGAGGAAGGCCAUGAAUGCAAC
MT210222.1			Ālóngshān virus	1	Alongshan virus strain Che501 NS5-like protein gene, partial cds	Ixodes persulcatus	Russia: Chelyabinsk region	May-2014	GGAGAAAACCAAGAAUCUUACGAGGCAAGUAAAUAAGGGCAGCAGAAUAAUCCAGUACCUCCCGGCUGACGCUAGACUCUAUGAGUUGAGGGUCUUAGGGGGGCUCCAUAGGUUCCUGGAAGCGUCGGAUUGGAGCGUGGCUGGUCAGGGCCUAUACAAAUAUGGAGACCGGGUGAAGAAGGCCAUGAAUGCAAC
MT210223.1			Ālóngshān virus	1	Alongshan virus strain Che515 NS5-like protein gene, partial cds	Ixodes persulcatus	Russia: Chelyabinsk region	May-2014	GGAGAAAACCAAGAAUCUUACGAGGCAAGUAAAUAAGGGCAGCAGAAUAAUCCAGUACCUCCCGGCUGACGCUAGACUCUAUGAGUUGAGGGUCUUAGGGGGGCUCCAUAGGUUCCUGGAAGCGUCGGAUUGGAGCGUGGCUGGCCAGGGCCUAUACAAAUAUGGAGACCGGGUGAAGAAGGCCAUGAAUGCAAC
MT210224.1			Ālóngshān virus	1	Alongshan virus strain Che523 NS5-like protein gene, partial cds	Ixodes persulcatus	Russia: Chelyabinsk region	May-2014	GGAGAAAACCAAGAAUCUUACGAGGCAAGUAAAUAAGGGCAGCAGAAUAAUCCAGUACCUCCCGGCUGACGCUAGACUCUAUGAGUUGAGGGUCUUAGGGGGGCUCCAUAGGUUCCUGGAAGCGUCGGAUUGGAGCGUGGCUGGUCAGGGCCUAUACAAAUAUGGAGACCGGGUGAAGAAGGCCAUGAAUGCAA
MT210225.1			Ālóngshān virus	1	Alongshan virus strain Che510 NS5-like protein gene, partial cds	Ixodes persulcatus	Russia: Chelyabinsk region	May-2014	GGAGAAAACCAAGAAUCUUACGAGGCAAGUAAAUAAGGGCAGCAGAAUAAUCCAGUACCUCCCGGCUGACGCUAGACUCUAUGAGUUGAGGGUCUUAGGGGGGCUCCAUAGGUUCCUGGAAGCGUCGGAUUGGAGCGUGGCUGGUCAGGGCCUAUACAAAUAUGGAGACCGGGUGAAGAAGGCCAUGAAUGCAAC
MT246198.1			Ālóngshān virus	3	Alongshan virus isolate HLJ1 NS3-like protein gene, partial cds	Ixodes persulcatus	China: Heilongjiang	2018	CCAUCUACAAAAUCAGCAGGACCACCCCCGGAGUAAGCGGAUCACCCCUGUUCGUCGUCGAUCUGGACGAGGAGGGGAAUAGAACGUUUGCCCUGGCGGGGACAAUAGGCAGGAGCAUAAGAGCAGGACCCUACCAUCAGUAUGAGAUACAAUCCCAUCUACCCAUGCCCACGACCCCUUACGAUACCAUUCUAAAGGCGGGUGUCGUCCUCCAGCUCUUCAGCCACCCCGGGGCGGGAAAGACAAGAGCCAUCCCGGAGUAUGUCAGGCAGCUGAUGACCUGGUCCAAUCGGGUGUACGUUGCGGGCCCUACCAGGGUGGUGGCUCGGGAGAUGCUGGAAUCCCUACAGGGAACUAAAUGGGUAUGCGCCAUGGUGAAGGGGCUCCCAAGGCCCCACG…
MT246199.1			Ālóngshān virus	3	Alongshan virus isolate HLJ2 NS3-like protein gene, partial cds	Ixodes persulcatus	China: Heilongjiang	2018	CCAUCUACAAAAUCAGCAGGACCACCCCCGGAGUAAGCGGAUCACCCCUGUUCGUCGUCGAUCUGGACGAGGAGGGGAAUAGAACGUUUGCCCUGGCGGGGACAAUAGGCAGGAGCAUAAGAGCAGGACCCUACCAUCAGUAUGAGAUACAAUCCCAUCUACCCAUGCCCACGACCCCUUACGAUACCAUUCUAAAGGCGGGUGUCGUCCUCCAGCUCUUCAGCCACCCCGGGGCGGGAAAGACAAGAGCCAUCCCGGAGUAUGUCAGGCAGCUGAUGACCUGGUCCAAUCGGGUGUACGUUGCGGGCCCUACCAGGGUGGUGGCUCGGGAGAUGCUGGAAUCCCUACAGGGAACUAAAUGGGUAUGCGCCAUGGUGAAGGGGCUCCCAAGGCCCCACG…
MT514916.1			Ālóngshān virus	1	Alongshan virus strain HLJ1 NS5-like protein mRNA, complete cds	Ixodes persulcatus	China: Heilongjiang	2018	GCAAUCAUGGACGAUCCGCCGAUGGCGGGCCUGGCCAUGAUCGUCCUGAUAGUGUUGGCCUUUUUCUUACAAUUGGCCGGCUCCUACCAGGAACACACGACUUACCUGUUUACACCGGAGGGGAACAUGGAGGUGUACAAAGGUGAUGGAUACAAGGUGUGGAAGUUGGAGCCCUCGUUGGGAGAUCCCCUCGAGCUUGGGAGGAAGACCAAGACCGAAAUGAACGCUAUGACCCACGACGAAUUUGAUAGGAUGAAGUACAGGGGUGUUGUCGCGGAGGUUUACUCCGGGGACAAACCCUCGAAAGGUUAUGACAAACUCAGAGUACUCCUUGACCUCAUGGACAGGCCUAGGUUGGGGACAACAGUGGACCUGUGCGCAGGAAGAGGCGGAUGGAGU…
MT514917.1			Ālóngshān virus	1	Alongshan virus strain HLJ2 NS5-like protein mRNA, complete cds	Ixodes persulcatus	China: Heilongjiang	2018	GCAAUCAUGGACGAUCCGCCGAUGGCGGGCCUGGCCAUGAUCGUCCUGAUAGUGUUGGCCUUUUUCUUACAAUUGGCCGGCUCCUACCAGGAACACACGACUUACCUGUUUACACCGGAGGGGAACAUGGAGGUGUACAAAGGUGAUGGAUACAAGGUGUGGAAGUUGGAGCCCUCGUUGGGAGAUCCCCUCGAGCUUGGGAGGAAGACCAAGACCGAAAUGAACGCUAUGACCCACGACGAAUUUGAUAGGAUGAAGUACAGGGGUGUUGUCGCGGAGGUUUACUCCGGGGACAAACCCUCGAAAGGUUAUGACAAACUCAGAGUACUCCUUGACCUCAUGGACAGGCCUAGGUUGGGGACAACAGUGGACCUGUGCGCAGGAAGAGGCGGAUGGAGU…
MT536950.1			Ālóngshān virus	2	Alongshan virus strain HLJ1 glycoprotein VP1a and glycoprotein VP1b mRNAs, complete cds	Ixodes persulcatus	China: Heilongjiang	2018	UCAAGGGAUAAGGGUGCUAACUUGACCACCAAUCCUGGCAAAACCACACACAUGGCCAGUCAAACAAUUUCAGACACGAUCAACAAUGCUGCCAACCAGGUCCAGAACCUGCUUCGGAGGCUUAUGGGGAGCAACUCUUUUAAUGCUGUUCCUCUUAUCGUGCUCGGCGUCGCCUGGUUCAUCACAGGAGAUCUCUACAUCAUCGCCUUCAGCGCCAUCGCAGCUCUGGGGCCUGCUGCUAGGGCGGAGGCCGCGCUCCUCCCACUUAUCGUCGCCGUCAUCGUACGAAAAAGCAAUCGCACGAUUUCAAGAGCGGCUCUCGCGCUCGCGGCGGCUUGCUACAUCGGAAUCAUGCCGGCCUUGGCCCUCGACCAAGGGGAUCGGCACAACCAAACGGAA…
MT536951.1			Ālóngshān virus	2	Alongshan virus strain HLJ2 glycoprotein VP1a and glycoprotein VP1b mRNAs, complete cds	Ixodes persulcatus	China: Heilongjiang	2018	UCAAGGGAUAAGGGUGCUAACUUGACCACCAAUCCUGGCAAAACCACACACAUGGCCAGUCAAACAAUUUCAGACACGAUCAACAAUGCUGCCAACCAGGUCCAGAACCUGCUUCGGAGGCUUAUGGGGAGCAACUCUUUUAAUGCUGUUCCUCUUAUCGUGCUCGGCGUCGCCUGGUUCAUCACAGGAGAUCUCUACAUCAUCGCCUUCAGCGCCAUCGCAGCUCUGGGGCCUGCUGCUAGGGCGGAGGCCGCGCUCCUCCCACUUAUCGUCGCCGUCAUCGUACGAAAAAGCAAUCGCACGAUUUCAAGAGCGGCUCUCGCGCUCGCGGCGGCUUGCUACAUCGGAAUCAUGCCGGCCUUGGCCCUCGACCAAGGGGAUCGGCACAACCAAACGGAA…
MT536952.1			Ālóngshān virus	4	Alongshan virus strain HLJ1 putative capsid protein mRNA, partial cds	Ixodes persulcatus	China: Heilongjiang	2018	CUGAUCAUCAAGGAGUUGCCCACACAGGAAGUGACUUACUACGCUGGAUUGAGAACCGGUGAGGAGAUAGCACUCACGGCAGGAGCAGCCAAAGCCAUCAUAGGUGAGGCUGUGAAUCUCAGGGUAAACCAGUGGACCAGGGCCGUGGGGGAGUACUUGACUAUAGACAGACACAUCCCUGGGCUCACGUUGCUCAUCACGGGGGAAGACGUGCUAAAUGACCUGAUGGAGUUUGGGUGGAGCUACAGACUGCAUCCCAGCGGGCACUACCCAGUGUACGCGGCCACGAGGACCAUACCCGGACGGGGAGGGAAGUAUAGUGGUGGAAAGACCUAUGCAGAUAGGUAUGCUGCUCACUAUGAUGCCCACGUAAAAGAUGCUAUGGUCGUGGUACACCCU…
MT536953.1			Ālóngshān virus	4	Alongshan virus strain HLJ2 putative capsid protein mRNA, partial cds	Ixodes persulcatus	China: Heilongjiang	2018	CUGAUCAUCAAGGAGUUGCCCACACAGGAAGUGACUUACUACGCUGGAUUGAGAACCGGUGAGGAGAUAGCACUCACGGCAGGAGCAGCCAAAGCCAUCAUAGGUGAGGCUGUGAAUCUCAGGGUAAACCAGUGGACCAGGGCCGUGGGGGAGUACUUGACUAUAGACAGACACAUCCCUGGGCUCACGUUGCUCAUCACGGGGGAAGACGUGCUAAAUGACCUGAUGGAGUUUGGGUGGAGCUACAGACUGCAUCCCAGCGGGCACUACCCAGUGUACGCGGCCACGAGGACCAUACCCGGACGGGGAGGGAAGUAUAGUGGUGGAAAGACCUAUGCAGAUAGGUAUGCUGCUCACUAUGAUGCCCACGUAAAAGAUGCUAUGGUCGUGGUACACCCU…
MW094132.1	Species #13	Ālóngshān virus		3	Harz mountain virus strain NLGAP2 NS3-like protein gene, complete cds	Ixodes sp.	Germany	2018	GGUUGGUUUCCCUCCCGGGGGAGUUAAUAUGGACCGGGUCUAGCAGCAAGUGCAACAGCUAGAUUUCUUUCGUCCAAGACUACUUAACAGACUUUGAAGGUAAAGAAAAACCUUUAUUGGUCUUGCAAAAAGUGACAACAAUGGCCACCCCUUUGGUGGCCACCUUAAGCUGCAUUCUGGCAGCAGUGGAUAAGGGCCUAGCGCCUGGCGUCGGCCUGAAAGGGCUGGCGGUCGUGGCAUUGGCCUCAUUCCUCACACCCGAGAUGACUUUGGCAUUGGCUUGGAUAUCGAUCACAAGGUCUAACUCCCCCGGGAGGGAGACCAACUUCGUCGAAAGGCACUUCAUGGAGCUGCUGCCCACAGUGGGUUGGCUGUCUCUGGAAUACACCGCACCUCUAG…
MW094133.1	Species #13	Ālóngshān virus		1	Harz mountain virus strain NLGAP2 NS5-like protein gene, complete cds	Ixodes sp.	Germany	2018	GAGUUAAUAGGAGCCAGCCUCAACAGCAAGUGCAACAGUUGAGAAUCUCGCUCCAGACUCGAAGGCGAUAGUUAUUUUUUCAAAUUAGCUAAAUCAGUCUCUAGCCAUAGAGACAAACUUACAAGACCAUGGACGACCCGUUGAUGGCGGGUCUGGCCAUGAUCGUCCUGGUGGUGCUGGCCUUUUUUCUACAACUGGCCGGCUCUUAUCAGGAACACACAACUUACCUAUUUACACCGGAAGGAAACAUGGAGGUGUAUAAAGGCGAUGGAUACAAGGUGUGGAAACUGGAACCCUCCUUGGGAGACCCUCUCGAGCUCGGGAGGAAGACCAAGACAGAAAUGAAUGCUAUGACCCAUGACGAAUUUGACAGAAUGAAGUACAGGGGUGUUGUCGCGG…
MW094134.1	Species #13	Ālóngshān virus		4	Harz mountain virus strain NLGAP2 putative capsid protein and putative membrane protein genes, complete cds	Ixodes sp.	Germany	2018	GAGUUAAAAGGAACCAGCUCAGGCAGCAAGUGCAACAGCCGGAGACCUCGUUCCAGACUCAACUUACGAAGGAGUUUCGUAACAAUACUACACACAGAUUUGCUUUGGUGAACCGAAGCAAUGAGGACUUUGAUCUACAUCCUCGCCGUGGCAGCCCUGACCAUGGGCAAGCCAAACGGAGCCCCAGACUGGGGAAAGAUCGAGCUGCUGGGACAGCAGCUGCAAUCAGGAAUUGCAAAGAAGAAUGCCGAGAAGACCAGGUAUUACGCAGAACUGAUCAUCAAGGAAUUGCCUACGCAGGAGGUGACUUACUACGCCGGACUGAGAACCGGUGAGGAGAUAGCACUCACAGCAGGAGCAGCCAAGGCCAUCAUAGGAGAGGCUGUGAACCUCAGGGUG…
MW094135.1	Species #13	Ālóngshān virus		2	Harz mountain virus strain NLGAP2 putative glycoprotein VP1a and putative glycoprotein VP1b genes, complete cds	Ixodes sp.	Germany	2018	GCGGACCCUUUCAGUUGCAAGUGCAUAAGCUGAGAGUAACCUCCGUAGACUGUCCAAGAACGAUAGCUUGUAAAGCUAACAACUGGAAAGAACAUAAAACAAUAAAACAACAAGGAAUAAAGGUGCCAACUUGACCACCAACCCUGGCAAAACCACACUCAUGGCCAGCAAAACCAUCUCCGACACAAUCAACAAUGCUGCCGAUCAGGUUCAGGGCCUGUUCCGGAAGCUUAUGGGGAGCAACUCUUUUAAUGCUGUUCCUCUCAUCGUGCUCGGCGUCGCCUGGUUCAUCACAGGAGAUCUCUACAUCAUCGCCUUCAGCGCCAUCGCGGCUCUGGGGCCUGCUGCUAGGGCGGAAGCCGCGCUCCUCCCACUUAUCGUCGCCGUCAUCGUACGAAA…
MW094136.1	Species #13	Ālóngshān virus		3	Harz mountain virus strain NLGAP7 NS3-like protein gene, complete cds	Ixodes sp.	Germany	2018	GGUUGGUUUCCCUCCCGGGGGAGUUAAUAUGGACCGGGUUUAGCAGCAAGUGCAACAGCUAGAUUUCUUUCGUCCAAGACUACUUAACAGACUUUGAAGGUAAAGAAAAACCUUUAUUGGUCUUGCAAAAAGUGACAACAAUGGCCACCCCCUUGGUGGCCACCUUAAGCUGCAUUCUGGCAGCAGUGGAUAAGGGCCUAGCGCCUGGCGUCGGCCUGAAAGGGCUGGCGGUCGUGGCAUUGGCCUCAUUCCUCACACCCGAGAUGACUUUGGCAUUGGCUUGGAUAUCGAUCACAAGGUCUAACUCCCCCGGGAGGGAGACCAACUUCGUCGAAAGGCACUUCAUGGAGCUGUUGCCCACAGUGGGUUGGCUGUCUCUGGAAUACACCGCACCUCUAG…
MW094137.1	Species #13	Ālóngshān virus		1	Harz mountain virus strain NLGAP7 NS5-like protein gene, complete cds	Ixodes sp.	Germany	2018	GAGUUAAUAGGAGCCAGCCUCAACAGCAAGUGCAACAGUUGAGAAUCUCGCUCCAGACUCGAAGGCGAUAGUUAUUUUUUCAAAUUAGCUAAAUCAGUCUCUAGCCAUAGAGACAAACUCACAAGACCAUGGACGACCCGUUGAUGGCGGGUCUGGCCAUGAUCGUCCUGGUGGUGCUAGCCUUUUUUUUUCAAUUGGCCGGCUCUUAUCAGGAACACACAACUUACCUAUUUACACCGGAAGGAAACAUGGAGGUGUACAAAGGCGAUGGAUACAAGGUGUGGAAACUGGAACCCUCCUUGGGGGACCCUCUCGAGCUUGGGAGGAAGACCAAGACAGAAAUGAAUGCCAUGACCCAUGACGAAUUUGACAGAAUGAAGUAUAGGGGUGUUGUCGCGG…
MW094138.1	Species #13	Ālóngshān virus		4	Harz mountain virus strain NLGAP7 putative capsid protein and putative membrane protein genes, complete cds	Ixodes sp.	Germany	2018	GAGUUAAAAGGAACCAGCUCAGGCAGCAAGUGCAACAGCCGGAGACCUCGUUCCAGACUCAACUUACGAAGGAGUUUCGUAACAAUACUACACACAGACUUGCUUUGGUGAACCGAAGCAAUGAGGACUUUGAUCUACAUCCUCGCCGUGGCAGCCCUGACCAUGGGCAAGCCAAACGGAGCCCCAGACUGGGGAAAGAUCGAGCUGCUGGGACAGCAGCUGCAAUCAGGAAUUGCAAAGAAGAAUGCCGAGAAGACCAGGUAUUACGCAGAAUUGAUCAUCAAGGAACUGCCCACGCAGGAGGUGACUUACUACGCCGGACUGAGAACCGGUGAGGAGAUAGCACUCACAGCAGGAGCAGCCAAGGCCAUCAUAGGAGAGGCUGUGAACCUCAGGGUG…
MW094139.1	Species #13	Ālóngshān virus		2	Harz mountain virus strain NLGAP7 putative glycoprotein VP1a and putative glycoprotein VP1b genes, complete cds	Ixodes sp.	Germany	2018	GCGGACCCUUUCAGUUGCAAGUGCAUAAGCUGAGAGUAACCUCCGUAGACUGUCCAAGAACGAUAGCUUGUAAAGCUAACAACUGGAAAGAACAUAAAACAAUAAAAUAACAAGGAAUAAAGGUGCUAACUUGACCACCAAUCCUGGCAAAACCACACUCAUGGCCAGUAAAACCAUCUCCGACACAAUCAACAAUGCUGCCGAUCAGGUUCAGGGCCUGUUUCGGAAGCUUAUGGGGAGCAACUCUUUUAAUGCUGUUCCUCUCAUCGUGCUCGGCGUCGCCUGGUUCAUCACAGGAGAUCUCUACAUCAUCGCCUUCAGCGCCAUCGCAGCUCUGGGGCCUGCUGCUAGGGCGGAAGCCGCGCUCCUCCCACUUAUCGUCGCCGUCAUCGUACGAAA…
MW094140.1	Species #13	Ālóngshān virus		3	Harz mountain virus strain 56SK18 NS3-like protein gene, complete cds	Ixodes sp.	Germany	2018	GGUUGGUUUCCCUCCCGGGGGAGUUAAUAUGGACCGGGUCUAGCAGCAAGUGCAACAGCUAGAUUUCUUUCGUCCAAGACUACUUAACAGACUUUGAAGGUAAAGAAAAACCUUUAUUGGUCUUGCAAAAAGUGACAACAAUGGCCACCCCUUUGGUGGCCACCUUAAGCUGCAUCUUGGCAGCAGUGGAUAAGGGCCUAGCGCCUGGUGUCGGCCUGAAAGGGCUGGCGGUCGUGGCAUUGGCCUCAUUCCUUACACCCGAGAUGACUCUGGCAUUGGCUUGGAUAUCGAUCACAAGGUCUAACUCCCCUGGGAGGGAAACCAACUUCGUUGAAAGGCACUUCAUGGAGCUGCUGCCCACAGUGGGUUGGCUGUCUCUGGAAUACACUGCACCUCUAG…
MW094141.1	Species #13	Ālóngshān virus		1	Harz mountain virus strain 56SK18 NS5-like protein gene, complete cds	Ixodes sp.	Germany	2018	GAGUUAAUAGGAGCCAGCCUCAACAGCAAGUGCAACAGUUGAGAAUCUCGCUCCAGACUCGAAGGCGAUAGUUAUUUUUUCAAAUUAGCUAAAUCAGUCUCUAGCCAUAGAGACAAACUCACAAGACCAUGGACGACCCGUUGAUGGCGGGUCUGGCCAUGAUCGUCCUGGUGGUGCUGGCCUUUUUUUUACAAUUGGCCGGCUCUUAUCAGGAACACACAACUUACCUAUUUACACCGGAAGGAAACAUGGAGGUGUACAAAGGCGAUGGAUACAAGGUGUGGAAGUUGGAGCCCUCCUUGGGAGACCCUCUCGAGCUUGGGAGGAAGACCAAGACAGAAAUGAAUGCUAUGACCCACGACGAAUUUGACAGAAUGAAGUACAGGGGUGUUGUCGCGG…
MW094142.1	Species #13	Ālóngshān virus		4	Harz mountain virus strain 56SK18 putative capsid protein and putative membrane protein genes, complete cds	Ixodes sp.	Germany	2018	GAGUUAAAAGGAACCAGCUCAGGCAGCAAGUGCAACAGCCGGAGACCUCGUUCCAGACUCAACUUACGAAGGAGUUUCGUAACAAUACUACACACAGAUUUGCUUUGGUGAACCGAAGCAAUGAGGACUUUGAUCUACAUCCUCGCCGUGGCAGCCCUGACCAUGGGCAAGCCAAACGGAGCCCCAGACUGGGGAAAGAUCGAGCUGCUGGGACAGCAGCUGCAAUCAGGAAUUGCAAAGAAGAAUGCCGAGAAGACCAGGUAUUACGCAGAACUGAUCAUCAAGGAAUUGCCUACGCAGGAGGUGACUUACUACGCCGGACUGAGAACCGGUGAGGAGAUAGCACUCACAGCAGGAGCAGCCAAGGCCAUCAUAGGAGAAGCUGUGAACCUCAGGGUG…
MW094143.1	Species #13	Ālóngshān virus		2	Harz mountain virus strain 56SK18 putative glycoprotein VP1a gene, complete cds	Ixodes sp.	Germany	2018	GCGGACCCUUUCAGUUGCAAGUGCAUAAGCUGAGAGUAACCUCCGUAGACUGUCCAAGAACGAUAGCUUGUAAAGCUAACAACUGGAAAGAAUAUAAAACAAUAAAACAACAAGGAAUAAAGGUGCUAACUUGACCACCAACCCUGGCAAAACCACACUCAUGGCCAGCAAAACCAUCUCCGACACAAUCAACAAUGCUGCCGAUCAGGUUCAGGGCCUGUUCCGGAAGCUUAUGGGGAGCAACUCUUUUAAUGCUGUUCCUCUCAUCGUGCUCGGCGUCGCCUGGUUCAUCACAGGAGAUCUCUACAUCAUCGCCUUCAGCGCCAUCGCAGCUCUGGGGCCUGCUGCUAGGGCGGAAGCCGCGCUCCUCCCACUUAUCGUCGCCGUCAUCGUACGAAA…
MW094144.1	Species #13	Ālóngshān virus		3	Harz mountain virus strain NLGAP86 NS3-like protein gene, complete cds	Ixodes sp.	Germany	2018	GGUUGGUUUCCCUCCCGGGGGAGUUAAUAUGGACCGGGUUUAGCAGCAAGUGCAACAGCUAGAUUUCUUUCGUCCAAGACUACUUAACAGACUUUGAAGGUAAAGAAAAACCUUUAUUGGUCUUGCAAAAAGUGACAACAAUGGCCACCCCCUUGGUGGCCACCUUAAGCUGCAUUCUGGCAGCAGUGGAUAAGGGCCUAGCGCCUGGCGUCGGCCUGAAAGGGCUGGCGGUCGUGGCAUUGGCCUCAUUCCUCACACCCGAGAUGACUUUGGCAUUGGCUUGGAUAUCGAUCACAAGGUCUAACUCCCCCGGGAGGGAGACCAACUUCGUCGAAAGGCACUUCAUGGAGCUGUUGCCCACAGUGGGUUGGCUGUCUCUGGAAUACACCGCACCUCUAG…
MW094145.1	Species #13	Ālóngshān virus		1	Harz mountain virus strain NLGAP86 NS5-like protein gene, complete cds	Ixodes sp.	Germany	2018	GAGUUAAUAGGAGCCAGCCUCAACAGCAAGUGCAACAGUUGAGAAUCUCGCUCCAGACUCGAAGGCGAUAGUUAUUUUUUCAAAUUAGCUAAAUCAGUCUCUAGCCAUAGAGACAAACUCACAAGACCAUGGACGACCCGUUGAUGGCGGGUCUGGCCAUGAUCGUCCUGGUGGUGCUAGCCUUUUUUUUUCAAUUGGCCGGCUCUUAUCAGGAACACACAACUUACCUAUUUACACCGGAAGGAAACAUGGAGGUGUACAAAGGCGAUGGAUACAAGGUGUGGAAACUGGAACCCUCCUUGGGGGACCCUCUCGAGCUUGGGAGGAAGACCAAGACAGAAAUGAAUGCCAUGACCCAUGACGAAUUUGACAGAAUGAAGUAUAGGGGUGUUGUCGCGG…
MW094146.1	Species #13	Ālóngshān virus		4	Harz mountain virus strain NLGAP86 putative capsid protein and putative membrane protein genes, complete cds	Ixodes sp.	Germany	2018	GAGUUAAAAGGAACCAGCUCAGGCAGCAAGUGCAACAGCCGGAGACCUCGUUCCAGACUCAACUUACGUAGGAGUUUCGUAACAAUACUACACACAGAUUUGCUUUGGUGAACCGAAGCAAUGAGGACUUUGAUCUACAUCCUCGCCGUGGCAGCCCUGACCAUGGGCAAGCCAAACGGAGCCCCAGACUGGGGAAAGAUCGAGCUGCUGGGACAGCAGCUGCAAUCAGGAAUUGCAAAGAAGAAUGCCGAGAAGACCAGGUAUUACGCAGAACUGAUCAUCAAGGAAUUGCCUACGCAGGAGGUGACUUACUACGCCGGACUGAGAACCGGUGAGGAGAUAGCACUCACAGCAGGAGCAGCCAAGGCCAUCAUAGGAGAGGCUGUGAACCUCAGGGUG…
MW094147.1	Species #13	Ālóngshān virus		2	Harz mountain virus strain NLGAP86 putative glycoprotein VP1a and putative glycoprotein VP1b genes, complete cds	Ixodes sp.	Germany	2018	GCGGACCCUUUCAGUUGCAAGUGCAUAAGCUGAGAGUAACCUCCGUAGACUGUCCAAGAACGAUAGCUUGUAAAGCUAACAACUGGAAAGAACAUAAAACAAUAAAACAACAAGGAAUAAAGGUGCUAACUUGACCACCAACCCUGGCAAAACCACACUCAUGGCCAGCAAAACCAUCUCCGACACAAUCAACAAUGCUGCCGAUCAGGUUCAGGGCCUGUUCCGGAAGCUUAUGGGGAGCAACUCUUUUAAUGCUGUUCCUCUCAUCGUGCUCGGCGUCGCCUGGUUCAUCACAGGAGAUCUCUACAUCAUCGCCUUCAGCGCCAUCGCAGCUCUGGGGCCUGCUGCUAGGGCGGAAGCCGCGCUCCUCCCACUUAUCGUCGCCGUCAUCGUACGAAA…
MW094148.1	Species #13	Ālóngshān virus		1	Harz mountain virus strain MB1 NS5-like protein gene, complete cds	Ixodes sp.	Germany	2018	GAGUUAAUAGGAGCCAGCCUCAACAGCAAGUGCAACAGUUGAGAAUCUCGCUCCAGACUCGAAGGCGAUAGUUAUUUUUUCAAAUUAGCUAAAUCAGUCUCUAGCCAUAGAGACAAACUUACAAGACCAUGGACGACCCGUUGAUGGCGGGUCUGGCCAUGAUCGUCCUGGUGGUGCUGGCCUUUUUUUUACAAUUGGCCGGCUCUUAUCAGGAACACACAACUUACCUAUUUACACCGGAAGGAAACAUGGAGGUGUAUAAAGGCGAUGGAUACAAGGUGUGGAAACUGGAACCCUCCUUGGGAGACCCUCUCGAGCUCGGGAGGAAGACCAAGACAGAAAUGAAUGCUAUGACCCAUGACGAAUUUGACAGAAUGAAGUACAGGGGUGUUGUCGCGG…
MW094149.1	Species #13	Ālóngshān virus		2	Harz mountain virus strain MB1 putative glycoprotein VP1a and putative glycoprotein VP1b genes, complete cds	Ixodes sp.	Germany	2018	GCGGACCCUUUCAGUUGCAAGUGCAUAAGCUGAGAGUAACCUCCGUAGACUGUCCAAGAACGAUAGCUUGUAAAGCUAACAACUGGAAAGAACAUAAAACAAUAAAACAACAAGGAAUAAAGGUGCCAACUUGACCACCAACCCUGGCAAAACCACACUCAUGGCCAGUAAAACCAUCUCCGACACAAUCAACAAUGCUGCCGAUCAGGUUCAGGGCCUGUUCCGGAAGCUUAUGGGGAGCAACUCUUUUAAUGCUGUUCCUCUCAUCGUGCUCGGCGUCGCCUGGUUCAUCACAGGAGAUCUCUACAUCAUCGCCUUCAGCGCCAUCGCAGCUCUGGGGCCUGCUGCUAGGGCGGAAGCCGCGCUCCUCCCACUUAUCGUCGCCGUCAUCGUACGAAA…
MW094150.1	Species #13	Ālóngshān virus		3	Harz mountain virus strain MB1 NS3-like protein gene, complete cds	Ixodes sp.	Germany	2018	GGUUGGUUUCCCUCCCGGGGGAGUUAAUAUGGACCGGGUUUAGCAGCAAGUGCAACAGCUAGAUUUCUUUCGUCCAAGACUACUUAACAGACUUUGAAGGUAAAGAAAAACCUUUAUUGGUCUUGCAAAAAGUGACAACAAUGGCCACCCCCUUGGUGGCCACCUUAAGCUGCAUUCUGGCAGCAGUGGAUAAGGGCCUAGCGCCUGGCGUCGGCCUGAAAGGGCUGGCGGUCGUGGCAUUGGCCUCAUUCCUCACACCCGAGAUGACUUUGGCAUUGGCUUGGAUAUCGAUCACAAGGUCUAACUCCCCCGGGAGGGAAACCAACUUCGUGGAAAGGCACUUCAUGGAGCUGCUGCCCACAGUGGGUUGGCUGUCUCUGGAAUACACUGCACCUCUAG…
MW094151.1	Species #13	Ālóngshān virus		4	Harz mountain virus strain MB1 putative capsid protein and putative membrane protein genes, complete cds	Ixodes sp.	Germany	2018	GAGUUAAAAGGAACCAGCUCAGGCAGCAAGUGCAACAGCCGGAGACCUCGUUCCAGACUCAACUUACGAAGGAGUUUCGUAACGAUACUACACACAGAUUUGCUUUGGUGAACCGAAGCAAUGAGGACUUUGAUCUACAUCCUCGCCGUGGCAGCCCUGACAAUGGGCAAGCCAAACGGAGCCCCAGACUGGGGAAAGAUCGAGCUGCUGGGACAGCAGCUGCAAUCAGGAAUUGCAAAGAAGAAUGCCGAAAAGACCAGGUACUACGCAGAACUGAUCAUCAAGGAAUUGCCAACGCAGGAGGUGACUUACUACGCCGGACUGAGAACCGGUGAGGAGAUAGCACUCACAGCGGGAGCAGCCAAGGCCAUCAUAGGGGAGGCCGUGAACCUUAGGGUG…
MW094152.1	Species #13	Ālóngshān virus		3	Harz mountain virus strain 6009 NS3-like protein gene, complete cds	Ixodes sp.	Germany	2019	GGUUGGUUUCCCUCCCGGGGGAGUUAAUAUGGACCGGGUUUAGCAGCAAGUGCAACAGCUAGAUUUCUUUCGUCCAAGACUACUUAACAGACUUUGAAGGUAAAGAAAAACCUUUAUUGGUCUUGCAAAAAGUGACAACAAUGGCCACCCCUUUGGUGGCCACCUUAAGCUGCAUUCUGGCAGCAGUGGAUAAGGGCCUAGCGCCUGGCGUCGGCCUGAAAGGGCUGGCGGUCGUGGCAUUGGCCUCAUUUCUCACACCCGAGAUGACUUUGGCAUUGGCUUGGAUAUCGAUCACAAGGUCUAACUCCCCCGGGAGGGAGACCAACUUCGUCGAAAGGCACUUCAUGGAGCUGUUGCCCACAGUGGGUUGGCUGUCUCUGGAAUACACCGCACCUCUAG…
MW094153.1	Species #13	Ālóngshān virus		1	Harz mountain virus strain 6009 NS5-like protein gene, complete cds	Ixodes sp.	Germany	2019	GAGUUAAUAGGAGCCAGCCUCAACAGCAAGUGCAACAGUUGAGAGUCUCGCUCCAGACUCGAAGGCGAUAGUUACUUUUUCAAAUUAGCUAAAUCAGUCUCUAGCCAUAGAGACAAACUCACAAGACCAUGGACGACCCGUUGAUGGCGGGUCUGGCCAUGAUCGUCCUGGUGGUGCUGGCCUUUUUUCUACAACUAGCCGGCUCUUAUCGGGAACACACAACUUACCUAUUUACACCGGAAGGAAACAUGGAGGUGUACAAAGGCGAUGGAUACAAGGUGUGGAAACUGGAACCCUCCUUGGGAGACCCUCUCGAGCUCGGGAGGAAGACCAAGACAGAAAUGAAUGCUAUGACCCACGAUGAAUUUGACAGAAUGAAGUACAGGGGUGUUGUCGCGG…
MW094154.1	Species #13	Ālóngshān virus		4	Harz mountain virus strain 6009 putative capsid protein and putative membrane protein genes, complete cds	Ixodes sp.	Germany	2019	GAGUUAAAAGGAACCAGCUCAGGCAGCAAGUGCAACAGCCGGAGACCUCGUUCCAGACUCAACUUACGAAGGAGUUUCGUAACAAUACUACACACAGAUUUGCUUUGGUGAACCGAAGCAAUGAGGACUUUGAUCUACAUCCUCGCCGUGGCAGCCCUGACCAUGGGCAAGCCAAACGGAGCCCCAGACUGGGGAAAGAUCGAGCUGCUGGGACAGCAGCUGCAAUCAGGAAUUGCAAAGAAGAAUGCCGAGAAGACCAGGUAUUACGCAGAACUGAUCAUCAAGGAAUUGCCUACGCAGGAGGUGACUUACUACGCCGGACUGAGAACCGGUGAGGAGAUAGCACUCACAGCAGGAGCAGCCAAGGCCAUCAUAGGAGAGGCUGUGAACCUCAGGGUG…
MW094155.1	Species #13	Ālóngshān virus		2	Harz mountain virus strain 6009 putative glycoprotein VP1a and putative glycoprotein VP1b genes, complete cds	Ixodes sp.	Germany	2019	GCGGACCCUUUCAGUUGCAAGUGCAUAAGCUGAGAGUAACCUCCGUAGACUGUCCAAGAACGAUAGCUUGUAAAGCUAACAACUGGAAAGAACAUAAAACAAUAAAACAACAAGGAAUAAAGGUGCUAACUUGACCACCAACCCUGGCAAAACCACACUCAUGGCCAGCAAAACCAUCUCCGACACAAUCAACAAUGCUGCCGAUCAGGUUCAGGGCCUGUUCCGGAAGCUUAUGGGGAGCAACUCUUUUAAUGCUGUUCCUCUCAUCGUGCUCGGCGUCGCCUGGUUCAUCACAGGAGAUCUCUACAUCAUCGCCUUCAGCGCCAUCGCAGCUCUGGGGCCUGCUGCUAGGGCGGAAGCCGCGCUCCUCCCACUUAUCGUCGCCGUCAUCGUACGAAA…
MW094156.1	Species #13	Ālóngshān virus		3	Harz mountain virus strain 6014 NS3-like protein gene, complete cds	Ixodes sp.	Germany	2019	GGUUGGUUUCCCUCCCGGGGGAGUUAAUAUGGACCGGGUCUAGCAGCAAGUGCAACAGCUAGAUUUCUUUCGUCCAAGACUACUUAACAGACUUUGAAGGUAAAGAAAAACCUUUAUUGGUCUUGCAAAAAGUGACAACAAUGGCCACCCCUUUGGUGGCCACCUUAAGCUGCAUUCUGGCAGCAGUGGAUAAGGGCCUAGCGCCUGGCGUCGGCCUGAAAGGGCUGGCGGUCGUGGCAUUGGCCUCAUUCCUCACACCCGAGAUGACUUUGGCAUUGGCUUGGAUAUCGAUCACAAGGUCUAACUCCCCCGGGAGGGAGACCAACUUCGUCGAAAGGCACUUCAUGGAGCUGCUGCCCACAGUGGGUUGGCUGUCUCUGGAAUACACCGCACCUCUAG…
MW094157.1	Species #13	Ālóngshān virus		1	Harz mountain virus strain 6014 NS5-like protein gene, complete cds	Ixodes sp.	Germany	2019	GAGUUAAUAGGAGCCAGCCUCAACAGCAAGUGCAACAGUUGAGAAUCUCGCUCCAGACUCGAAGGCGAUAGUUAUUUUUUCAAAUUAGCUAAAUCAGUCUCUAGCCAUAGAGACAAACUUACAAGACCAUGGACGACCCGUUGAUGGCGGGUCUGGCCAUGAUCGUCCUGGUGGUGCUGGCCUUUUUUCUACAACUGGCCGGCUCUUAUCAGGAACACACAACUUACCUAUUUACACCGGAAGGAAACAUGGAGGUGUAUAAAGGCGAUGGAUACAAGGUGUGGAAACUGGAACCCUCCUUGGGAGACCCUCUCGAGCUCGGGAGGAAGACCAAGACAGAAAUGAAUGCUAUGACCCAUGACGAAUUUGACAGAAUGAAGUACAGGGGUGUUGUCGCGG…
MW094158.1	Species #13	Ālóngshān virus		4	Harz mountain virus strain 6014 putative capsid protein and putative membrane protein genes, complete cds	Ixodes sp.	Germany	2019	GAGUUAAAAGGAACCAGCUCAGGCAGCAAGUGCAACAGCCGGAGACCUCGUUCCAGACUCAACUUACGAAGGAGUUUCGUAACAAUACUACACACAGAUUUGCUUUGGUGAACCGAAGCAAUGAGGACUUUGAUCUACAUCCUCGCCGUGGCAGCCCUGACCAUGGGCAAGCCAAACGGAGCCCCAGACUGGGGAAAGAUCGAGCUGCUGGGACAGCAGCUGCAAUCAGGAAUUGCAAAGAAGAAUGCCGAGAAGACCAGGUAUUACGCAGAACUGAUCAUCAAGGAAUUGCCUACGCAGGAGGUGACUUACUACGCCGGACUGAGAACCGGUGAGGAGAUAGCACUCACAGCAGGAGCAGCCAAGGCCAUCAUAGGAGAGGCUGUGAACCUCAGGGUG…
MW094159.1	Species #13	Ālóngshān virus		2	Harz mountain virus strain 6014 putative glycoprotein VP1a and putative glycoprotein VP1b genes, complete cds	Ixodes sp.	Germany	2019	GCGGACCCUUUCAGUUGCAAGUGCAUAAGCUGAGAGUAACCUCCGUAGACUGUCCAAGAACGAUAGCUUGUAAAGCUAACAACUGGAAAGAACAUAAAACAAUAAAACAACAAGGAAUAAAGGUGCUAACUUGACCACCAACCCUGGCAAAACCACACUCAUGGCCAGUAAAACCAUCUCCGACACAAUCAACAAUGCUGCCGAUCAGGUUCAGGGCCUGUUCCGGAAGCUUAUGGGGAGCAACUCUUUUAAUGCUGUUCCUCUCAUCGUGCUCGGCGUCGCCUGGUUCAUCACAGGAGAUCUCUACAUCAUCGCCUUCAGCGCCAUCGCAGCUCUGGGGCCUGCUGCUAGGGCGGAAGCCGCGCUCCUCCCACUUAUCGUCGCCGUCAUCGUACGAAA…
MW525284.1			Ālóngshān virus	2	Alongshan virus strain Miass15-T22516 putative VP1a protein gene, partial cds	Ixodes persulcatus	Russia: Chelyabinsk region	May-2015	GGACCGUCAGUGGGAAAGGUGACCCAAAACCAGCCUGAGCCCACGCUUUGCCUCGUGAAGGGGAAGUGUGAUUACCCACUGGGCAGGACGCCGUGCGUGGGUCAAAACCACAUAGAUGUGAGACAGACCAUGAUCAUCUCCUCCGAGGAGGGAGUCCUUCACAGGUUGACGGUGGAGGUGCAGAACACAAGGGGACCUUGCGACCCCGUUGUCGUCGCCGACACCUACCUGGAGGAGGUUGCAAAGGUACACGGGCCGACCUCAACAAAAUUGCUGUACAACGUAGCCCUACA
MW525285.1			Ālóngshān virus	2	Alongshan virus strain Miass15-T22517 putative VP1a protein gene, partial cds	Ixodes persulcatus	Russia: Chelyabinsk region	May-2015	GGACCGUCAGUGGGAAAGGUGACCCAAAACCAGCCUGAGCCCACGCUUUGCCUCGUGAAGGGGAAGUGUGAUUACCCACUGGGCAGGACGCCGUGCGUGGGUCAAAACCACAUAGAUGUGAGACAGACCAUGAUCAUCUCCUCCGAGGAGGGAGUCCUUCACAGGUUGACGGUGGAGGUGCAGAACACAAGGGGACCUUGCGACCCCAUUGUCGUCGCCGACACCUACCUGGAGGAGGUUGCAAAGGUACACGGGCCAACCUCAACAAAAUUGCUGUACAACGUAGCCCUACA
MW525286.1			Ālóngshān virus	2	Alongshan virus strain Goms12-T16338 putative VP1a protein gene, partial cds	Ixodes persulcatus	Russia: Republic of Karelia	2012-06-01	GGACCGUCAGUGGGAAAGGUGACCCAAAACCAGCCUGAGCCCACGCUUUGCCUCGUGAAGGGGAAGUGUGAUUACCCACUGGGCAGGACACCGUGCGUGGGUCAAAACCACAUAGAUGUGAGACAGACCAUGAUCAUCUCCUCCGAGGAGGGAGUCCUUCACAGGUUGACGGUGGAGGUGCAGAACACAAGGGGACCUUGCGACCCCGUUGUCGUCGCCGACACCUACCUGGAGGAGGUUGCAAAGGUACACGGGCCGACCUCAACAAAAUUGCUGUACAACGUAGCCCUACA
MW525287.1			Ālóngshān virus	2	Alongshan virus strain Goms13-T17158 putative nuORF protein, putative VP1a protein, and putative VP1b protein genes, complete cds	Ixodes persulcatus	Russia: Republic of Karelia	2013-06-01	UUAAAUAAUAAGGAAUAAAGGUGCUAACUCAACCACCAGCCCUGGCAAGACCACACACAUGGCCAGCAAAACCAUCUCAGACACAAUCAACAAUGCUGCCGACCAGGUUCAGAGCCUGUUUCGGAAGCUUAUGGGGAGCAACUCUUUUAAUGCUGUUCCUCUCAUCGUGCUCGGCGUCGCCUGGUUCAUCACAGGAGAUCUCUACAUCAUCGCCUUCAGCGCCAUCGCAGCUCUGGGACCUGCUGCUAGGGCGGAGGCCGCGCUCCUCCCACUUAUCGUCGCCGUCAUCGUACGAAAAAGCAAUCGCACGAUUUCAAGAGCGGCUCUCGCGCUCGCGGCGGCUUGCUACAUCGGAAUCAUGCCGGCCCUGGCCCUCGACCAAGGGGAUCGGCACAACCA…
MW525288.1			Ālóngshān virus	2	Alongshan virus strain Goms13-T17160/2 putative VP1a protein gene, partial cds	Ixodes persulcatus	Russia: Republic of Karelia	2013-06-01	GGACCGUCAGUGGGAAAGGUGACCCAAAACCAGCCUGAGCCCACGCUUUGCCUCGUGAAGGGGAAGUGUGAUUACCCACUGGGCAGGACACCGUGCGUGGGUCAAAACCACAUAGAUGUGAGACAGACCAUGAUCAUCUCCUCCGAGGAGGGAGUCCUUCACAGGUUGACGGUGGAGGUGCAGAACACAAGGGGACCUUGCGACCCCGUUGUCGUCGCCGACACCUACCUGGAGGAGGUUGCAAAGGUACACGGGCCGACCUCAACAAAAUUGCUGUACAACGUAGCCCUACA
MW525289.1			Ālóngshān virus	2	Alongshan virus strain Goms13-T17182/2 putative VP1a protein gene, partial cds	Ixodes persulcatus	Russia: Republic of Karelia	2013-06-01	GGACCAUCAGUGGGAAAGGUAACCCAAAACCAGCCUGAGCCCACACUUUGCCUGGUGAGGGGGAAGUGCGACUACCCACUGGGYAGGGUGCCGUGUGUGGGUCAGAACCACAUAGAUGUGAGACAAACCAUGAUCAUCUCCUCCGAGGAGGGAGUCCUUCACAGGUUGACGGUGGAGGUGCAAAACACGAGGGGRCCUUGUGACCCCGUCGUCGUCGCCGACACCUACCUGGAGGAGGUGGCAAAAGUACAYGGGCCGACCUCAACAAAACUGCUGUACAACGUGGCCUUACA
MW525290.1			Ālóngshān virus	2	Alongshan virus strain Goms13-T17190/2 putative VP1a protein gene, partial cds	Ixodes persulcatus	Russia: Republic of Karelia	2013-06-01	GGACCAUCCGUGGGAAAGGUAACCCAAAACCAGCCUGAGCCCACACUUUGCCUGGUGAGGGGGAAGUGCGACUACCCACUGGGYAGGGUACCGUGUGUGGGUCAGAACCACAUAGAUGUGAGACAAACCAUGAUCAUCUCCUCCGAGGAGGGAGUCCUUCACAGGUUGACGGUGGAGGUGCAAAACACGAGGGGGCCUUGUGACCCCGUCGUCGUCGCCGACACCUACCUGGAGGAGGUGGCAAAAGUACACGGGCCGACCUCAACAAAACUGCUGUACAACGUGGCCUUACA
MW525291.1			Ālóngshān virus	2	Alongshan virus strain Goms14-T20532 putative VP1a protein gene, partial cds	Ixodes persulcatus	Russia: Republic of Karelia	2014-06-01	GGACCAUCAGUGGGAAAGGUGACCCAAAACCAGCCUGAGCCCACACUUUGCCUGGUGAAGGGGAAGUGUGACUACCCACUGGGCAGGGCRCCGUGUGUGGGUCARAACCACAUAGAUGUGAGACARACCAUGAUCAUCUCCUCCGAGGAGGGAGUCCUUCACAGGUUGACGGUGGAGGUGCARAACACAAGGGGACCUUGYGACCCCGUYGUCGUCGCCGACACCUACCUGGAGGAGGUKGCAAAGGUACAUGGGCCGACCUCAWCAAAAYUGCUGUACAAYGUGGCCUUACA
MW525292.1			Ālóngshān virus	2	Alongshan virus strain Goms18-T27349 putative VP1a protein gene, partial cds	Ixodes persulcatus	Russia: Republic of Karelia	2018-06-01	GGGCCAUCCGUGGGGAAGGUGACUCAGAACCAACCUGAGCCCACGCUCUGUCUCGUGAAGGGAAAGUGUGAUUACCCGCUGGGCAGGGUGCCGUGUGUGGGCCAAAACCACAUAGAUGUGAGACAGACCAUGAUCAUCUCCUCAGAGGAGGGAGUCCUUCACAGGUUGACAGUGGAGGUGCAGAACACAAGGGGACCUUGUGACCCCGUUGUCGUCGCUGACACCUACCUGGAGGAGGUGGCAAAAGUACAUGGACCGACCUCAACGAAACUGCUGUACAACGUAGCUCUACA
MW525293.1			Ālóngshān virus	2	Alongshan virus strain Goms18-T27350 putative VP1a protein gene, partial cds	Ixodes persulcatus	Russia: Republic of Karelia	2018-06-01	GGGCCAUCCGUGGGGAAGGUGACUCAGAACCAACCUGAGCCCACGCUCUGUCUCGUGAAGGGAAAGUGUGAUUACCCGCUGGGCAGGGUGCCGUGUGUGGGCCAAAACCACAUAGAUGUGAGACAGACCAUGAUCAUCUCCUCAGAGGAGGGAGUCCUUCACAGGUUGACAGUGGAGGUGCAGAACACAAGGGGACCUUGUGACCCCGUUGUCGUCGCUGACACCUACCUGGAGGAGGUGGCAAAAGUACAUGGACCGACCUCAACGAAACUGCUGUACAACGUAGCUCUACA
MW525294.1			Ālóngshān virus	2	Alongshan virus strain Goms18-T27366 putative VP1a protein gene, partial cds	Ixodes persulcatus	Russia: Republic of Karelia	2018-06-01	GGGCCAUCUGUGGGGAAGGUGACUCAGAACCAACCUGAGCCCACCCUCUGUCUCGUGAAGGGAAAGUGUGAUUACCCGCUGGGCAGGGUGCCGUGUGUGGGCCAAAACCACAUAGAUGUGAGACAGACCAUGAUCAUCUCCUCAGAGGAAGGAGUCCUUCACAGGUUGACAGUGGAGGUUCAGAACACAAGGGGACCUUGUGACCCCGUUGUCGUCGCUGAUACCUACCUGGAGGAGGUGGCAAAAGUACAUGGACCGACCUCAACAAAACUGCUGUACAACGUAGCUCUACA
MW525295.1			Ālóngshān virus	2	Alongshan virus strain Erjey17-T25134 putative nuORF protein, putative VP1a protein, and putative VP1b protein genes, complete cds	Ixodes persulcatus	Russia: Republic of Tuva	May-2017	AAAGGUGCUAACUUGACCACCAAUCCUGGCAAAACCACACACAUGGCCAGUCAAACAAUUUCAGACACGAUCAACAAUGCUGCCAAUCAGGUCCAGAACCUGCUUCGGAAGCUUAUGGGGAGCAAUUCUUUUAAUGCUGUUCCUCUCAUCGUGCUCGGCGUCGCCUGGUUCAUCACAGGAGAUCUCUACAUCAUCGCCUUCAGCGCCAUCGCAGCUCUGGGGCCUGCUGCUAGGGCGGAGGCCGCGCUCCUCCCACUUAUCGUCGCCGUCAUCGUACGAAAAAGCAAUCGCACGAUUUCAAGAGCGGCUCUCGCGCUCGCGGCGGCUUGCUACAUCGGAAUCAUGCCGGCCUUGGCCCUCGACCAAGGGGAUCGGCACAACCAAACGGAAGGGACCAUU…
MW525296.1			Ālóngshān virus	1	Alongshan virus strain Sizim17-T25125 NS5-like protein gene, partial cds	Ixodes persulcatus	Russia: Republic of Tuva	May-2017	UACACGGACCUGGGAUCCUAUUGGGACUCAGGGGAGUGGYGCCAGGACGUUAACACCUUUAAGCAAAGUCYGCUGGCGGGCACCCCCACCCACGCUGUCUACAACACAACGGCGAAGAAGGAGAAAACCAAGAAUCUUACGAGGCAAGUAAAUAAGGGCAGCAGAAUAAUCCAGUACCUCCCGGCUGACGCUAGACUCUAUGAGUUGAGGGUCUUAGGGGGGCUCCAUAGGUUCCUGGAAGCGUCGGAUUGGAGCGUGGCUGGUCAGGGCCUAUACAAAUAUGGAGACCGGGUGAAGAAGGCCAUGAAUGCAACAGGAGCAGCCAUAGCAGAGGACAUAGCGGGCUGGGACACCAAGGUAUCCAAGGGCCUCCUGACCCUGGAGGCACACAUGUUCUGC…
MW525297.1			Ālóngshān virus	2	Alongshan virus strain Kursh17-T25178 putative VP1a protein gene, partial cds	Ixodes ricinus	Russia: Kaliningrad region	Aug-2017	GGACCAUCCGUGGGAAAGGUAACCCAAAACCAGCCUGAGCCCACACUUUGCCUGGUGAGGGGGAAGUGCGACUACCCACUGGGCAGGGUACCGUGUGUGGGUCAGAACCACAUAGAUGUGAGACAAACCAUGAUCAUCUCCUCCGAGGAGGGAGUCCUUCACAGGUUGACGGUGGAGGUGCAAAACACGAGGGGGCCUUGUGACCCCGUCGUCGUCGCCGACACCUACCUGGAGGAGGUGGCAAAAGUACACGGGCCGACCUCAACAAAACUGCUGUACAACGUGGCCUUACA
MW525298.1			Ālóngshān virus	2	Alongshan virus strain Kursh17-T25208 putative VP1a protein gene, partial cds	Ixodes ricinus	Russia: Kaliningrad region	Aug-2017	GGACCAUCAGUGGGAAAGGUGACCCAAAACCAGCCUGAGCCCACACUUUGCCUGGUGAAGGGGAAGUGCGACUACCCACUGGGCAGGGUACCGUGUGUGGGUCAGAACCACAUAGAUGUGAGACAAACCAUGAUCAUCUCCUCCGAGGAGGGAGUCCUUCACAGGUUGACGGUGGAGGUGCAAAACACAAGGGGACCUUGUGACCCCGUCGUCGUCGCCGACACCUACCUGGAGGAGGUGGCAAAAGUACACGGGCCGACCUCAACAAAACUGCUGUACAACGUGGCCUUACA
MW525299.1			Ālóngshān virus	2	Alongshan virus strain Kursh17-T25456 putative VP1a protein gene, partial cds	Ixodes ricinus	Russia: Kaliningrad region	Aug-2017	GGGCCAUCCGUGGGAAAGGUGACCCAAAACCAGCCUGAGCCCACACUCUGCCUGGUGAGGGGGAAGUGCGACUACCCGCUGGGCAGGGUACCGUGUGUGGGUCAGAACCACAUAGAUGUGAGACAAACCAUGAUCAUCUCCUCCGAGGAGGGAGUCCUUCACAGGUUGACGGUGGAGGUGCAAAACACGAGGGGACCUUGUGACCCCGUCGUCGUCGCCGACACCUACCUGGAGGAGGUGGCAAAAGUACACGGGCCGACCUCAACAAAACUGCUGUACAACGUGGCCUUACA
MW525300.1			Ālóngshān virus	2	Alongshan virus strain Kursh17-T25652 putative VP1a protein gene, partial cds	Ixodes ricinus	Russia: Kaliningrad region	Aug-2017	UUGGAUCAGCUCACACCACACGGACCAUCCGUGGGAAAGGUAACCCAAAACCAGCCUGAGCCCACACUUUGCCUGGUGAGGGGGAAGUGCGACUACCCACUGGGUAGGGUACCGUGUGUGGGUCAGAACCACAUAGAUGUGAGACAAACCAUGAUCAUCUCCUCCGAGGAGGGAGUCCUUCACAGGUUGACGGUGGAGGUGCAAAACACGAGGGGGCCUUGUGACCCCGUCGUCGUCGCCGACACCUACCUGGAGGAGGUGGCAAAAGUACACGGGCCGACCUCAACAAAACUGCUGUACAACGUGGCCUUACACCACUCCACUGUGACGGUGAGGGCUGGGGAUUCGUGGUUGGAGUACAAUGUGACAAAAAACGUCAUCAGACCGUCCAUGAGGCUU…
MW525301.1			Ālóngshān virus	2	Alongshan virus strain Kursh18-T27123 putative VP1a protein gene, partial cds	Ixodes ricinus	Russia: Kaliningrad region	May-2018	UUGGAUCAGCUCACACCACACGGACCAUCCGUGGGAAAGGUAACCCAAAACCAGCCUGAGCCCACACUUUGCCUGGUGAAGGGGAAGUGCGACUACCCACUGGGCAGGGUACCGUGUGUGGGUCAGAACCACAUAGAUGUGAGACAAACCAUGAUCAUCUCCUCCGAGGAGGGAGUCCUUCACAGGUUGACGGUGGAGGUGCAAAACACGAGGGGGCCUUGUGACCCCGUCGUCGUCGCUGACACCUACCUGGAGGAGGUGGCAAAAGUACACGGGCCGACCUCAACAAAACUGCUGUACAACGUGGCCUUACACCACUCCACUGUGACGGUGAGGGCUGGGGAUUCGUGGUUGGAGUACAAUGUGACAAAAAACGUCAUCAGACCGUCCAUGAGGCUU…
MW525302.1			Ālóngshān virus	2	Alongshan virus strain Kursh18-T30274 putative VP1a protein gene, partial cds	Ixodes ricinus	Russia: Kaliningrad region	May-2018	GGGCCAUCCGUGGGAAAGGUGACCCAAAACCAGCCAGAGCCCACACUCUGCCUGGUGAAGGGGAAGUGCGACUACCCACUGGGCAGGGUACCGUGUGUGGGUCAGAACCACAUAGAUGUGAGACAAACCAUGAUCAUCUCCUCCGAGGAGGGAGUCCUUCACAGGUUGACGGUGGAGGUGCAAAACACGAGGGGACCUUGUGACCCCGUCGUCGUCGCCGACACCUACCUGGAGGAGGUGGCAAAAGUACACGGGCCGACCUCAACAAAACUGCUGUACAACGUGGCCUUACA
MW525303.1			Ālóngshān virus	2	Alongshan virus strain Kursh18-T30278 putative VP1a protein gene, partial cds	Ixodes ricinus	Russia: Kaliningrad region	May-2018	GAGACAAACCAUGAUCAUCUCCUCCGAGGAGGGAGUCCUUCACAGGUUGACGGUGGAGGUGCAAAACACAAGGGGACCUUGUGACCCCGUCGUCGUCGCCGACACCUACCUGGAGGAGGUGGCAAAAGUACACGGGCCGACCUCAACAAAACUGCUGUACAACGUGGCCUUACACCACUCCACUGUGACGGUGAGGGCUGGGGAUUCGUGGUUGGAGUACAAUGUGACAAAAAACGUCAUCAGACCGUCCAUGAGGCUUUUACCGAUUACACCCCCGUGCCAAAGCAUUGGUACGACUGGCUUUCGAGCUGGUUUGGCCACAUCACGGGAGGUAUCGAGAGGGCUUAUCGGAUCAUCUCAUGGGCGGUCGAGUUUGUUACUAGCAACGCUCCAACUGUG…
MW525304.1			Ālóngshān virus	2	Alongshan virus strain Kursh18-T30280 putative VP1a protein gene, partial cds	Ixodes ricinus	Russia: Kaliningrad region	May-2018	UUGGAUCAGCUCACACCACACGGACCAUCAGUGGGAAAGGUGACCCAAAACCAGCCUGAGCCCACACUCUGCCUGGUGAGGGGGAAGUGUGACUACCCACUGGGCAGGGUGCCGUGUGUGGGUCAGAACCACAUAGAUGUGAGACAAACCAUGAUCAUCUCCUCCGAGGAGGGAGUCCUUCACAGGUUGACGGUGGAGGUGCAAAACACAAGGGGACCUUGUGACCCCGUCGUCGUCGCCGACACCUACCUGGAGGAGGUGGCAAAAGUACAUGGGCCGACCUCAACAAAACUGCUGUACAAUGUGGCCUUACACCACUCCACUGUGACGGUGAGGGCUGGGGAUUCGUGGCUGGAGUACAAUGUGACAAAAAACGUCAUCAGACCGUCCAUGAGGCUU…
MW525305.1			Ālóngshān virus	2	Alongshan virus strain Kursh18-T30281 putative VP1a protein gene, partial cds	Ixodes ricinus	Russia: Kaliningrad region	May-2018	UUGGAUCAGCUCACACCACACGGACCAUCAGUGGGAAAGGUGACCCAAAACCAGCCUGAGCCCACACUCUGCCUGGUGAAGGGGAAGUGCGACUACCCACUGGGCAGGGUGCCGUGUGUGGGUCAGAACCACAUAGAUGUGAGACAAACCAUGAUCAUCUCCUCCGAGGAGGGAGUCCUUCACAGGUUGACGGUGGAGGUGCAAAACACAAGGGGACCUUGUGACCCCGUCGUCGUCGCCGACACCUACCUGGAGGAGGUGGCAAAAGUACAUGGGCCGACCUCAACAAAACUGCUGUACAAUGUGGCCUUACACCACUCCACUGUGACGGUGAGGGCUGGGGAUUCGUGGCUGGAGUACAAUGUGACAAAAAACGUCAUCAGACCGUCCAUGAGGCUU…
MW525306.1			Ālóngshān virus	2	Alongshan virus strain Kursh18-T30284 putative nuORF protein, putative VP1a protein, and putative VP1b protein genes, complete cds	Ixodes ricinus	Russia: Kaliningrad region	May-2018	AACAACAAGGAAUAAAGGUGCUAACUUGACCACCAAUCCUGGCAAAACUACACUCAUGGCCAGCAAAACCAUCUCUGACACAAUCAACAAUGCUGCCGACCAGGUUCAGAGCCUGUUCCGGAAGCUUAUGGGGAGCAACUCUUUUAAUGCUGUUCCUCUUAUCGUGCUCGGCGCCGCCUGGUUCAUCACAGGAGAUCUCUACAUCAUCGCCUUCAGCGCCAUCGCAGCUCUGGGGCCUGCUGCUAGGGCGGAAGCCGCGCUCCUCCCACUUAUCGUCGCCGUCAUCGUACGAAAAAGCAAUCGUACGAUUUCAAGAGCGGCUCUCGCGCUCGCGGCGGCUUGCUACAUCGGAAUCAUGCCGGCCCUGGCCCUCGACCAAGGGGAUCGGCACAACCAAAC…
MW525307.1			Ālóngshān virus	2	Alongshan virus strain Kursh18-T30285 putative VP1a protein gene, partial cds	Ixodes ricinus	Russia: Kaliningrad region	May-2018	CAGCUCACACCACACGGACCAUCAGUGGGAAAGGUGACCCAAAACCAGCCUGAGCCCACACUCUGCCUGGUGAAGGGGAAGUGCGACUACCCACUGGGCAGGGUGCCGUGUGUGGGUCAGAACCACAUAGAUGUGAGACAAACCAUGAUCAUCUCCUCCGAGGAGGGAGUCCUUCACAGGUUGACGGUGGAGGUGCAAAACACAAGGGGACCUUGUGACCCCGUCGUCGUCGCCGACACCUACCUGGAGGAGGUGGCAAAAGUACAUGGGCCGACCUCAACAAAACUGCUGUACAAUGUGGCCUUACACCACUCCACUGUGACGGUGAGGGCUGGGGAUUCGUGGCUGGAGUACAAUGUGACAAAAAACGUCAUCAGACCGUCCAUGAGGCUUUUACCG…
MW525308.1			Ālóngshān virus	2	Alongshan virus strain Kursh18-T30286 putative VP1a protein gene, partial cds	Ixodes ricinus	Russia: Kaliningrad region	May-2018	UGAUUACCCACUGGGCAGGACACCGUGUGUGGGUCAGAACCACAUAGAUGUGAGACAAACCAUGAUCAUCUCCUCCGAGGAGGGAGUCCUUCACAGGUUGACGGUGGAGGUGCAAAACACGAGGGGGCCUUGUGACCCCGUCGUCGUCGCCGACACCUACCUGGAGGAGGUGGCAAAAGUACACGGGCCGACCUCAACAAAACUGCUGUACAACGUGGCCUUACACCACUCCACUGUGACGGUGAGGGCUGGGGAUUCGUGGUUGGAGUACAAUGUGACAAAAAACGUCAUCAGACCGUCCAUGAGGCUUUUACCGAUUACACCCCCGUGCCAAAGCAUUGGUAUGACUGGCUUUCGAGCUGGUUUGGCCACAUCACGGGAGGUAUCGAGAGGGCUUAU…
MW525309.1			Ālóngshān virus	2	Alongshan virus strain Kursh18-T30290 putative nuORF protein, putative VP1a protein, and putative VP1b protein genes, complete cds	Ixodes ricinus	Russia: Kaliningrad region	May-2018	AACAACAAGGAAUAAAGGUGCUAACUUGACCACCAACCCUGGCAAAACCACACUCAUGGCCAGUAAAACCAUCUCCGACACAAUCAACAAUGCUGCCGAUCAGGUUCAGGGCCUGUUCCGGAAGCUUAUGGGGAGCAACUCUUUUAAUGCUGUUCCUCUCAUCGUGCUCGGCGUCGCCUGGUUCAUCACAGGAGAUCUCUACAUCAUCGCCUUCAGCGCCAUCGCAGCUCUGGGGCCUGCUGCUAGGGCGGAAGCCGCGCUCCUCCCACUUAUCGUCGCCGUCAUCGUACGAAAAAGCAAUCGUACGAUUUCAAGAGCGGCUCUCGCGCUCGCGGCGGCUUGCUACAUCGGAAUCAUGCCGGCCCUGGCCCUCGACCAAGGGGAUCGGCACAACCAAAC…
MW525310.1			Ālóngshān virus	2	Alongshan virus strain Rowan19-T32778 putative nuORF protein, putative VP1a protein, and putative VP1b protein genes, complete cds	Ixodes ricinus	Russia: Kaliningrad region	Apr-2019	AUAAAACAACAAGGAAUAAAGGUGCUAACUUGACCACCAACCCUGGCAAAACCACACUCAUGGCCAGUAAAACCAUCUCCGACACAAUCAACAAUGCUGCCGAUCAGGUUCAGGGCCUGUUCCGGAAGCUUAUGGGGAGCAACUCUUUUAAUGCUGUUCCUCUCAUCGUGCUCGGCGUCGCCUGGUUCAUCACAGGAGAUCUCUACAUCAUCGCCUUCAGCGCCAUCGCAGCUCUGGGGCCUGCUGCUAGGGCGGAAGCCGCGCUCCUCCCACUUAUCGUCGCCGUCAUCGUACGAAAAAGCAAUCGUACGAUUUCAAGAGCGGCUCUCGCGCUCGCGGCGGCUUGCUACAUCGGAAUCAUGCCGGCCCUGGCCCUCGACCAAGGGGAUCGGCACAACC…
MW525311.1			Ālóngshān virus	2	Alongshan virus strain Ulya14-T20695 putative VP1a protein gene, partial cds	Dermacentor reticulatus	Russia: Ulyanovsk region	May-2014	UUGGAUCAGCUCACACCACACGGACCGUCAGUGGGAAAGGUGACCCAAAACCAGCCUGAGCCCUCGCUUUGCCUCGUGAAGGGGAAGUGUGAUUACCCACUGGGCAGGACGCCGUGCGUGGGUCAAAACCACAUAGAUGUGAGACAGACCAUGAUCAUCUCCUCCGAGGAGGGAGUCCUUCACAGGUUGACGGUGGAGGUGCAGAACACAAGGGGACCUUGCGACCCCGU
MW525312.1			Ālóngshān virus	2	Alongshan virus strain Ulya15-T22688 putative nuORF protein, putative VP1a protein, and putative VP1b protein genes, complete cds	Ixodes ricinus	Russia: Ulyanovsk region	May-2015	ACAUGGCCAGUAAAACCAUUUCCGACACAAUCAACAAUGCUGCCGACCAGGUUCAGGGCCUGUUUCGGAAGCUUAUGGGGAGCAACUCUUUUAAUGCUGUUCCUCUCAUCGUGCUCGGCGUCGCCUGGUUCAUCACAGGAGAUCUCUACAUCAUCGCCUUCAGCGCCAUCGCAGCUCUGGGGCCUGCUGCUAGGGCGGAAGCCGCGCUCCUCCCACUUAUCGUCGCCGUCAUCGUACGAAAAAGCAAUCGUACGAUUUCAAGAGCGGCUCUCGCGCUCGCGGCGGCUUGCUACAUCGGAAUCAUGCCGGCCCUGGCCCUCGACCAAGGGGAUCGGCACAACCAAACGGAAGGGACCAUUGUGGACGAAGGUGUUGUCGGCCACCUCUUACAUUGUACCU…
MW525313.1			Ālóngshān virus	2	Alongshan virus strain Tat14-T21924 putative nuORF protein, putative VP1a protein, and putative VP1b protein genes, complete cds	Ixodes ricinus	Russia: Republic of Tatarstan	Aug-2014	ACAUGGCCAGUAAAACCAUUUCCGACACAAUCAACAAUGCUGCCGACCAGGUUCAGGGCCUGUUUCGGAAGCUUAUGGGGAGCAACUCUUUUAAUGCUGUUCCUCUCAUCGUGCUCGGCGUCGCCUGGUUCAUCACAGGAGAUCUCUACAUCAUCGCCUUCAGCGCCAUCGCAGCUCUGGGGCCUGCUGCUAGGGCGGAAGCCGCGCUCCUCCCACUUAUCGUCGCCGUCAUCGUACGAAAAAGCAAUCGUGCGAUUUCAAGAGCGGCUCUCGCGCUCGCGGCGGCUUGCUACAUCGGAAUCAUGCCGGCCCUGGCCCUCGACCAAGGGGAUCGGCACAACCAAACGGAAGGGACCAUUGUGGACGAAGGUGUUGUCGGCCACCUCUUACAUUGUACCU…
MW525314.1	Species #13	Ālóngshān virus		1	Alongshan virus strain Miass502 NS5-like protein gene, complete cds	Ixodes persulcatus	Russia: Chelyabinsk region	May-2014	GCCAGCCUCAACAGCAAGUGCAACAGUUGAGGGUCUCGCUCCAGACUCGAAGGCGAUAGUUUUAUUUUUUAAAUUAGCUACACCAGUCUCUAGCCAAAGAGACAAACUCACAAAAUCAUGGAUGACCCGCUGAUGGCGGGCCUGGCCAUGAUUGUCCUGAUAGUGUUGGCCUUUUUAUUACAACUGGCCGGCUCUUACCAGGAGCAUACGACUUAUCUGUUCACACCGGAGGGAAAUAUGGAAGUGUACAAAGGCGAUGGAUACAAGGUGUGGAAGUUGGAGCCCUCUCUGGGGGACCCUCUCGAACUCGGGAGGAAGACCAAGGCCGAGAUGAAUGCUAUGACCCACGAUGAGUUCGACAGAAUGAAGUACAGGGGUGUGGUCGCUGAGAUCUACUCU…
MW525315.1	Species #13	Ālóngshān virus		2	Alongshan virus strain Miass502 putative nuORF protein, putative VP1a protein, and putative VP1b protein genes, complete cds	Ixodes persulcatus	Russia: Chelyabinsk region	May-2014	CUUUCAGUUGCAAGUGCAUAGGCUGAGAGUAACCUCCGUAGACUGUCCAAGAACGAUAGCUUGUAAAGCUAGCGACUGGAAAGAACAUUGAACAAUAAAACAACAAGGAAUAAAGGUGCUAACUUGACCACCAAUCCUGGCAAAACCACACACAUGGCCAGUCAAACAAUUUCAGACACGAUCAACAAUGCUGCCAAUCAGGUCCAGAACCUGCUUCGGAAGCUUAUGGGGAGCAAUUCUUUUAAUGCUGUUCCUCUCAUCGUGCUCGGCGUCGCCUGGUUCAUCACAGGAGAUCUCUACAUCAUCGCCUUCAGCGCCAUCGCAGCUCUGGGGCCUGCUGCUAGGGCGGAGGCCGCGCUCCUCCCACUUAUCGUCGCCGUCAUCGUACGAAAAAGCAAU…
MW525316.1	Species #13	Ālóngshān virus		3	Alongshan virus strain Miass502 NS3-like protein gene, complete cds	Ixodes persulcatus	Russia: Chelyabinsk region	May-2014	CGGGUUUAGCAGCAAGUGCAACAGCUAGAUUUCUUUCGUCCAAGACUACUUAACAGACUUUGAAGGUAAAGAAAAAACCUUUAUUAGUCUUGCAAAAAAGUGACAACAAUGGCCACCCCUUUGGUGGCCACCUUAAGCUGCAUUCUAGCAGCAGUGGACAAGGGCCUAGCACCUGGCGUUGGUCUAAAAGGACUAGCGAUCAUGGCAUUGGCCUCAUUCCUCACACCCGAGAUGACUCUGGCAUUGGCUUGGAUAUCGAUCACAAGGUCUAACUCCCCUGGGAGGGAAACCAACUUCGUGGAAAGGCACUUCAUGGAGCUGUUGCCCACGGUGGGUUGGCUGUCUCUGGAAUACACCGCACCUCUGGAUAUCGUACUGAACGAGGAGGAUACCCCUCAC…
MW525317.1	Species #13	Ālóngshān virus		4	Alongshan virus strain Miass502 putative VP2 protein and putative VP3 protein genes, complete cds	Ixodes persulcatus	Russia: Chelyabinsk region	May-2014	GGCAGCAAGUGCAACAGCCGGAGACCUCGUUCCAGACUCAAUUUACGAAAGAGUUUCGUAACGACACUACACACAGAUUUGCUUUGGUAAACUGAAGCAAUGAGGACUUUGAUCUACAUCCUCGCCGUGGCGGCCCUGACUAUGGGUAAGCCAAACGGAGCCCCAGAUUGGGGAAAGAUCGAGCUGCUGGGACAGCAGCUGCAAUCAGGAAUUGCAAAGAAGAAUGCCGAGAAGACCAGGUAUUACGCAGAACUGAUCAUCAAGGAAUUGCCCACGCAGGAGGUGACCUACUACGCCGGCCUAAGAACCGGUGAGGAGAUAGCACUCACGGCAGGAGCAGCCAAGGCUAUCAUAGGGGAGGCUGUGAACCUCAGGGUGAACCAGUGGACUAGAGCUGUG…
MW525318.1	Species #13	Ālóngshān virus		1	Alongshan virus strain Miass506 NS5-like protein gene, complete cds	Ixodes persulcatus	Russia: Chelyabinsk region	May-2014	GGUCUCGCUCCAGACUCGGAGCGAUACGUUAUUUUUUCAAAUUAGCUAAACCAGUCUCUAGCAAAAAGACAAACUCAUAGGACCAUGGAUGACCCGCUGAUGGCGGGCCUGGCCAUGGUUGUCCUGAUAGCGCUGGCCUUCUUUCUACAGUUGGCCAGCUCUUAUCAGGAGCACACGACUUAUCUGUUCACACCGGAAGGAAACAUGGAAGUAUACAAAGGCGAUGGAUACAAGGUGUGGAAGUUGGAACCCUCCUUAGGGGAUCCUCUCGAGCUCGGGAGGAAGACCAAGACCGAGAUGAAUGCCAUGACCCAUGACGAGUUCGACAGAAUGAAAUACAGGGGUGUAGUCGCAGAGGUGUACUCUGGGGACAAGCCCUCGAAAGGCUACGAUAAGCUC…
MW525319.1	Species #13	Ālóngshān virus		2	Alongshan virus strain Miass506 putative nuORF protein, putative VP1a protein, and putative VP1b protein genes, complete cds	Ixodes persulcatus	Russia: Chelyabinsk region	May-2014	GCUAACUCAACCACCAGCCCUGGCAAAACCACACACAUGGCCAGCAAAACCAUCUCAGACACAAUCAAUAAUGCUGCCGAUCAGGUUCAAGGCCUGCUUCGGAAGCUUAUGGGGAGCAACUCUUUUAAUGCUGUUCCUCUCAUCGUGCUCGGCGUCGCCUGGUUCAUCACAGGAGAUCUCUACAUCAUCGCCUUCAGCGCCAUCGCAGCUCUGGGGCCUGCUGCUAGGGCGGAAGCCGCGCUCCUCCCACUUAUCGUCGCCGUCAUCGUACGAAAAAGCAAUCGCACGAUUUCAAGAGCGGCUCUCGCGCUCGCGGCGGCUUGCUACAUCGGAAUCAUGCCGGCCCUGGCCCUCGACCAAGGGGAUCGGCACAACCAAACGGAAGGGACCAUUGUGGAC…
MW525320.1	Species #13	Ālóngshān virus		3	Alongshan virus strain Miass506 NS3-like protein gene, complete cds	Ixodes persulcatus	Russia: Chelyabinsk region	May-2014	UUUAGCAGCAAGUGCAACAGCUAAAAUUUCUUUCGUCCAAGACUACUUAACAGACUUUGAAGGUAAAGAAAAACCUUUAUUAGUCUUGCAAAAAGUGACAACAAUGGCCACCCCUUUGGUGGCCACCUUAAGCUGCAUUCUAGCAGCAGUGGACAAGGGCCUAGCACCUGGCGUUGGUCUAAAAGGACUGGCGAUCAUGGCAUUGGCCUCAUUCCUUACACCUGAGAUGACUCUGGCAUUGGCUUGGAUAUCGAUCACAAGGUCUAACUCCCCUGGGAGGGAAACCAACUUCGUCGAAAGGCACUUCAUGGAGCUGCUGCCCACGGUGGGUUGGCUGUCUCUGGAAUACACCGCACCUCUGGACAUCGUACUGAACGAGGAGGAUACCCCUCAUCAGGA…
MW525321.1	Species #13	Ālóngshān virus		4	Alongshan virus strain Miass506 putative VP2 protein and putative VP3 protein genes, complete cds	Ixodes persulcatus	Russia: Chelyabinsk region	May-2014	CUUUCGUAAAUUGAGUCUGGAACGAGGUCUCCGGCUGUUGCACUUGCUGCCUGAGCUGUUCCUUUAAGCUCAAGUUUACGAAAGAGUUUCGUAACGACACUACACACAGAUUUGCUUUGGUGAACUGAAGCAAUGAGGACUUUGAUCUACAUCCUCGCCGUGGCGGCCCUGACCAUGGGCAAGCCAAACGGAGCCCCAGAUUGGGGAAAGAUCGAGCUGCUGGGACAGCAGCUGCAAUCAGGAAUUGCAAAGAAGAAUGCCGAGAAGACCAGGUAUUACGCAGAACUGAUCAUUAAGGAAUUGCCCACGCAGGAGGUAACCUACUACGCCGGCCUAAGAACCGGUGAGGAGAUAGCACUCACGGCAGGAGCAGCCAAGGCUAUUAUAGGGGAGGCUGUG…
MW556738.1			Ālóngshān virus	1	Alongshan virus isolate Altay region/1710/2016 NS5-like protein gene, partial cds	Haemaphysalis concinna	Russia: Altay region	2016	AACCUAAAAAAAGAGGAGGACUUCAAUGACUCCCUGCUGGAUGCUGUGGACGCAUGGAUGAUGCAACCGAUACCACCGAAGAACUUUGUUAUAAAGAUACAGGUCCCCUACACCCAAAAGGCUAUAGCCCUACUGGAAAAAUGGCAGGUCAAGACUGGGAAGGGCAGGCUGGUUAGAUUGGCGGGGG
MW556739.1			Ālóngshān virus	1	Alongshan virus isolate Altay region/1713/2016 NS5-like protein gene, partial cds	Haemaphysalis concinna	Russia: Altay region	2016	AACCUAAAAAAGGAGGAGAACUUCAACGACUCCCUGCUGGAUGCUGUAGAUGCAUGGAUGAUGCAACCGAUACCGCCAAGGAACUUUAUCAUAAAGGUACAGGUCCCCUACACCCAAAAGGCCAUAGCCUUACUGGAGAAGUGGCAGGUCAAGACUGGGAAGGGCAGGCUGGUUAGACUGGCGGGAG
MW556740.1			Ālóngshān virus	1	Alongshan virus isolate Republic Altay/777/2016 NS5-like protein gene, partial cds	Dermacentor nuttalli	Russia: Republic Altay	2016	AACCUAAAAAAGGAGGAGAACUUCAACGACUCCCUGCUGGAUGCUGUAGAUGCAUGGAUGAUGCAACCGAUACCGCCAAGGAACUUUAUCAUAAAGGUACAGGUCCCCUACACCCAAAAGGCCAUAGCCUUACUGGAGAAGUGGCAGGUCAAGACUGGGAAGGGCAGGCUGGUUAGACUGGCGGGAG
MW556741.1			Ālóngshān virus	1	Alongshan virus isolate Republic Altay/1395/2016 NS5-like protein gene, partial cds	Dermacentor nuttalli	Russia: Republic Altay	2016	AACCUAAAAAAGGAGGAGAACUUCAACGACUCCCUGCUGGAUGCUGUAGAUGCAUGGAUGAUGCAACCGAUACCGCCAAGGAACUUUAUCAUAAAGGUACAGGUCCCCUACACCCAAAAGGCCAUAGCCUUACUGGAGAAGUGGCAGGUCAAGACUGGGAAGGGCAGGCUGGUUAGACUGGCGGGAG
MW584331.1			Ālóngshān virus	1	Alongshan virus strain Galozero-14-T20426 NS5-like protein gene, partial cds	Ixodes persulcatus	Russia: The Republic of Karelia	2014-06-01	CUGGAAGGACCCAGAGGGGUAACGGCGGUCUCCCUCUGGGAAAGGGGGAAGGAAGAGUGGAUGGCUGAUCCGGCCAUACACCGCAUCAAUGCCAACGUGAAGCACCUCAAACCCUGGCAAGUGGAUACGCUCCUCUUCGAUGGCGGAGAGGCCUUCAAGAGGGACCAAAACCUAAGAAAAGAGGAGAACUUCAACGACUCCCUGCUGGACGCUGUGGACGCAUGGAUGAUGCAACCGAUACCACCGAGGAACUUUGUCAUAAAGAUACAGGUCCCCUACACCCAAAAGGCUAUAGCCCUACUGGAAAAAUGGCAGGUCAAGACUGGGAAAGGCAGGCUGGUUAGACUGGCGGGAGACCGUCUCUCCAACACGGUCAUGUACUUUCUGUCUGACAGGCUA…
ON408067.1	Species #13	Ālóngshān virus		1	Alongshan virus strain NE-TH4 segment 1, complete sequence	Ixodes persulcatus	China: Tahe, Heilongjiang	2021-06-25	CGUUACCUCCCAUACACCACAUUUCCCGAUCGCCGGCAAGGACGAGGGAUUCGGCCAGCCUCAACAGCAAGUGCAACAGUUGAGGGUCUCGCUCCAGACUCGAAGGCGAUAGUUACUUUUUUUAAUUAGCUAAAUCAGUCUCUAGCCAAAGAGACAAAUUGACAAGACCAUGGACGACCCGCUGAUGGCGGGCCUGGCCAUGAUUGUCCUGAUAGUGUUGGCCUUUUUCUUACAAUUGGCCGGCUCCUACCAGGAGCACACAACUUACCUGUUUACACCGGAGGGGAACAUGGAGGUGUACAAAGGCGAUGGAUACAAGGUGUGGAAGUUGGAGCCCUCAUUGGGAGACCCCCUCGAGCUUGGGAGGAAGACUAAGACCGAAAUGAAUGCUAUGACCCA…
ON408068.1	Species #13	Ālóngshān virus		2	Alongshan virus strain NE-TH4 segment 2, complete sequence	Ixodes persulcatus	China: Tahe, Heilongjiang	2021-06-25	GUACUGACGGAGCCCGAUGCUGCUUAGCUUCGGUGAUCGGACGAGAACCGGCGUUUCAGUUGCAAGUGCAUAAGCUGAGAGUAACCUCCGUAGACUGUCCAAGAUCGAUAGCUUGUAAAGCUAACAACUGGAAAGAACAUUAAACAAUAAAACAACAAGGAAUAAAGGUGCUAACUAGACCACCAAUCCUGGCAAAACCACACACAUGGCCAGUCAAACAAUUUCAGACACGAUCAACAAUGCUGCCAGCCAGGUUCAGAACCUGCUGCGGAGGCUUAUGGGGAGCAACUCUUUUAAUGCUGUUCCUCUCAUCGUGCUCGGCGUCGCCUGGUUCAUCACAGGAGAUCUCUACAUCAUCGCCUUCAGCGCCAUCGCAGCUCUGGGGCCUUCUACUAGGGC…
ON408069.1	Species #13	Ālóngshān virus		3	Alongshan virus strain NE-TH4 segment 3, complete sequence	Ixodes persulcatus	China: Tahe, Heilongjiang	2021-06-25	ACCGGGUCUAGCAGCAAGUGCAACAGCUAGAUUUCUUUCGUCCAAGACUACUUAACAGACUUCGAAGGUAAAGAAAAACCUUUAUUAGUCUUGCAAUAAAGUGGCAACAAUGGCCACCCCUCUGGUGGCCACCUUAAGCUGCAUUCUAGCAGCAGUGGAUAAGGGCCUAGCGCCCGGCGUCGGUCUCAAAGGACUGGCGGUCGUCGCACUGGCCUCAUUCCUUACACCUGAGAUGACUUUGGCAUUGGCUUGGAUAUCGAUCACAAGGUCUAACUCCCCUGGGAGGGAAACCAACUUCGUCGAGAGGCAUUUUAUGGAGCUGCUACCCACGGUGGGUUGGCUGUCUCUGGAAUACACCGCACCUCUGGACAUCGUACUGAAUGAGGAGGACACCCCUCA…
ON408070.1	Species #13	Ālóngshān virus		4	Alongshan virus strain NE-TH4 segment 4, complete sequence	Ixodes persulcatus	China: Tahe, Heilongjiang	2021-06-25	AACCAGCUCAGGCAGCAAGUGCAACAGCCGGAGACCUCGUUCCAGACUCAAUUUACGAAAGAGUUUCGUAACGACACUACACACAGAUUUGCUUUGGUGAACCGAAGCAAUGAGGACGCUGAUCUACAUCCUCGCCGUCGCGGCCCUAACCAUGGGCAAACCGAACGGAGCCCCAGACUGGGGGAAGAUCGAGCUGCUGGGACAGCAGCUGCAGUCAGGAAUUGCAAAGAAGAAUGCCGAAAAGACCAGGUAUUAUGCAGAACUGAUCAUCAAGGAGUUGCCCACACAGGAAGUGACUUACUACGCUGGAUUGAGAACCGGUGAGGAGAUAGCACUCACGGCAGGAGCAGCCAAGGCCAUCAUAGGGGAGGCUGUGAAUCUCAGGGUAAACCAGUGGAC…
ON448346.1			Ālóngshān virus	1	Alongshan virus isolate Miass523_s1_5 5' UTR	Ixodes persulcatus	Russia: Chelyabinsk region	May-2014	AGUUAAUAGGGGCCAGCCUCAACAGCAAGUGCAACAGUUGAGGGUCUCGCUCCAGACUCGAAGGCGAUAGUUAUUUUUUUAAAUUAGCUACACCAGUCUCUAGCCAAAGAGACAAACUCACAAAAUCA
ON448347.1			Ālóngshān virus	1	Alongshan virus isolate Miass523_s1_3 NS5-like protein gene, partial cds and 3' UTR"	Ixodes persulcatus	Russia: Chelyabinsk region	May-2014	AAUAUGCUGGUCAAUUACCAUCACAUCCCAGAAUGUCGGAUGCUGGCCCUGGCUAUCCUGUCGGCCACACGUGUGGGCCUGAAUCUCAAGGGCAUAGCCAAGGGCUGGAUGAUGGACACAGAGUGGUUGAGGGAUGACCUGGGACCGGACACCAUCCACGCCCUGGUGACAAAUGGAAGAACGCAGGGAUGGAACCAGCUCGGUUACGUGGACUAUGGCAGCAGGAGAGGGCUCCUACUGGCACCGGACAAGCAGUACAAGCACUGGAGGAGAGGACUCAGAGACACCAUCAACAGUCUACGAGUCGAGGGUGGAAACUACAAGGACUGGAUGAACAAGAUGGCGGUAUUCAACUAAUCAGAACAGAGAGAGACGGCGCCCUGGGAAAACCAGGUAGCG…
ON448348.1			Ālóngshān virus	2	Alongshan virus isolate Miass523_s2_5 5' UTR,	Ixodes persulcatus	Russia: Chelyabinsk region	May-2014	AGUUAAAAGCGGACCCUUUCAGUUGCAAGUGCAUAGGCUGAGAGUAACCUCCGUAGACUGUCCAAGAACGAUAGCUUGUAAAGCUAGCGACUGGAAAGAACAUUGAACAAUAAAACAACAAGGAAUAAAGGUGCUAACUUGACCACCAAUCCUGGCAAAACCACACACAUGGCCAGUCAAACAAUUUCAGACACGAUCAACAAUGCUGCCAAUCAGGUCCAGAACCUGCUUCGGAAGCUUAUGGGGAGCAAUUCUUUUAAUGCUGUUCCUCUCAUCGUGCUCGGCGUCGCCUGGUUCAUCACAGGAGAUCUCUACAUCAUCGCCUUCAGCGCCAUCGCAGCUCUGGGGCCUGCUGCUAGGGCGGAGGCCGCGCUCCUCCCACUUAUCGUCGCCGUCAUC…
ON448349.1			Ālóngshān virus	2	Alongshan virus isolate Miass523_s2_3 VP1b protein gene, partial cds	Ixodes persulcatus	Russia: Chelyabinsk region	May-2014	CCUUACAGAAAAGUGGGUACGCGGGGGAUCUGGCUACUCGCGACUAGAUCCCCCCGAUCCCGGCAAGGCGAGAAGGAACGACCGGACAAGGACGGGACAGGCCCACCACGAGUGAAGUUUAUUUCUUUUAAUUCCACUUCAUUUAUUGUUUUGUUUCUUUGCAGUUGUGUGCUUCGACUUCUCUCAAGGACAUGAGAGGGGUUGCAGACUACAACAAGUGUGACAUUUUUCUUUUCUUUUAUGGCGCCCGGGAAACCGGUUAUGGCUGCUAGCGCCACAGCCAGAAAAAACGAAAUAAAAAGGAAAAAAUCCAGAAGAAAAGGACCCCUAAGCGGAACCCCAAUGCGGGCAGGCAAGUGCCAACGCUCUCUCAAGUGAGAGAGUUAGCCCGGGGUCCAC…
ON448350.1			Ālóngshān virus	3	Alongshan virus isolate Miass523_s3_5 5' UTR	Ixodes persulcatus	Russia: Chelyabinsk region	May-2014	AGUUAAUAUGGACCGGGUUUAGCAGCAAGUGCAACAGCUAGAUUUCUUUCGUCCAAGACUACUUAACAGACUUUGAAGGUAAAGAAAAAACCUUUAUUAGUCUUGCAAAAAAGUGACAACAAUGGCCACCCCUUUGGUGGCCACCUUA
ON448351.1			Ālóngshān virus	3	Alongshan virus isolate Miass523_s3_3 NS3-like protein gene, partial cds	Ixodes persulcatus	Russia: Chelyabinsk region	May-2014	GGGGAAUACAUCAGAGAUGAAGAGGGUACCGAGAUCAUUGCAGGGGCUAGCUAUGCGCAGGCCCCCCCCCCUUACAGGGUUAGGGUGAAUCAGGCAACCCUGUUGAGAGGUUCAGAUGUAGAGGUCCUCAGAGAGGAGGGAGACAGAGAUCUCAUGGCGGCCAUCAAGGAUGAGAUCCCAGAGCCCACUUAGAGGUAGGAUACCGGGAGAUCAACAGGACACGACUCGGAACGGAUAAGGAAAACGGAACACUUUAAGACAAGACUGGCGCCCUGACUAGGUCAGGUAGCGGCGUAGCGCCACCGCAAAAUAAAAACAGAAAAAAUGCAACCAAAAAGUCUGUGACCAGCAAGUGGUAAUAAGGCGGCAAGUGCAAAAAGGGCCUCAAGUGAGGCCCUG…
ON448352.1			Ālóngshān virus	4	Alongshan virus isolate Miass523_s4_5 5' UTR	Ixodes persulcatus	Russia: Chelyabinsk region	May-2014	AGUUAAAAGGAACCAGCUCAGGCAGCAAGUGCAACAGCCGGAGACCUCGUUCCAGACUCAAUUUACGAAAGAGUUUCGUAACGACACUACACACAGAUUUGCUUUGGUAAACUGAAGCAAUGAGGACUUUGAUCUACAUCCUCGCCGUGGCGGCCCUGACUAU
ON448353.1			Ālóngshān virus	4	Alongshan virus isolate Miass523_s4_3 VP3 protein gene, partial cds	Ixodes persulcatus	Russia: Chelyabinsk region	May-2014	GGGCCUUGGGCUCGUCGGGGCCAUUGCUAGGAGGUAUCAGGGCAAACUGAUGUGGAGUAGAGUAACAUAGAUGAAGAAACUCGGAGUAACGAAAGACGGAGUUGACCAAAACACCUCCCAUAGGUAGCAGCGCCUGUGGGAGGGCCUGAAAAAGCUGCAACAAACUCUGGAAACGGAAUAGCGCCCUCGCAGAGGUAGCGGAAGUAGCGCAACCGCAAUAAUUGGUGGAAAACGGAAAAACUCCAUCUUUCGGGCUCGGGACAUGAAGCAGGCAAGUGCCAAAGCGGCCUCAAGUGAGGCCGCCGCUAGUUUCUUGUUCCGGAAGAUGAACAAAAAAAAAAAAAAAAAAAAAAAA
OP125776.1			Ālóngshān virus	2	Alongshan virus strain Salma15-T22545 VP1a protein gene, partial cds	Ixodes persulcatus	Russia: Chelyabinsk region	2015	UUGGAUCAGCUCACACCACACGGGCCAUCUGUGGGGAAGGUGACUCAAAACCAACCUGAGCCCACGCUCUGCCUGGUGAAGGGGAAGUGUGAUUACCCGCUGGGCAGGGUGCCGUGUGUGGGUCAAAACCACAUAGACGUGAGACAGACCAUGAUCAUCUCCUCAGAGGAGGGAGUUCUCCACAGGUUGACGGUGGAGGUGCAAAACACAAGGGGACCUUGUGACCCCGUCGUCGUCGCCGACACCUACCUGGAGGAGGUGGCAAAAGUACAUGGGCCGACAUCAACAAAACUGCUGUACAACGUAGCCCUACA
OP376740.1			Ālóngshān virus	4	Yanggou tick virus isolate YAN21 capsid protein gene, partial cds	Ixodes persulcatus	Russia: Vladivostok	2021	UAUGACGCCCACGUAAAGGACUCGAUGGUGGCUGUGCACCCACACCAGGCAGACAUUGAGAGGAUGUCGAGACAUGACCCUGUGAACCUCGUGUUCGCCGACCUGACCCCCCGAAACGUGGGGGGCC
OP921096.1	Species #13	Ālóngshān virus		1	Alongshan virus isolate GR_RM/Switzerland/2022 segment 1, complete sequence	Ixodes ricinus	Switzerland: Grisons	May-2022	UUCGAGUUAAUAGGAGCCAGCCUCAACAGCAAGUGCAACAGUUGAGAGUCUCGCUCCAGACUCGAAGGCGAUAGUUAUUUUUUCAAAUUAGCUAAAUCAGUCUCUAGCCAUAGAGACAAACUCACAAGACCAUGGACGACCCGUUGAUGGCGGGUCUGGCCAUGAUCGUCCUGGUGGUGCUGGCCUUUUUUCUACAACUGGCCGGCUCUUAUCAGGAACACACAACUUACCUAUUUACACCGGAAGGAAACAUGGAGGUGUACAAAGGCGAUGGAUACAAGGUGUGGAAACUGGAACCCUCCUUGGGAGACCCUCUCGAGCUCGGGAGGAAGACCAAGACAGAAAUGAAUGCUAUGACCCACGAUGAAUUUGACAGAAUGAAGUAUAGGGGUGUUGUCG…
OP921097.1	Species #13	Ālóngshān virus		2	Alongshan virus isolate GR_RM/Switzerland/2022 segment 2, complete sequence	Ixodes ricinus	Switzerland: Grisons	May-2022	GGUGAGUUAAAAGCGGACCCUUUCAGUUGCAAGUGCAUAAGCUGAGAGUAACCUCCGUAGACUGUCCAAGAACGAUAGCUUGUAAAGCUAACAACUGGAAAGAACAUAAAACAAUAAAACAACAAGGAACAAAGGUGCUAACUUGACCACCAACCCUGGCAAAACCACACUCAUGGCCAGUAAAACCAUCUCCGACACAAUCAACAAUGCUGCCGAUCAGGUUCAGGGCCUGUUCCGGAAGCUUAUGGGGAGCAACUCUUUUAAUGCUGUUCCUCUCAUCGUGCUCGGCGUCGCCUGGUUCAUCACAGGAGAUCUCUACAUCAUCGCCUUCAGCGCCAUCGCAGCUCUGGGGCCUGCUGCUAGGGCGGAAGCCGCGCUCCUCCCACUUAUCGUCGCCGU…
OP921098.1	Species #13	Ālóngshān virus		3	Alongshan virus isolate GR_RM/Switzerland/2022 segment 3, complete sequence	Ixodes ricinus	Switzerland: Grisons	May-2022	GGGUGGACCGGGUCUAGCAGCAAGUGCAACAGCUAGAUUUCUUUCGUCCAAGACUACUUAACAGACUUUGAAGGUAAAGAAAAACCUUUAUUGGUCUUGCAAAAAGUGACAACAAUGGCCACCCCCUUGGUGGCCACCUUAAGCUGCAUUCUGGCAGCAGUGGAUAAGGGCCUAGCGCCUGGCGUCGGCCUGAAAGGGCUGGCGGUCGUGGCAUUGGCCUCGUUCCUUACACCCGAGAUGACUUUGGCAUUGGCUUGGAUAUCGAUCACAAGGUCUAACUCCCCCGGGAGGGAGACCAACUUUGUCGAAAGGCACUUCAUGGAGCUGCUGCCCACAGUGGGUUGGCUGUCUCUGGAAUACACUGCACCUCUAGAUAUUGUGUUAAAUGAGGAGGACACC…
OP921099.1	Species #13	Ālóngshān virus		4	Alongshan virus isolate GR_RM/Switzerland/2022 segment 4, complete sequence	Ixodes ricinus	Switzerland: Grisons	May-2022	AACCAGCUCAGGCAGCAAGUGCAACAGCCGGAGACCUCGUUCCAGACUCAACUUACGAAGGAGUUUCGUAACAAUACUACACACAGAUUUGCUUUGGUGAACCGAAGCAAUGAGGACUUUGAUCUACAUCCUCGCCGUGGCAGCCCUGACCAUGGGUAAGCCAAACGGAGCCCCAGACUGGGGAAAGAUCGAGCUGCUGGGACAGCAGCUGCAAUCAGGAAUUGCAAAGAAGAAUGCCGAGAAGACCAGGUAUUACGCAGAACUGAUCAUCAAGGAAUUGCCUACGCAGGAGGUGACUUACUACGCCGGACUGAGAACCGGUGAGGAGAUAGCACUCACAGCAGGAGCAGCCAAGGCCAUCAUAGGAGAGGCUGUGAACCUCAGGGUGAAUCAGUGGAC…
OQ185286.1			Ālóngshān virus	1	Alongshan virus strain GH1 NS5-like protein gene, complete cds	Ixodes persulcatus	China	2022-07-01	AUGGACGACCCGCUAAUGGCGGGUCUGGCCAUGAUCGUCCUGAUAGUGUUGGCCUUUUUCUUACAAUUGGCCGGCUCCUACCAGGAACACACGACUUACCUGUUUACACCGGAGGGGAACAUGGAGGUGUACAAAGGCGAUGGAUACAAGGUGUGGAAGUUGGAGCCCUCGUUGGGAGAUCCCCUCGAGCUUGGGAGGAAGACCAAGACCGAAAUGAAUGCUAUGACCCAUGACGAAUUCGAUAGGAUGAAGUACAGGGGUGUGGUCGCGGAGGUUUACUCCGGGGACAAGCCCUCGAAAGGUUAUGACAAACUCAGAGUGCUCCUUGACCUCAUGGACAGGCCUAGGUUGGGGACAACAGUGGACCUGUGCGCAGGACGAGGCGGAUGGAGUGAACUG…
OQ185287.1			Ālóngshān virus	1	Alongshan virus strain GH2 NS5-like protein gene, complete cds	Ixodes persulcatus	China	2022-07-01	AUGGACGACCCGCUGAUGGCGGGCCUGGCCAUGAUCGUCCUGAUAGUGUUGGCCUUUUUCUUACAAUUGGCCGGCUCCUACCAGGAACACACGACUUACCUGUUCACACCGGAGGGGAACAUGGAGGUGUACAAAGGCGAUGGAUACAAGGUGUGGAAGUUGGAGCCCUCGUUGGGAGAUCCCCUCGAGCUUGGAAGGAAGACCAAGACCGAAAUGAAUGCUAUGACCCAUGACGAAUUUGAUAGGAUGAAGUACAGGGGUGUGGUCGCGGAGGUCUACUCCGGGGACAAACCCUCGAAAGGCUAUGACAAACUCAGAGUACUCCUUGACCUCAUGGACAGGCCUAGGUUGGGGACAACAGUGGACCUGUGCGCAGGACGGGGCGGAUGGAGUGAACUG…
OQ185288.1			Ālóngshān virus	1	Alongshan virus strain GH3 NS5-like protein gene, complete cds	Ixodes persulcatus	China	2022-07-01	AUGGACGACCCGCUGAUGGCGGGCCUGGCCAUGAUCGUCCUGAUAGUGUUGGCCUUUUUCUUACAAUUGGCCGGCUCCUACCAGGAACACACGACUUACCUGUUCACACCGGAGGGGAACAUGGAGGUGUACAAGGGCGAUGGAUACAAGGUGUGGAAGUUGGAGCCCUCGUUGGGAGACCCCCUCGAGCUUGGGAGGAAGACCAAGACCGAAAUGAAUGCUAUGACCCAUGACGAAUUUGAUAGGAUGAAGUACAGGGGUGUGGUCGCGGAGGUUUAUUCCGGAGACAAGCCCUCGAAAGGCUAUGACAAACUCAGAGUACUCCUUGACCUCAUGGACAGGCCUAGGUUGGGGACAACAGUGGACCUGUGCGCAGGACGAGGCGGAUGGAGUGAACUG…
OQ185289.1			Ālóngshān virus	1	Alongshan virus strain GH4 NS5-like protein gene, complete cds	Ixodes persulcatus	China	2022-07-01	AUGGACGACCCGCUGAUGGCGGGCCUGGCCAUGAUUGUCCUGAUAGUGUUGGCCUUUUUCUUACAAUUGGCCGGCUCCUACCAGGAACACACGACUUACCUGUUUACACCGGAGGGAAACAUGGAGGUGUACAAAGGCGAUGGAUACAAGGUGUGGAAGUUGGAGCCCUCAUUGGGAGAUCCCCUCGAGCUUGGGAGGAAGACCAAGACCGAAAUGAAUGCUAUGACCCAUGACGAAUUUGAUAGGAUGAAGUACAGGGGUGUGGUCGCGGAGGUUUACUCCGGGGACAAACCCUCGAAAGGCUAUGACAAACUCAGAGUACUCCUUGACCUCUGGUACAGGCCUAGGUUGGGGACAACAGUGGACCUAUGCGCAGGACGAGGCGGAUGGAGUGAACUG…
OQ555294.1	Species #13	Ālóngshān virus		2	Alongshan virus isolate SHK_UM/Switzerland/2022 putative glycoprotein VP1a and glycoprotein VP1b genes, complete cds	Ixodes ricinus	Switzerland: Schaffhausen	May-2022	UGCAGUCAUCAGCUGAGAGUAACCUCCGUAGACUGUCCAAGAACGAUAGCUUGUAAAGCUAACAACUGGAAAGAACAUAAAACAAUAAAACAACAAGGAAUAAAGGUGCUAACUUGACCACCAAUCCUGGCAAAACCACACUCAUGGCCAGUAAAACCAUCUCCGACACAAUCAACAAUGCUGCCGAUCAGGUUCAGGGCCUGUUCCGGAAGCUUAUGGGGAGCAACUCUUUUAAUGCUGUUCCUCUCAUCGUGCUCGGCGUCGCCUGGUUCAUCACAGGAGAUCUCUACAUCAUCGCCUUCAGCGCCAUCGCAGCUCUGGGGCCUGCUGCUAGGGCGGAAGCCGCGCUCCUCCCACUUAUCGUCGCCGUCAUCGUACGAAAAAGCAAUCGUACGAUUU…
OQ555295.1	Species #13	Ālóngshān virus		4	Alongshan virus isolate SHK_UM/Switzerland/2022 capsid protein and membrane protein genes, complete cds	Ixodes ricinus	Switzerland: Schaffhausen	May-2022	CGGAGACCUCGUUCCAGACUCAACUUACGAAGGAGUUUCGUAACAAUACUACACACAGAUUUGCUUUGGUGAACCGAAGCAAUGAGGACUUUGAUCUACAUCCUCGCCGUGGCAGCCCUGACUAUGGGCAAGCCAAACGGAGCCCCAGACUGGGGAAAGAUCGAGCUGCUGGGACAGCAGCUGCAAUCAGGAAUUGCAAAGAAGAAUGCCGAGAAGACCAGGUAUUACGCAGAAUUGAUCAUCAGGGAAUUGCCCACGCAGGAGGUGACUUACUACGCCGGACUGAGAACCGGUGAGGAGAUAGCACUCACAGCAGGAGCAGCCAAGGCCAUCAUAGGAGAGGCUGUGAACCUCAGGGUGAACCAGUGGACCAGGGCUGUGGGGGAGUACUUGACCAUA…
OQ555296.1	Species #13	Ālóngshān virus		3	Alongshan virus isolate SHK_UM/Switzerland/2022 NS3-like protein gene, complete cds	Ixodes ricinus	Switzerland: Schaffhausen	May-2022	GUAAAGAAAAACCUUUAUUGGUCUUGCAAAAAGUGACAACAAUGGCCACCCCUCUGGUGGCCACCUUAAGCUGCAUUCUGGCAGCAGUGGAUAAGGGCCUAGCGCCUGGCGUCGGCCUGAGAGGGCUGGCGGUCGUGGCAUUGGCCUCAUUCCUUACACCCGAGAUGACUUUGGCAUUGGCUUGGAUAUCGAUCACAAGGUCUAACUCCCCCGGGAGGGAAACCAACUUUGUCGAAAGGCACUUCAUGGAGCUGCUGCCCACAGUGGGUUGGCUGUCUCUGGAAUACACUGCACCUCUAGAUAUCGUGUUAAAUGAGGAGGACACCCCUCAUCAGGAGGACAGGAAGUACUACGAGAGGGCUCUGACCAUGUCGAACAUUGGACGGACACGCAAUGUCA…
OQ555297.1	Species #13	Ālóngshān virus		1	Alongshan virus isolate SHK_UM/Switzerland/2022 NS5-like protein gene, complete cds	Ixodes ricinus	Switzerland: Schaffhausen	May-2022	CAAGACCAUGGACGACCCGUUGAUGGCGGGUCUGGCCAUGAUCGUCCUGGUGGUGCUGGCCUUUUUCUUACAAUUGGCCGGCUCUUAUCAGGAACACACAACUUACCUAUUUACACCGGAAGGAAACAUGGAGGUGUACAAAGGCGACGGAUACAAGGUGUGGAAACUGGAGCCCUCCUUGGGAGACCCUCUCGAGCUCGGGAGGAAGACCAAGACAGAAAUGAAUGCUAUGACCCACGACGAAUUUGACAGAAUGAAGUAUAGGGGUGUUGUCGCGGAGGUUUACUCCGGGGACAAACCCUCGAAAGGAUAUGACAAGCUCCGAGUGCUCCUGGAUCUCAUGGACAGGCCUAAGUUGGGGACAACGGUGGACCUAUGCGCAGGGCGCGGGGGGUGGAG…
OQ555298.1	Species #13	Ālóngshān virus		1	Alongshan virus isolate SH_H5/Switzerland/2021 NS5-like protein gene, complete cds	Ixodes ricinus	Switzerland: Schaffhausen	May-2021	ACUCGAAGGCGAUAGUUAUUUUUUCAAAUUAGCUAAAUCAAUCUCUAGCCGUAGAGACAAACUCACAAGACCAUGGACGACCCGCUGAUGGCGGGUCUGGCCAUGAUCGUCCUGGUGGUGCUGGCCUUUUUUCUACAACUGGCCGGCUCUUAUCAGGAACACACAACUUACCUAUUUACACCGGAAGGAAACAUGGAGGUGUACAAAGGCGAUGGAUACAAGGUGUGGAAACUGGAACCCUCCUUGGGAGACCCUCUCGAGCUUGGGAGGAAGACCAAGAUAGAAAUGAAUGCUAUGACCCACGAUGAAUUUGACAGAAUGAAGUACAGGGGUGUUGUCGCGGAGGUUUACUCCGGGGACAAACCCUCGAAAGGAUACGACAAGCUCCGAGUGCUCCUG…
OQ555299.1	Species #13	Ālóngshān virus		2	Alongshan virus isolate SH_H5/Switzerland/2021 putative glycoprotein VP1a and glycoprotein VP1b genes, complete cds	Ixodes ricinus	Switzerland: Schaffhausen	May-2021	GAGUUAAAAGCGGACCCUUUCAGUUGCAAGUGCAUAAGCUGAGAGUAACCUCCGUAGACUGUCCAAGAACGAUAGCUUGUAAAGCUAACAACUGGAAAGAACAUAAAACAAUAAAACAACAAGGAAUAAAGGUGCUAACUUGACCACCAACCCUGGCAAAACCACACUCAUGGCCAGCAAAACCAUCUCCGACACAAUCAACAAUGCUGCCGAUCAGGUUCAGGGCCUGUUCCGGAAGCUUAUGGGGAGCAACUCUUUUAAUGCUGUUCCUCUCAUCGUGCUCGGCGUCGCCUGGUUCAUCACAGGAGAUCUCUACAUCAUCGCCUUCAGCGCCAUCGCAGCUCUGGGGCCUGCUGCUAGGGCGGAAGCCGCGCUCCUCCCACUUAUCGUCGCCGUCAU…
OQ555300.1	Species #13	Ālóngshān virus		3	Alongshan virus isolate SH_H5/Switzerland/2021 NS3-like protein gene, complete cds	Ixodes ricinus	Switzerland: Schaffhausen	May-2021	GUCUAGCAGCAAGUGCAACAGCUAGAUUUCUUUCGUCCAAGACUACUUAACAGACUUUGAAGGUAAAGAAAAACCUUUAUUGGUCUUGCAAAAAGUGACAACAAUGGCCACCCCUUUGGUGGCCACCUUAAGCUGCAUUCUGGCAGCAGUGGAUAAGGGCCUAGCGCCUGGCGUCGGCCUGAAAGGGCUGGCGGUCGUGGCAUUGGCCUCAUUCCUUACACCCGAGAUGACUUUGGCAUUGGCUUGGAUAUCGAUUACAAGGUCUAACUCCCCCGGGAGGGAAACCAACUUUGUCGAAAGGCACUUCAUGGAGCUGCUGCCCACAGUGGGUUGGCUGUCUCUGGAAUACACUGCACCUCUAGAUAUUGUGUUAAAUGAGGAGGACACCCCUCAUCAGGA…
OQ555301.1	Species #13	Ālóngshān virus		4	Alongshan virus isolate SH_H5/Switzerland/2021 capsid protein and membrane protein genes, complete cds	Ixodes ricinus	Switzerland: Schaffhausen	May-2021	CGAAGGAGUUUCGUAACGAUACUACACACAGAUUUGCUUUGGUGAACCGAAGCAAUGAGGACUUUGAUCUACAUCCUCGCCGUGGCAGCCCUGACUAUGGGCAAGCCAAACGGAGCCCCAGACUGGGGAAAGAUCGAGCUGCUGGGACAGCAGCUGCAAUCAGGAAUUGCAAAGAAGAAUGCCGAGAAGACCAGGUAUUACGCAGAACUGAUCAUCAAGGAAUUGCCUACGCAGGAGGUGACUUACUACGCCGGACUGAGAACCGGUGAGGAGAUAGCACUCACAGCAGGAGCAGCUAAGGCCAUCAUAGGAGAGGCUGUGAACCUCAGGGUGAACCAGUGGACCAGGGCUGUGGGGGAGUACUUGACCAUAGACAGACACAUCCCAGGACUCACAUUG…
OQ555302.1	Species #13	Ālóngshān virus		1	Alongshan virus isolate GR_RF/Switzerland/2022 NS5-like protein gene, complete cds	Ixodes ricinus	Switzerland: Grisons	May-2022	UCGAAGGCGAUAGUUAUUUUUUCAAAUUAGCUAAAUCAGUCUCUAGCCAUAGAGACAAACUCACAAGACCAUGGACGACCCGUUGAUGGCGGGUCUGGCCAUGAUCGUCCUGGUGGUGCUGGCCUUUUUUCUACAACUGGCCGGCUCUUAUCAGGAACACACAACUUACCUAUUUACACCGGAAGGAAACAUGGAGGUGUACAAAGGCGAUGGAUACAAGGUGUGGAAACUGGAACCCUCCUUGGGAGACCCUCUCGAGCUCGGGAGGAAGACCAAGACAGAAAUGAAUGCUAUGACCCACGAUGAAUUUGACAGAAUGAAGUAUAGGGGUGUUGUCGCGGAGGUUUACUCCGGGGACAAACCCUCGAAAGGAUACGACAAGCUCCGAGUGCUCCUGGA…
OQ555303.1	Species #13	Ālóngshān virus		2	Alongshan virus isolate GR_RF/Switzerland/2022 putative glycoprotein VP1a and glycoprotein VP1b genes, complete cds	Ixodes ricinus	Switzerland: Grisons	May-2022	UGAGUUAAAAGCGGACCCUUUCAGUUGCAAGUGCAUAAGCUGAGAGUAACCUCCGUAGACUGUCCAAGAACGAUAGCUUGUAAAGCUAACAACUGGAAAGAACAUAAAACAAUAAAACAACAAGGAACAAAGGUGCUAACUUGACCACCAACCCUGGCAAAACCACACUCAUGGCCAGUAAAACCAUCUCCGACACAAUCAACAAUGCUGCCGAUCAGGUUCAGGGCCUGUUCCGGAAGCUUAUGGGGAGCAACUCUUUUAAUGCUGUUCCUCUCAUCGUGCUCGGCGUCGCCUGGUUCAUCACAGGAGAUCUCUACAUCAUCGCCUUCAGCGCCAUCGCAGCUCUGGGGCCUGCUGCUAGGGCGGAAGCCGCGCUCCUCCCACUUAUCGUCGCCGUCA…
OQ555304.1	Species #13	Ālóngshān virus		3	Alongshan virus isolate GR_RF/Switzerland/2022 NS3-like protein gene, complete cds	Ixodes ricinus	Switzerland: Grisons	May-2022	GGACCGGGUCUAGCAGCAAGUGCAACAGCUAGAUUUCUUUCGUCCAAGACUACUUAACAGACUUUGAAGGUAAAGAAAAACCUUUAUUGGUCUUGCAAAAAGUGACAACAAUGGCCACCCCCUUGGUGGCCACCUUAAGCUGCAUUCUGGCAGCAGUGGAUAAGGGCCUAGCGCCUGGCGUCGGCCUGAAAGGGCUGGCGGUCGUGGCAUUGGCCUCGUUCCUUACACCCGAGAUGACUUUGGCAUUGGCUUGGAUAUCGAUCACAAGGUCUAACUCCCCCGGGAGGGAGACCAACUUUGUCGAAAGGCACUUCAUGGAGCUGCUGCCCACAGUGGGUUGGCUGUCUCUGGAAUACACUGCACCUCUAGAUAUUGUGUUAAAUGAGGAGGACACCCCUC…
OQ555305.1	Species #13	Ālóngshān virus		4	Alongshan virus isolate GR_RF/Switzerland/2022 capsid protein and membrane protein genes, complete cds	Ixodes ricinus	Switzerland: Grisons	May-2022	UCAUCUUACGGAGGAGUUUCGUAACAAUACUACACACAGAUUUGCUUUGGUGAACCGAAGCAAUGAGGACUUUGAUCUACAUCCUCGCCGUGGCAGCCCUGACCAUGGGUAAGCCAAACGGAGCCCCAGACUGGGGAAAGAUCGAGCUGCUGGGACAGCAGCUGCAAUCAGGAAUUGCAAAGAAGAAUGCCGAGAAGACCAGGUAUUACGCAGAACUGAUCAUCAAGGAAUUGCCUACGCAGGAGGUGACUUACUACGCCGGACUGAGAACCGGUGAGGAGAUAGCACUCACAGCAGGAGCAGCCAAGGCCAUCAUAGGAGAGGCUGUGAACCUCAGGGUGAAUCAGUGGACCAGGGCUGUGGGGGAGUACUUGACCAUAGACAGACACAUUCCAGGAC…
OQ555306.1	Species #13	Ālóngshān virus		1	Alongshan virus isolate GR_RF/Switzerland/2021 NS5-like protein gene, complete cds	Ixodes ricinus	Switzerland: Grisons	May-2021	GAGUCUCGCUCCAGACUCGAAGGCGAUAGUUAUUUUUUCAAAUUAGCUAAAUCAGUCUCUAGCCAUAGAGACAAACUCACAAGACCAUGGACGACCCGUUGAUGGCGGGUCUGGCCAUGAUCGUCCUGGUGGUGCUGGCCUUUUUUUUACAAUUGGCCGGCUCUUAUCAGGAACACACAACUUACCUAUUUACACCGGAAGGAAACAUGGAGGUGUACAAAGGCGAUGGAUACAAGGUGUGGAAACUGGAACCCUCCUUGGGAGACCCUCUUGAGCUUGGGAGGAAGACCAAGACAGAAAUGAAUGCUAUGACCCACGACGAAUUUGACAGAAUGAAGUACAGGGGUGUUGUCGCGGAGGUGUACUCCGGGGACAAGCCCUCGAAAGGAUACGACAAGC…
OQ555307.1	Species #13	Ālóngshān virus		3	Alongshan virus isolate GR_RF/Switzerland/2021 NS3-like protein gene, complete cds	Ixodes ricinus	Switzerland: Grisons	May-2021	AGCAAGUGCAACAGCUAGAUUUCUUUCGUCCAAGACUACUUAACAGACUUUGAAGGUAAAGAAAAACCUUUAUUGGUCUUGCAAAAAGUGACAACAAUGGCCACCCCCUUGGUGGCCACCUUAAGCUGCAUUCUGGCAGCAGUGGAUAAGGGCCUAGCGCCUGGCGUCGGCCUGAAAGGGCUGGCAGUCGUGGCAUUGGCCUCAUUCCUCACACCCGAGAUGACUUUGGCAUUGGCUUGGAUAUCGAUCACAAGGUCUAACUCCCCCGGGAGGGAAACCAACUUCGUUGAAAGGCACUUCAUGGAGUUGCUGCCCACAGUGGGUUGGCUGUCUCUGGAAUACACUGCACCUCUAGAUAUCGUGUUGAAUGAGGAGGACACUCCUCACCAGGAAGACAGG…
OQ555308.1	Species #13	Ālóngshān virus		4	Alongshan virus isolate GR_RF/Switzerland/2021 capsid protein and membrane protein genes, complete cds	Ixodes ricinus	Switzerland: Grisons	May-2021	CAGGCAGCAAGUGCAACAGCCGGAGACCUCGUUCCAGACUCAACUUACGAAGGAGUUUCGUAACAAUACUACACACAGAUUUGCUUUGGUGAACCGAAGCAAUGAGGACUUUGAUCUACAUCCUCGCCGUGGCAGCCCUGACCAUGGGCAAGCCAAACGGAGCCCCAGACUGGGGAAAGAUCGAGCUGCUGGGACAGCAGCUGCAAUCAGGAAUUGCAAAGAAGAAUGCCGAGAAGACCAGGUAUUACGCAGAACUGAUCAUCAAGGAAUUGCCUACGCAGGAGGUGACUUACUACGCCGGACUGAGAACCGGUGAGGAGCUAGCACUCACAGCAGGAGCAGCCAAGGCCAUUAUAGGGGAGGCUGUGAACCUCAGGGUGAAUCAGUGGACCAGGGCUG…
OQ555309.1	Species #13	Ālóngshān virus		2	Alongshan virus isolate GR_RF/Switzerland/2021 putative glycoprotein VP1a and glycoprotein VP1b genes, complete cds	Ixodes ricinus	Switzerland: Grisons	May-2021	UUUCAGUUGCAAGUGCAUAAGCUGAGAGUAACCUCCGUAGACUGUCCAAGAACGAUAGCUUGUAAAGCUAACAACUGGAAAGAACAUAAAACAAUAAAACAACAAGGAAUAAAGGUGCUAACUCGACCACCAACCCUGGCAAAACCACACUCAUGGCCAGUAAAACCAUCUCCGACACAAUCAACAAUGCUGCCGAUCAGGUUCAGGGCCUGUUCCGGAAGCUUAUGGGGAGCAACUCUUUUAAUGCUGUUCCUCUCAUCGUGUUCGGCGUCGCCUGGUUCAUCACAGGAGAUCUCUACAUCAUCGCCUUCAGCGCCAUCGCAGCUCUGGGGCCUGCUGCUAGGGCGGAAGCCGCGCUCCUCCCACUUAUCGUCGCCGUCAUCGUACGAAAAAGCAAUC…
OQ555310.1	Species #13	Ālóngshān virus		1	Alongshan virus isolate SH_UF/Switzerland/2022 NS5-like protein gene, complete cds	Ixodes ricinus	Switzerland: Schaffhausen	2022-09-01	UAGGAGCCAGCCUCAACAGCACGUGCAACAGUUGAGAGUCUCGCUCCAGACUCGAAGGCGAUAGUUAUUUUUUCAAAUUAGCUAAAUCAGUCUCUAGUCGUAGAGACAAACUCACAAGACCAUGGACGACCCGUUGAUGGCGGGUCUGGCCAUGCUCGUCCUGGUGGUGCUGGCCUUUUUUCUACAACUGGCCGGCUCUUAUCAGGAACACACAACUUACCUAUUUACAUCGGAAGGAAACAUGGAGGUGUACAAAGGCGAUGGAUACAAGGUGUGGAAACUGGAACCCUCCUUGGGAGACCCUCUCGAGCUUGGGAGGAAGACCAAGACAGAAAUGAAUGCUAUGACCCACGAUGAAUUUGACAGAAUGAAGUACAGGGGUGUUGUCGCGGAGGUUUA…
OQ555311.1	Species #13	Ālóngshān virus		3	Alongshan virus isolate SH_UF/Switzerland/2022 NS3-like protein gene, complete cds	Ixodes ricinus	Switzerland: Schaffhausen	2022-09-01	AUGGACCGGGUCUAGCAGCAAGUGCAACAGCUAGAUUUCUUUCGUCCAAGACUACUUAACAGACUUUGAAGGUAAAGAAAAACCUUUAUUGGUCUUGCAAAAAGUGACAACAAUGGCCACCCCUUUGGUGGCCACCUUAAGCUGCAUUCUGGCAGCAGUGGAUAAGGGCCUAGCGCCUGGCGUCGGCCUGAAAGGGCUGGCGGUCGUGGCAUUGGCCUCAUUCCUUACACCCGAGAUGACUUUGGCAUUGGCUUGGAUAUCGAUCACAAGGUCUAACUCCCCCGGGAGGGAAACCAACUUUGUCGAAAGGCACUUCAUGGAGCUGCUGCCCACAGUGGGUUGGCUGUCUCUGGAAUACACUGCACCUCUAGAUAUUGUGUUAAAUGAGGAGGACACCCC…
OQ555312.1	Species #13	Ālóngshān virus		4	Alongshan virus isolate SH_UF/Switzerland/2022 capsid protein and membrane protein genes, complete cds	Ixodes ricinus	Switzerland: Schaffhausen	2022-09-01	AGUCGGAGACCUCGUUCCAGACUCAACUUACGAAGGAGUUUCGUAACGAUACUACACACAGAUUUGCUUUGGUGAACCGAAGCAAUGAGGACUUUGAUCUACAUCCUCGCCGUGGCAGCCCUGACUAUGGGCAAGCCAAACGGAGCCCCAGACUGGGGAAAGAUCGAGCUGCUGGGACAGCAGCUGCAAUCAGGAAUUGCAAAGAAGAAUGCCGAGAAGACCAGGUAUUACGCAGAACUGAUCAUCAAGGAAUUGCCUACGCAGGAGGUGACUUACUACGCCGGACUGAGAACCGGUGAGGAGAUAGCACUCACAGCAGGAGCAGCUAAGGCCAUCAUAGGAGAGGCUGUGAACCUCAGGGUAAACCAGUGGACCAGGGCUGUGGGGGAGUACUUGACC…
OQ555313.1	Species #13	Ālóngshān virus		2	Alongshan virus isolate SH_UF/Switzerland/2022 putative glycoprotein VP1a and glycoprotein VP1b genes, complete cds	Ixodes ricinus	Switzerland: Schaffhausen	2022-09-01	AGCGGACCCUUUCAGUUGCAAGUGCAUAAGCUGAGAGUAACCUCCGUAGACUGUCCAAGAACGAUAGCUUGUAAAGCUAACAACUGGAAAGAACAUAAAACAAAAAAAACAACAAGGAAUAAAGGUGCUAACUUGACCACCAACCCUGGCAAAACCACACUCAUGGCCAGUAAAACCAUCUCCGACACAAUCAACAAUGCUGCCGAUCAGGUUCAGGGCCUGUUCCGGAAGCUUAUGGGGAGCAACUCUUUUAAUGCUGUUCCUCUCAUCGUGCUCGGCGUCGCCUGGUUCAUCACAGGAGAUCUCUACAUCAUCGCCUUCAGCGCCAUCGCAGCUCUGGGGCCUGCUGCUAGGGCGGAAGCCGCGCUCCUCCCACUUAUCGUCGCCGUCAUCGUACGA…
OQ743416.1			Ālóngshān virus	1	Alongshan virus strain RD1 NS5-like protein gene, complete cds	Rangifer tarandus	China	2022-06-01	AUGGACGACCCGCUGAUGGCGGGCCUGGCCAUGAUUGUCCUGAUAGUGUUGGCCUUUUUCUUACAAUUGGCCGGCUCCUACCAGGAACACACGACUUACCUGUUUACACCGGAGGGAAACAUGGAGGUGUACAAAGGCGAUGGAUACAAGGUGUGGAAGUUGGAGCCCUCAUUGGGAGAUCCCCUCGAGCUUGGGAGGAAGACCAAGACCGAAAUGAAUGCUAUGACCCAUGACGAAUUUGAUAGGAUGAAGUACAGGGGUGUGGUCGCGGAGGUUUACUCCGGGGACAAACCCUCGAAAGGCUAUGACAAACUCAGAGUACUCCUUGACCUCUGGUACAGGCCUAGGUUGGGGACAACAGUGGACCUAUGCGCAGGACGAGGCGGAUGGAGUGAACUG…
OQ789396.1			Ālóngshān virus	1	Alongshan virus strain Kursh17-T25456 segment 1 NS5-like protein gene, partial cds and 3' UTR	Ixodes ricinus	Russia: Kaliningrad Region	2017	GACUGGAUGAACAAGAUGGCGGUAUUCAACUAAUCAAGACAGAGAGAGACGGCGCCCUGGAAAAACCAGGUAGCGGAGUUAGCGCCACCGCGGGCUAGAGACAAUCAACAAACUAAUUGGAGGAAAAGAAAGAAAACUAUGGCGAAACGCACGUGGCAAACGAGGGCGGCAAGUGCAAAAGGGGGAUCAAGUGACCCCCCGGCCCUUGCCACGGCGCAAGUCAA
OQ789397.1			Ālóngshān virus	2	Alongshan virus strain Kursh17-T25456 segment 2 VP1b gene, partial cds	Ixodes ricinus	Russia: Kaliningrad Region	2017	AAAAGUGGGUAUACGGGGGAUCUGGCUACUCGCGACUAGAUCCCCCCGAUCCCGGCAAGCGAGAAGGAAUGACCGGACAAGGAUAAGACAGGCCCACCACGAGUGAAGUUUUCUUCCUUUCAAUUCCACUUCAUUUAGUGUUUUGUUUCUUUGUAGUUGUGUGCUUCGACUUCUCUCAAGGACGUGAGAGGGGUUGCAGACUACAACAAGUAUGUUAAUUUUUCUUUUCUUUUAUGGCGCCCGGGAAACCGGUUAUGGCUGCUAGCGCCACAGCCUGAAAACAAAAUAAAAAGGAAAAAAUCCAGAAGAAAAGGACCCCUAAGCGGAACCCCAAUACGGGCAGGCAAGUGCCAACGCUCUCUCAAGUGAGAGGGUUAGCCCGGGGUCCACCGGAGUCAAA
OQ789398.1			Ālóngshān virus	3	Alongshan virus strain Kursh17-T25456 segment 3 NS3-like protein gene, partial cds	Ixodes ricinus	Russia: Kaliningrad Region	2017	GCGGCCAUCAAGGACGAGAUCCCGGAGCCCACUUAGAGGUGGGACACCGGGAGAUCAACAGGACACGACUCGGAACGGAUAAGGAAAAUGGAACACUUUAAGACAAGACUGGCGCCCUGACUAGGUCAGGUAGCGGCGUAGCGCCACCGCAAGAUAAAAAUAGAAAAAAUGUAACUAAAAAGUCUGUGACCAGCAAGUGGUAAUAAGGCGGCAAGUGCAAAAAGGGCCUCAAGUGAGGCCCUGGCCUUCCACUAUGCCCGUUGCAA
OQ789399.1			Ālóngshān virus	4	Alongshan virus strain Kursh17-T25456 segment 4 VP3 protein gene, partial cds	Ixodes ricinus	Russia: Kaliningrad Region	2017	AGGUACCAGGGCAAACUGAUGUGGAGUAGAGUAACAUAGAUGAAGAAACUCAGAGUAACGAAAGACGGAGUUGACCAAAACACCUCCCAUAGGUAGCAGCGCCUGUGGGAGGGCCUGAAAAAGCUGCAACAAACUCUGGAAACGGAAUAGCGCCCUCGCAGAGGUAGCGGAAGUAGCGCAACCGCAAUAAUUGGUGGAAAACGGAAAAACUCCAUCUUUCGGGCUCGGGACAUGAAGCAGGCAAGUGCCAAAGCGGCCUCAAGUGAGGCCGCCGCUAGUUUCUUGUUCCGGAAGAUGAACAAAAAAA
OR620965.1			Ālóngshān virus	1	Alongshan virus isolate Chita 2023-1 segment 1 NS5-like protein gene, partial cds	Ixodes persulcatus	Russia: Zabaykalsky Krai	2023	AGGGUACACAGACCUGGGAUCCUAUUGGGACUCAGGGGAAUGGCGUCAGGACGUCAACACCUUUAAGCAGAGUUUGUUGGCAGGUACCCCGACCCACGCCGUCUAUAACACGACGGCAAAGAAGGAAAAAACCAAGAAUCUCACAAGGCAGGUGAACAAAGGCAGCAGGAUAAUCCAGUACCUCCCGGCUGACGCCAGGCUCUAUGAGCUGAGGGUCUUGGGGGGGCUCCACAAGUUCCUGGAGGCGUCGGAUUGGAGUGUGGCCGGUCAGGGCCUGUACAAGUACGGAGACCGAGUAAAGAAGGCAAUGAAUGCAACCGGAGCAGCCAUAGCUGAGGAUAUAGCGGGUUGGGACACCAAGGUCUCCAAGGGUCUUCUGACCUUGGAGGCACACAUGUU…
OR620966.1			Ālóngshān virus	1	Alongshan virus isolate Khakassia 2023-1 segment 1 NS5-like protein gene, partial cds	Ixodes persulcatus	Russia: Republic of Khakassia	2023	AGGGUACACAGACCUGGGAUCCUAUUGGGACUCAGGGGAGUGGCGUCAGGACGUCAACACCUUCAAGCAGAGCUUGUUGGCAGGCACCCCGACCCACGCCGUCUAUAACACAACGGCAAAGAAGGAGAAAACCAAGAACCUCACAAGGCAGGUAAACAAGGGCAGCAGGAUAAUCCAGUACCUCCCGGCUGACGCUAGGCUCUACGAGCUGAGGGUCCUGGGGGGGCUGCACAAGUUCCUGGAGGCGUCGGAUUGGAGUGUGGCCGGUCAGGGCCUGUACAAGUACGGAGACCGGGUAAAGAAAGCAAUGAAUGCAACCGGAGCAGCCAUAGCUGAGGACAUAGCGGGUUGGGACACCAAGGUCUCCAAGGGUCUUCUGACCUUGGAGGCCCACAUGUU…
OR620967.1			Ālóngshān virus	1	Alongshan virus isolate Khakassia 2023-2 segment 1 NS5-like protein gene, partial cds	Ixodes persulcatus	Russia: Republic of Khakassia	2023	AGGGUACACAGACCUGGGAUCCUAUUGGGACUCAGGGGAGUGGCGUCAGGACGUCAACACCUUCAAGCAGAGCUUGUUGGCAGGUACCCCGACCCACGCCGUCUAUAACACAACGGCAAAGAAGGAGAAAACCAAGAACCUCACAAGGCAGGUAAACAAGGGCAGCAGGAUAAUCCAGUACCUCCCGGCUGACGCUAGGCUCUACGAGCUGAGGGUCCUGGGGGGGCUGCACAAGUUCCUGGAGGCGUCGGAUUGGAGUGUGGCCGGUCAGGGCCUGUACAAGUACGGAGACCGGGUAAAGAAAGCAAUGAAUGCAACCGGAGCAGCCAUAGCUGAGGACAUAGCGGGUUGGGACACCAAGGUCUCCAAGGGUCUUCUGACCUUGGAGGCCCACAUGUU…
OR620968.1			Ālóngshān virus	1	Alongshan virus isolate Khakassia 2023-3 segment 1 NS5-like protein gene, partial cds	Ixodes persulcatus	Russia: Republic of Khakassia	2023	AGGGUACACAGACCUGGGAUCCUAUUGGGACUCAGGGGAGUGGCGUCAGGACGUCAACACCUUCAAGCAGAGCUUGUUGGCAGGUACCCCGACCCACGCCGUCUAUAACACAACGGCAAAGAAGGAGAAAACCAAGAAUCUCACGAGGCAGGUAAACAAGGGCAGCAGGAUAAUCCAGUACCUCCCGGCUGACGCUAGGCUCUACGAGCUGAGGGUCCUGGGGGGGCUUCACAAGUUCCUGAAGGCGUCGGAUUGGAGUGUGGCCGGUCAGGGCCUGUACAAGUACGGAGACCGGGUAAAGAAAGCAAUGAAUGCAACCGGAGCAGCCAUAGCUGAGGACAUAGCGGGUUGGGACACCAAGGUCUCCAAGGGUCUUCUGACCUUGGAGGCCCACAUGUU…
OR620969.1			Ālóngshān virus	1	Alongshan virus isolate Khakassia 2023-4 segment 1 NS5-like protein gene, partial cds	Ixodes persulcatus	Russia: Republic of Khakassia	2023	AGGGUACACAGACCUGGGAUCCUAUUGGGACUCUGGGGAGUGGCGUCAGGACGUCAACACCUUCAAGCAGAGCUUGUUGGCAGGUACCCCGACCCACGCCGUCUAUAACACAACGGCAAAGAAGGAGAAAACCAAGAACCUCACAAGGCAGGUAAACAAGGGCAGCAGGAUAAUCCAGUACCUCCCGGCUGACGCUAGGCUCUACGAGCUGAGGGUCCUGGGGGGGCUGCACAAGUUCCUGGAGGCGUCGGAUUGGAGUGUGGCCGGUCAGGGCCUGUACAAGUACGGAGACCGGGUAAAGAAAGCAAUGAAUGCAACCGGAGCAGCCAUAGCUGAGGACAUAGCGGGUUGGGACACCAAGGUCUCCAAGGGUCUUCUGACCUUGGAGGCCCACAUGUU…
OR620970.1			Ālóngshān virus	1	Alongshan virus isolate Khakassia 2023-5 segment 1 NS5-like protein gene, partial cds	Ixodes persulcatus	Russia: Republic of Khakassia	2023	AGGGUACACAGACCUGGGAUCCUAUUGGGACUCAGGGGAGUGGCGUCAGGACGUCAACACCUUCAAGCAGAGCUUGUUGGCAGGUACCCCGACCCACGCCGUCUAUAACACAACGGCAAAGAAGGAGAAAACCAAGAACCUCACAAGGCAGGUAAACAAGGGCAGCAGGAUAAUCCAGUACCUCCCGGCUGACGCUAGGCUCUACGAGCUGAGGGUCCUGGGGGGGCUGCACAAGUUCCUGGAGGCGUCGGAUUGGAGUGUGGCCGGUCAGGGCCUGUACAAGUACGGAGACCGGGUAAAGAAAGCAAUGAAUGCAACCGGAGCAGCCAUAGCUGAGGACAUAGCGGGUUGGGACACCAAGGUCUCCAAGGGUCUUCUGACCUUGGAGGCCCACAUGUU…
OR620971.1			Ālóngshān virus	1	Alongshan virus isolate Tuva 2023-1 segment 1 NS5-like protein gene, partial cds	Ixodes persulcatus	Russia: Republic of Tuva	2023	AGGGUACACAGACCUGGGAUCCUAUUGGGACUCAGGGGAGUGGCGUCAGGACGUCAACACCUUUAGGCAGAGUUUGUUGGCAGGUACCCCGACCCAUGCCGUCUAUAACACAACGGCAAAGAAGGAAAAAACCAAGAAUCUCACAAGGCAGGUGAACAAGGGCAGCAGGAUAAUCCAGUACCUCCCGGCUGACGCUAGGCUCUAUGAGCUGAGGGUCCUGGGGGGGCUUCACAGGUUCCUGGAGGCGUCGGAUUGGAGUGUGGCCGGUCAGGGCCUGUACAAGUACGGAGACCGAGUAAAGAAGGCAAUGAACGCAACCGGAGCAGCCAUAGCUGAGGAUAUAGCGGGUUGGGACACCAAAGUCUCCAAGGGUCUUCUGACCUUGGAGGCACACAUGUU…
OR620972.1			Ālóngshān virus	1	Alongshan virus isolate Tuva 2023-2 segment 1 NS5-like protein gene, partial cds	Ixodes persulcatus	Russia: Republic of Tuva	2023	AGGGUACACAGACCUGGGAUCCUAUUGGGACUCAGGGGAGUGGCGUCAGGACGUCAACACCUUCAAGCAGAGCUUGUUGGCAGGUACCCCGACCCAUGCCGUCUAUAACACAACGGCAAAGAAGGAGAAAACCAAGAACCUCACAAGGCAGGUAAACAAGGGCAGCAGGAUAAUCCAGUACCUCCCGGCUGACGCUAGGCUCUACGAGCUGAGGGUCCUGGGGGGGCUGCACAAGUUCCUGGAGGCGUCGGAUUGGAGUGUGGCCGGUCAGGGCCUGUACAAGUACGGAGACCGAGUAAAGAAAGCAAUGAAUGCAACCGGAGCAGCCAUAGCUGAGGACAUAGCGGGUUGGGACACCAAGGUCUCCAAGGGUCUUCUGACCUUGGAGGCCCACAUGUU…
OR620973.1			Ālóngshān virus	1	Alongshan virus isolate Irkutsk 2023-1 segment 1 NS5-like protein gene, partial cds	Ixodes persulcatus	Russia: Irkutsk Oblast	2023	AGGGUACACAGACCUGGGAUCCUAUUGGGACUCAGGGGAGUGGCGUCAGGACGUCAACACCUUUAAGCAGAGCUUGUUGGCAGGUACCCCGACCCACGCCGUCUAUAACACAACGGCAAAGAAGGAGAAAACCAAGAAUCUCACAAGGCAGGUGAACAAGGGCAGCAGGAUAAUCCAGUACCUCCCGGCUGACGCUAGGCUCUAUGAGCUAAGGGUCCUGGGGGGGCUUCACAAGUUCCUGGAGGCGUCGGAUUGGAGUGUGGCCGGUCAGGGCCUGUACAAGUACGGAGACCGAGUAAAGAAGGCAAUGAAUGCAACCGGAGCAGCCAUAGCUGAGGACAUAGCGGGUUGGGAUACCAAGGUCUCCAAGGGUCUUUUGACCCUGGAGGCGCACAUGUU…
OR620974.1			Ālóngshān virus	1	Alongshan virus isolate Irkutsk 2023-2 segment 1 NS5-like protein gene, partial cds	Ixodes persulcatus	Russia: Irkutsk Oblast	2023	AGGGUACACAGACCUGGGAUCCUAUUGGGACUCAGGGGAGUGGCGUCAGGACGUCAACACCUUUAAGCAGAGCUUGUUGGCAGGUACCCCGACCCACGCCGUCUAUAACACAACGGCAAAGAAGGAGAAAACCAAGAAUCUCACAAGGCAGGUGAACAAGGGCAGCAGGAUAAUCCAGUACCUCCCGGCUGACGCUAGGCUCUAUGAGCUAAGGGUCCUGGGGGGGCUUCACAAGUUCCUGGAGGCGUCGGAUUGGAGUGUGGCCGGUCAGGGCCUGUACAAGUACGGAGACCGAGUAAAGAAGGCAAUGAAUGCAACCGGAGCAGCCAUAGCUGAGGACAUAGCAGGUUGGGAUACCAAGGUCUCCAAGGGUCUUUUGACCCUGGAGGCGCACAUGUU…
OR620975.1			Ālóngshān virus	2	Alongshan virus isolate Chita 2023-1 segment 2 VP1a protein gene, partial cds	Ixodes persulcatus	Russia: Zabaykalsky Krai	2023	UCGGCACAACCAAACGGAAGGGACCAUUGUGGACGAAGGUGUUGUCGGUCACCUCUUACAUCGUACCUGAAUAUGGCAUCCCCCUAGGGAAAGUGGUCACUGGGGCGAAGAAAAUCUCUGCCGCCGGUGACUGUUCAGACCCAUCCCUCGCAUGGCAAAUGAGGGAAUGGGUAAUGAACUGCUCAGAUGAGAAAGCCUACACCUGGGGGUGUGAGAGAAACGAGUACUACCGGUACGAGUAUGAUACCCGGAUAGAUAGAACAAAGGCUAUCUGGAAGUACAGAAUGCAUACUGACCCACAGACCACAGACCUGGGAGACUGCACCGUCCGAAGCAGACGCUCUGAGAUGGCCAUCUGGGGAAGCCAUAAGGAGCUUUAUCCACUGCUGGACGUCCCCG…
OR620976.1			Ālóngshān virus	2	Alongshan virus isolate Khakassia 2023-1 segment 2 VP1a protein gene, partial cds	Ixodes persulcatus	Russia: Republic of Khakassia	2023	UCGGCACAACCAAACGGAAGGGACCAUUGUGGACGAAGGUGUUGUCGGUCACCUCUUACAUUGUACCUGAAUAUGGCAUCCCCCUAGGAAAAGUGGUCACUGGGGCGAAGAAAAUCUCUGCCGCCGGUGACUGUUCAGACCCAUCCCUCGCAUGGCAAAUGAGGGAAUGGGUAAUGAACUGUUCAGAUGAGAAAGCCUACACAUGGGGGUGUGAGAGAAACGAGUACUACCGGUACGAGUAUGAUACCCGGAUAGAUAGAACAAAGGCUAUCUGGAAGUACAGAAUGCAUACUGACCCACAGACCACGGACCUGGGAGACUGCACCGUCCGAAGCAGACGCUCUGAGAUGGCCAUCUGGGGGAGCCAUAAGGAGCUCUACCCACUGCUGGACGUCCCCG…
OR620977.1			Ālóngshān virus	2	Alongshan virus isolate Khakassia 2023-2 segment 2 VP1a protein gene, partial cds	Ixodes persulcatus	Russia: Republic of Khakassia	2023	UCGGCACAACCAAACGGAAGGGACCAUUGUGGACGAAGGUGUUGUCGGUCACCUCUUACAUUGUACCUGAAUAUGGCAUCCCCCUGGGCAAAGUGGUCACUGGGGCGAAGAAAAUCUCUGCCGCCGGUGACUGUUCAGACCCAUCCCUCGCAUGGCAAAUGAGGGAAUGGGUAAUGAACUGUUCAGAUGAGAAGGCCUACACAUGGGGGUGUGAGAGAAACGAGUACUACCGGUACGAGUAUGAUACCCGGAUAGAUAGAACAAAGGCUAUCUGGAAGUACAGAAUGCAUACUGACCCACAGACCACGGACCUGGGAGACUGCACCGUCCGAAGCAGACGCUCUGAGAUGGCCAUCUGGGGAAGCCAUAAGGAGCUCUACCCACUGCUGGACGUCCCCG…
OR620978.1			Ālóngshān virus	2	Alongshan virus isolate Khakassia 2023-3 segment 2 VP1a protein gene, partial cds	Ixodes persulcatus	Russia: Republic of Khakassia	2023	UCGGCACAACCAAACGGAAGGGACCAUUGUGGACGAAGGUGUUGUCGGUCACCUCUUACAUUGUACCUGAAUAUGGCAUCCCCCUAGGAAAAGUGGUCACUGGGGCGAAGAAAAUCUCUGCCGCCGGUGACUGUUCAGACCCAUCCCUCGCAUGGCAAAUGAGGGAAUGGGUAAUGAACUGUUCAGAUGAGAAAGCCUACACAUGGGGGUGUGAGAGAAACGAGUACUACCGGUACGAGUAUGAUACCCGGAUAGAUAGAACAAAGGCUGUCUGGAAGUACAGAAUGCAUACUGACCCACAGACCACAGACCUGGGAGACUGCACCGUCCGAAGCAGACGCUCUGAGAUGGCCAUCUGGGGAAGCCAUAAGGAGCUCUACCCACUGCUGGACGUCCCCG…
OR620979.1			Ālóngshān virus	2	Alongshan virus isolate Khakassia 2023-4 segment 2 VP1a protein gene, partial cds	Ixodes persulcatus	Russia: Republic of Khakassia	2023	UCGGCACAACCAAACGGAAGGGACCAUUGUGGACGAAGGUGUUGUCGGUCACCUCUUACAUUGUACCUGAAUAUGGCAUCCCCCUAGGAAAAGUGGUCACUGGGGCGAAGAAAAUCUCUGCCGCCGGUGACUGUUCAGACCCAUCCCUCGCAUGGCAAAUGAGGGAAUGGGUAAUGAACUGUUCAGAUGAGAAAGCCUACACAUGGGGGUGUGAGAGAAACGAGUACUACCGGUACGAGUAUGAUACCCGGAUAGAUAGAACAAAGGCUAUCUGGAAGUACAGAAUGCAUACUGACCCACAGACCACGGACCUGGGAGACUGCACCGUCCGAAGCAGACGCUCUGAGAUGGCCAUCUGGGGAAGCCAUAAGGAGCUCUACCCACUGCUGGACGUCCCCG…
OR620980.1			Ālóngshān virus	2	Alongshan virus isolate Khakassia 2023-5 segment 2 VP1a protein gene, partial cds	Ixodes persulcatus	Russia: Republic of Khakassia	2023	UCGGCACAACCAAACGGAAGGGACCAUUGUGGACGAAGGUGUUGUCGGUCACCUCUUACAUUGUACCUGAAUAUGGCAUCCCCCUAGGAAAAGUGGUCACUGGGGCGAAGAAAAUCUCUGCCGCCGGUGACUGUUCAGACCCAUCCCUCGCAUGGCAAAUGAGGGAAUGGGUAAUGAACUGUUCAGAUGAGAAAGCCUACACAUGGGGGUGUGAGAGAAACGAGUACUACCGGUACGAGUAUGAUACCCGGAUAGACAGAACAAAGGCUAUCUGGAAGUACAGAAUGCAUACUGACCCACAGACCACUGACCUGGGAGACUGCACCGUCCGAAGCAGACGCUCAGAGAUGGCCAUCUGGGGAAGCCAUAAGGAGCUCUACCCACUGCUGGACGUCCCCG…
OR620981.1			Ālóngshān virus	2	Alongshan virus isolate Tuva 2023-1 segment 2 VP1a protein gene, partial cds	Ixodes persulcatus	Russia: Republic of Tuva	2023	UCGGCACAACCAAACGGAAGGGACCAUUGUGGACGAAGGUGUUGUCGGUCACCUCUUACAUUGUACCUGAAUAUGGCAUCCCCCUAGGAAAAGUGGUCACUGGGGCGAAGAAAAUCUCUGCCGCCGGUGACUGUUCAGACCCAUCCCUCGCAUGGCAAAUGAGGGAAUGGGUAAUGAACUGUUCAGAUGAGAAAGCCUACACAUGGGGGUGUGAAAAAAACGAGUACUACCGGUACGAGUAUGACACCCGGAUAGACAGAACAAAGGCUGUUUGGAAGUACAGAAUGCAUACUGACCCACAGACCACAGACCUGGGAGACUGCACCGUCCGAAGCAGACGCUCUGAGAUGGCCAUCUGGGGAAGCCAUAAGGAGCUUUACCCACUGCUGGACGUCCCCG…
OR620982.1			Ālóngshān virus	2	Alongshan virus isolate Tuva 2023-2 segment 2 VP1a protein gene, partial cds	Ixodes persulcatus	Russia: Republic of Tuva	2023	UCGGCACAACCAAACGGAAGGGACCAUUGUGGACGAAGGUGUUGUCGGUCACCUCUUACAUUGUACCUGAAUAUGGCAUCCCCCUAGGAAAAGUGGUCACUGGGGCGAAGAAAAUUUCCGCCGCCGGUGACUGUUCAGACCCAUCCCUCGCAUGGCAAAUGAGGGAAUGGGUAAUGAACUGUUCAGAUGAGAAAGCCUACACAUGGGGGUGUGAGAGAAACGAGUACUACCGGUACGAGUAUGAUACCCGGAUAGAUAGAACAAAGGCUAUCUGGAAGUACAGAAUGCAUACUGACCCACAGACCACGGACCUGGGAGACUGCACCGUCCGAAGCAGACGCUCUGAGAUGGCCAUCUGGGGAAGCCAUAAGGAGCUCUACCCACUGCUGGACGUCCCCG…
OR620983.1			Ālóngshān virus	2	Alongshan virus isolate Irkutsk 2023-1 segment 2 VP1a protein gene, partial cds	Ixodes persulcatus	Russia: Irkutsk Oblast	2023	UCGGCACAACCAAACGGAAGGGACCAUUGUGGACGAAGGUGUUGUCGGUCACCUCUUACAUUGUACCUGAAUAUGGCAUCCCCCUGGGAAAAGUGGUCACUGGGGCGAAGAAAAUCUCUGCCGCCGGUGACUGUUCAGACCCGUCCCUCACAUGGCAAAUGAGGGAAUGGGUAAUGAACUGUUCAGAUGAGAGAGCCUACACAUGGGGGUGUGAAAGAAACGAGUACUACCGGUAUGAGUAUGACACCCGGAUAGACAGAACAAAGGCUAUCUGGAAGUACAGAAUGCAUACUGACCCACAGACCACAGACCUGGGAGACUGCACCGUCCGAAGCAGACGCUCUGAGAUGGCCAUCUGGGGAAGCCACAAGGAGCUCUACCCACUGUUGGACGUCCCCG…
OR620984.1			Ālóngshān virus	2	Alongshan virus isolate Irkutsk 2023-2 segment 2 VP1a protein gene, partial cds	Ixodes persulcatus	Russia: Irkutsk Oblast	2023	UCGGCACAACCAAACGGAAGGGACCAUUGUGGACGAAGGUGUUGUCGGUCACCUCUUACAUUGUACCUGAAUAUGGCAUCCCCCUGGGAAAAGUGGUCACUGGGGCGAAGAAAAUCUCUGCCGCCGGUGACUGUUCAGACCCGUCCCUCACAUGGCAAAUGAGGGAAUGGGUAAUGAACUGUUCAGAUGAGAAAGCCUACACAUGGGGGUGUGAAAGAAACGAGUACUACCGGUAUGAGUAUGACACCCGGAUAGACAGAACAAAGGCUAUCUGGAAGUACAGAAUGCAUACUGACCCACAGACCACAGACCUGGGAGACUGCACCGUCCGAAGCAGACGCUCUGAGAUGGCCAUCUGGGGAAGCCACAAGGAGCUCUACCCACUGUUGGACGUCCCCG…
OR620985.1			Ālóngshān virus	3	Alongshan virus isolate Chita 2023-1 segment 3 NS3-like protein gene, partial cds	Ixodes persulcatus	Russia: Zabaykalsky Krai	2023	CCAUAGCAAUCAUACCCAGGAACGGACUAGAGGGCAGGAACUUGGAUGACGCGGCCCCGGUCCACGAGGCUGAGGGCAUCUACAGAGUCUACGAGCACAUUGGACCAUGGUCCUUCAUGAAAGGAGUGGCUACGGUCACGGGAGGCAGCAUUGUCUCCUCACUACACGUAACGGGCGAUAAGCCCGUUUGGAUAGAGGACAGGCGAUACGAGCCUAGUGUCGUGCAGCCAACGGCUGACUUCAUAGCCUGGGGAAGACCACCAGUGAUAAAACCCCUUAAGGAGGAUGAUGAGGUCGUGGCCCUGGCAUUGCACCCCCUAACGGACACCGUCCUCCCGUUACGAUCGAGGACGGCUAGGAUACAAGGAAACACCAUCUAUAAGAUCAGUAGGACCACCC…
OR620986.1			Ālóngshān virus	3	Alongshan virus isolate Khakassia 2023-1 segment 3 NS3-like protein gene, partial cds	Ixodes persulcatus	Russia: Republic of Khakassia	2023	CCAUAGCAAUCAUACCCAGGAACGGACUAGAGGGCAGGAACUUGGAUGACGCGGCCCCGAUCCACGAGGCUGAGGGCAUUUACAGAGUUUACGAGCACAUCGGACCAUGGUCCUUCAUGAAAGGAGUGGCUACGGUCACAGGAGGCAGCAUUGUCUCCUCACUACACGUAACGGGCGACAAGCCCGUUUGGAUAGAGGACAGGCGAUACGAGCCUAGUGUCGUGCAGCCGACGGCUGACUUCAUAGCCUGGGGAAGACCACCAGUUAUAAAACCCCUUAAGGAGGAUGAUGAGGUCGUGGCUCUGGCAUUGCACCCCCUAACGGACACCGUCCUCCCGUUACGAUCGAGGACGGCUAGGAUACAGGGAAACACCAUCUACAAAAUCAGCAGGACCACCC…
OR620987.1			Ālóngshān virus	3	Alongshan virus isolate Khakassia 2023-2 segment 3 NS3-like protein gene, partial cds	Ixodes persulcatus	Russia: Republic of Khakassia	2023	CCAUAGCAAUCAUACCCAGGAACGGACUAGAGGGCAGGAACCUGGAUGACGCGGCCCCGGUCCACGAGGCUGAGGGCAUUUACAGAGUUUACGAGCACAUCGGACCAUGGUCCUUCAUGAAAGGAGUGGCUACGGUCACAGGAGGCAGCAUUGUCUCCUCACUACACGUAACGGGCGACAAGCCCGUUUGGAUAGAGGACAGGCGAUACGAGCCUAGUGUCGUGCAGCCGACGGCUGACUUCAUAGCCUGGGGAAGACCACCAGUUAUAAAACCCCUUAAGGAGGAUGAUGAGGUCGUGGCCCUGGCAUUGCACCCCCUAACGGACACCGUCCUCCCGCUACGAUCGAGGACGGCUAGGAUACAGGGAAACACCAUCUACAAGAUCAGCAGGACCACCC…
OR620988.1			Ālóngshān virus	3	Alongshan virus isolate Khakassia 2023-3 segment 3 NS3-like protein gene, partial cds	Ixodes persulcatus	Russia: Republic of Khakassia	2023	CCAUAGCAAUCAUACCCAGGAACGGACUAGAGGGCAGGAACCUGGAUGACGCGGCCCCGGUCCACGAGGCUGAGGGCAUUUACAGAGUUUACGAGCACAUCGGACCAUGGUCCUUCAUGAAAGGAGUGGCUACGGUCACAGGAGGCAGUAUUGUCUCCUCACUACACGUGACGGGCGACAAGCCCGUUUGGAUAGAGGACAGGCGAUACGAGCCUAGUGUCGUGCAGCCGACGGCUGACUUCAUAGCCUGGGGAAGACCACCAGUUAUAAAACCCCUUAAGGAGGAUGAUGAGGUCGUGGCCCUGGCAUUGCACCCCCUAACGGACACCGUCCUCCCGCUACGAUCGAGGACGGCUAGGAUACAAGGAAACACCAUCUACAAAAUCAGCAGGACCACCC…
OR620989.1			Ālóngshān virus	3	Alongshan virus isolate Khakassia 2023-4 segment 3 NS3-like protein gene, partial cds	Ixodes persulcatus	Russia: Republic of Khakassia	2023	CCAUAGCAAUCAUACCCAGGAACGGACUAGAGGGCAGGAACCUGGAUGACGCGGCCCCGGUCCACGAGGCUGAGGGCAUUUACAGAGUUUACGAGCACAUCGGACCAUGGUCCUUCAUGAAAGGAGUGGCUACGGUCACAGGAGGCAGCAUUGUCUCCUCACUACACGUAACGGGCGACAAGCCCGUUUGGAUAGAGGACAGGCGAUACGAGCCUAGUGUCGUGCAGCCGACGGCUGACUUCAUAGCCUGGGGAAGACCACCAGUUAUAAAACCCCUUAAGGAGGAUGAUGAGGUCGUGGCCCUGGCAUUGCACCCCCUAACGGACACCGUCCUCCCGCUACGAUCGAGGACGGCUAGGAUACAGGGAAACACCAUCUACAAAAUCAGCAGGACCACCC…
OR620990.1			Ālóngshān virus	3	Alongshan virus isolate Khakassia 2023-5 segment 3 NS3-like protein gene, partial cds	Ixodes persulcatus	Russia: Republic of Khakassia	2023	CCAUAGCAAUCAUACCCAGGAACGGACUAGAGGGCAGGAACCUGGAUGACGCGGCCCCGGUCCACGAGGCUGAGGGCAUUUACAGAGUUUACGAGCACAUCGGACCAUGGUCCUUCAUGAAAGGAGUGGCUACGGUCACAGGAGGCAGCAUUGUCUCCUCACUACACGUAACGGGCGACAAGCCCGUUUGGAUAGAGGACAGGCGAUACGAGCCUAGUGUCGUGCAGCCGACGGCUGACUUCAUAGCCUGGGGAAGACCACCAGUUAUAAAACCCCUUAAGGAGGAUGAUGAGGUCGUGGCUCUGGCAUUGCACCCCCUAACGGACACCGUCCUCCCGUUACGAUCGAGGACGGCUAGGAUACAGGGAAACACCAUCUACAAAAUCAGCAGGACCACCC…
OR620991.1			Ālóngshān virus	3	Alongshan virus isolate Tuva 2023-1 segment 3 NS3-like protein gene, partial cds	Ixodes persulcatus	Russia: Republic of Tuva	2023	CCAUAGCAAUCAUACCCAGGAAUGGAUUAGAGGGCAGGAACCUGGAUGACGCGGCCCCGGUUCACGAGGCUGAGGGCAUCUACAGAGUUUAUGAGCACAUUGGACCAUGGUCCUUCAUGAAAGGAGUAGCUACGGUCACCGGAGGUAGUAUUGUCUCCUCACUACACGUGACGGGCGACAAGCCCGUUUGGAUAGAGGACAGGCGAUACGAGCCUAGUGUCGUGCAGCCGACGGCUGACUUCAUAGCCUGGGGAAGACCACCAGUUAUAAAACCCCUUAAGGAGGAUGAUGAGGUCGUGGCCCUGGCAUUGCACCCCCUAACGGACACCGUCCUCCCGCUACGAUCGAGGACGGCUAGGAUACAAGGAAACACCAUCUACAAAAUCAGCAGGACCACCC…
OR620992.1			Ālóngshān virus	3	Alongshan virus isolate Tuva 2023-2 segment 3 NS3-like protein gene, partial cds	Ixodes persulcatus	Russia: Republic of Tuva	2023	CCAUAGCAAUCAUACCCAGGAACGGACUAGAGGGCAGGAACCUGGAUGACGCGGCCCCGGUCCAUGAGGCUGAGGGCAUUUACAGAGUUUACGAGCACAUCGGACCAUGGUCCUUCAUGAAAGGAGUGGCUACGGUCACAGGAGGCAGCAUUGUCUCCUCACUACACGUAACGGGCGACAAGCCCGUUUGGAUAGAGGACAGGCGAUACGAGCCUAGUGUCGUGCAGCCGACGGCUGACUUCAUAGCCUGGGGAAGACCACCAGUUAUAAAACCCCUUAAGGAGGAUGAUGAGGUCGUGGCUCUGGCAUUGCACCCCCUAACGGACACCGUCCUCCCGUUACGAUCGAGGACGGCUAGGAUACAGGGAAACACCAUCUACAAAAUCAGCAGGACCACCC…
OR620993.1			Ālóngshān virus	3	Alongshan virus isolate Irkutsk 2023-1 segment 3 NS3-like protein gene, partial cds	Ixodes persulcatus	Russia: Irkutsk Oblast	2023	CCAUAGCAAUCAUACCCAGGAAUGGAUUAGAGGGCAGGAACCUGGAUGACGCGGCCCCGGUCCAUGAGGCUGAGGGCAUCUACAGAGUUUACGAGCACAUUGGACCGUGGUCCUUCAUGAAAGGAGUGGCUACGGUCACAGGGGGCAGUAUUGUCUCCUCACUACACGUAACGGGCGACAAGCCCGUUUGGAUAGAGGACAGGCGAUACGAGCCCAGUGUCGUGCAGCCGACGGCUGACUUCAUAGCUUGGGGAAGACCACCAGUUAUAAAACCCCUUAAGGAGGAUGAUGAGGUUGUGGGCCUGGCGUUGCACCCCCUAACGGACACCGUCCUCCCGCUACGAUCGAGGACGGCUAGGAUACAAGGAAAUACUAUCUACAAAAUCAGCAGGACCACCC…
OR620994.1			Ālóngshān virus	3	Alongshan virus isolate Irkutsk 2023-2 segment 3 NS3-like protein gene, partial cds	Ixodes persulcatus	Russia: Irkutsk Oblast	2023	CCAUAGCAAUCAUACCCAGGAAUGGAUUGAAGGGCAGGAACCUGGAUGACGCGGCCCCGGUCCACGAGGCUGAGGGCAUCUACAGAGUUUACGAGCACAUUGGACCAUGGUCCUUCAUGAAAGGAGUGGCUACGGUCACAGGGGGCAGUAUUGUCUCCUCACUACACGUAACGGGCGACAAGCCCGUUUGGAUAGAGGACAGGCGAUACGAGCCCAGUGUCGUGCAGCCGACGGCUGACUUCAUAGCUUGGGGAAGACCACCAGUUAUAAAACCCCUUAAGGAGGAUGAUGAGGUUGUGGCCCUGGCGUUGCACCCCCUAACGGACACCGUCCUCCCGCUACGAUCGAGGACGGCUAGGAUACAAGGAAACACUAUCUACAAAAUCAGCAGGACCACCC…
OR620995.1			Ālóngshān virus	4	Alongshan virus isolate Chita 2023-1 segment 4 membrane protein VP3 gene, partial cds	Ixodes persulcatus	Russia: Zabaykalsky Krai	2023	UGGUUAGACUCGGAAAGAAGGCCGCACUCAUGGGAGAGGGCUAUGACAUCAUCCUUGAUGAGGCUAGGGACUUGUUCCCGACCUCAAAGGAGUUUGCCCUCCCAGCCGUGUUGAGGCGGUACCUGGAGGAGAGAACCGUGCCUCUUGAUGUGGCCUUCUUCUUAGACAUCAUGUUGCCGUUGGUGGCGGUGGGCUUGGCGGUGACAACAUGCAAGUGGACCAGGAUGGUGUUCGCCAUUGUGGUGUAUCUGACUGGAUACUACUACACGGCCAUAUUUCUGGCUUCCACGGCUGUGGUAUCGCUGGCCUUUGCCCUACUGAGGCCGAGGGCGCCGGAAAGGAGAGACAUUGUCAUAGAGAACGGCAGGCUUAGCGUGAUCGGGAUGACCUCGGUGGCGG…
OR620996.1			Ālóngshān virus	4	Alongshan virus isolate Khakassia 2023-1 segment 4 membrane protein VP3 gene, partial cds	Ixodes persulcatus	Russia: Republic of Khakassia	2023	UGGUUAGACUCGGAAAGAAGGCCGCACUCAUGGGAGAAGGCUAUGACAUCAUCCAUGAUGAGGCUAGGGACUUGUUCCCGACCUCAAAGGAGUUUGCUCUCCCAGCCGUGUUGAGGCGGUACCUGGAGGAGAGAACCGUGCCCCUGGAUGUGGCCUUCUUCCUAGACAUCAUGCUGCCUUUGGUGGCGGUGGGCUUGGCGGUGACAACAUGCAAGUGGACCAGGAUGGUGUUCGCCAUUGUGGUGUAUCUGACUGGAUACUACUACACGGCCAUAUUUCUGGCUUCCACGGCUGUGGUAUCGCUGGCCUUCGCCCUACUGAAGCCGAGGGCGCCGGAAAGGAGAGACAUUGUCAUAGAGAACGGCAGGCUUAGUGUGAUCGGGAUGACCUCGGUGGCGG…
OR620997.1			Ālóngshān virus	4	Alongshan virus isolate Khakassia 2023-2 segment 4 membrane protein VP3 gene, partial cds	Ixodes persulcatus	Russia: Republic of Khakassia	2023	UGGUUAGACUCGGAAAGAAGGCCGCACUCAUGGGAGAAGGCUAUGACAUCAUCCUUGAUGAGGCUAGGGACUUGUUCCCGACCUCAAAGGAGUUUGCUCUCCCAGCCGUGUUGAGGCGGUACCUGGAGGAGAGAACCGUGCCCCUGGAUGUGGCCUUCUUCUUAGACAUCAUGCUGCCUUUGGUGGCGGUGGGCUUGGCGGUGACAACAUGCAAGUGGACCAGGAUGGUGUUCGCCAUUGUGGUAUAUCUGACCGGAUACUACUACACGGCCAUAUUUCUGGCUUCCACGGCUGUGGUAUCGCUGGCCUUUGCCCUACUGAAGCCGAGGGCGCCAGAAAGGAGAGACAUUGUCAUAGAGAACGGCAGGCUUAGUGUGAUCGGGAUGACCUCGGUGGCAG…
OR620998.1			Ālóngshān virus	4	Alongshan virus isolate Khakassia 2023-3 segment 4 membrane protein VP3 gene, partial cds	Ixodes persulcatus	Russia: Republic of Khakassia	2023	UGGUUAGACUCGGAAAGAAGGCCGCACUCAUGGGAGAAGGCUAUGACAUCAUCCUCGAUGAGGCUAGGGACUUGUUCCCGACCUCAAAGGAGUUUGCUCUCCCAGCCGUGUUGAGGCGGUACCUGGAGGAGAGAACCGUGCCCCUGGAUGUGGCCUUCUUCCUAGAUAUCAUGCUGCCUUUGGUGGCGGUGGGCUUGGCGGUGACAACAUGCAAGUGGACCAGGAUGGUGUUCGCCAUUGUGGUGUAUCUGACUGGAUACUACUACACGGCCAUAUUUCUGGCUUCCACGGCUGUGGUAUCGCUGGCCUUUGCCCUACUGAAGCCGAGGGCGCCGGAAAGGAGAGACAUUGUCAUAGAGAACGGCAGGCUUAGUGUGAUCGGGAUGACCUCGGUGGCGG…
OR620999.1			Ālóngshān virus	4	Alongshan virus isolate Khakassia 2023-4 segment 4 membrane protein VP3 gene, partial cds	Ixodes persulcatus	Russia: Republic of Khakassia	2023	UGGUUAGACUCGGAAAGAAGGCCGCACUCAUGGGAGAGGGCUAUGACAUCAUCCAUGAUGAGGCUAGGGACUUGUUCCCGACCUCAAAGGAGUUUGCUCUCCCAGCCGUGUUGAGGCGGUACCUGGAGGAGAGAACCGUGCCCCUGGAUGUGGCCUUCUUCUUAGACAUCAUGCUGCCUUUGGUGGCGGUGGGCUUGGCGGUAACAACAUGCAAGUGGACCAGGAUGGUGUUCGCCAUUGUGGUAUAUCUGACCGGAUACUACUACGCGGCCAUAUUUCUGGCUUCCACGGCUGUGGUAUCGCUGGCCUUUGCCCUACUGAAGCCGAGGGCGCCGGAAAGGAGAGACAUUGUCAUAGAGAACGGCAGGCUUAGCGUGAUCGGGAUGACCUCGGUGGCGG…
OR621000.1			Ālóngshān virus	4	Alongshan virus isolate Khakassia 2023-5 segment 4 membrane protein VP3 gene, partial cds	Ixodes persulcatus	Russia: Republic of Khakassia	2023	UGGUUAGACUCGGAAAGAAGGCCGCACUCAUGGGAGAAGGCUAUGACAUCAUCCUUGAUGAGGCUAGGGACUUGUUCCCGACCUCAAAGGAGUUUGCUCUCCCAGCCGUGUUGAGGCGGUACCUGGAGGAGAGAACCGUGCCCCUGGAUGUGGCCUUCUUCUUAGACAUCAUGCUGCCUUUGGUGGCGGUGGGCUUGGCGGUGACAACAUGCAAGUGGACCAGGAUGGUGUUCGCCAUUGUGGUAUAUCUGACCGGAUACUACUACACGGCCAUAUUUCUGGCUUCCACGGCUGUGGUAUCGCUGGCCUUUGCCCUACUGAAGCCGAGGGCGCCGGAAAGGAGAGACAUUGUCAUAGAGAACGGCAGGCUUAGUGUGAUCGGGAUGACCUCGGUGGCGG…
OR621001.1			Ālóngshān virus	4	Alongshan virus isolate Tuva 2023-1 segment 4 membrane protein VP3 gene, partial cds	Ixodes persulcatus	Russia: Republic of Tuva	2023	UGGUUAGACUCGGAAAGAAGGCCGCACUCAUGGGAGAAGGCUAUGACAUCAUCCUUGAUGAGGCUAGGGACUUGUUCCCGACCUCAAAGGAGUUUGCCCUCCCAGCCGUGUUGAGGCGGUACCUGGAGGAGAGAACCGUGCCCCUGGAUGCGGCCUUCUUCUUAGACAUCAUGCUGCCUUUGGUGGCGGUGGGCCUGGCGGUGACAACAUGCAAGUGGACCAGGAUGGUGUUCGCCAUUGUGGUGUAUCUGACCGGAUACUACUACACGGCCAUAUUUCUGGCUUCCACGGCUGUGGUAUCGCUGGCCUUUGCCCUACUGAGGCCAAGGGCGCCAGAAAGGAGAGACAUUGUCAUAGAGAACGGCAGGCUUAGCGUGAUCGGGAUGACCUCGGUGGCGG…
OR621002.1			Ālóngshān virus	4	Alongshan virus isolate Tuva 2023-2 segment 4 membrane protein VP3 gene, partial cds	Ixodes persulcatus	Russia: Republic of Tuva	2023	UGGUUAGACUCGGAAAGAAGGCCGCACUCAUGGGAGAAGGCUAUGACAUCAUCCUUGAUGAGGCUAGGGACUUGUUCCCGACCUCAAAGGAGUUUGCUCUCCCAGCCGUGUUGAGGCGGUACCUGGAGGAGAGAACCGUGCCCCUGGAUGUGGCCUUCUUCUUAGACAUCAUGCUACCUUUGGUGGCGGUGGGCUUGGCGGUGACAACAUGCAAGUGGACCAGGAUGGUGUUCGCCAUUGUGGUAUAUCUGACCGGAUACUACUACACGGCCAUAUUUCUGGCUUCCACGGCUGUGGUAUCGCUGGCCUUUGCCCUACUGAAGCCGAGGGCGCCAGAAAGGAGAGACAUUGUCAUAGAGAACGGCAGGCUUAGUGUGAUCGGGAUGACCUCGGUGGCGG…
OR621003.1			Ālóngshān virus	4	Alongshan virus isolate Irkutsk 2023-1 segment 4 membrane protein VP3 gene, partial cds	Ixodes persulcatus	Russia: Irkutsk Oblast	2023	UGGUUAGACUCGGAAAGAAGGCCGCACUCAUGGGAGAAGGCUAUGACAUCAUCCAUGAGGAGGCUAGGGACUUGUUCCCGACCUCAAAGGAGUUUGCCCUCCCAGCCGUGUUGAGGCGGUACCUGGAGGAGAGAACCGUGCCCCUGGAUGCGGCCUUCUUCUUGGACAUCAUGCUGCCUUUGGUGGCGGUGGGCUUGGCGGUGACAACAUGCAAGUGGACCAGGAUGGUGUUCGCCAUUGUGGUGUAUCUGACCGGAUACUACUACACGGCCAUAUUUCUGGCUUCCACGGCUGUGGUAUCGCUGGCUUUUGCCCUACUGAGGCCGAGGGCGCCAGAAAGGAGAGACAUCGUCAUAGAGAACGGCAGGCUUAGCGUGAUCGGGAUGACCUCGGUGGCGG…
OR621004.1			Ālóngshān virus	4	Alongshan virus isolate Irkutsk 2023-2 segment 4 membrane protein VP3 gene, partial cds	Ixodes persulcatus	Russia: Irkutsk Oblast	2023	UGGUUAGACUCGGAAAGAAGGCCGCACUCAUGGGAGAAGGCUAUGACAUCAUCCAUGAGGAGGCUAGGGACUUGUUCCCGACCUCAAAGGAGUUUGCCCUCCCGGCCGUGUUGAGGCGGUACCUGGAGGAGAGAACCGUGCCCCUGGAUGCGGCCUUCUUCUUGGACAUCAUGCUGCCUUUGGUGGCGGUGGGCUUAGCGGUGACAACAUGCAAGUGGACCAGGAUGGUGUUCGCCAUUGUGGUGUAUCUGACCGGAUACUACUACACGGCCAUAUUUCUGGCUUCCACGGCUGUGGUAUCGCUGGCUUUUGCCCUACUGAGGCCAAGGGCGCCAGAAAGGAGAGACAUCGUCAUAGAGAACGGCAGGCUUAGCGUGAUCGGGAUGACCUCGGUGGCGG…
OR737816.1			Ālóngshān virus	4	Alongshan virus isolate K4-ALS-HL VP3 protein gene, partial cds	Ixodes persulcatus	China	2022/2023	GUGGUAUCGCUGGCCUUUGCCUUACUGAGGCCGAGGGCGCCGGAAAGGAGAGACAUUGUCAUAGAGAACGGCAGGCUUAGCGUGAUCGGGAUGACCUCGGUGGCGGUUGCGGCCACAGUGGGAUUAACCUACUAUCAGCCUGGGCCGGUCACGAUAUUUUUGGCGGCCACCACGGCUGGAUUCCUGGCCAUACUGACGGCACUGCCCACGAUACAGUAUCACGGGGCCCCUGAUGUGGCUAGGAUGCUGCUGACUGUGCUCAUCUUCGGAGGAGUACUUUACCUGGUGGCCUCCCUGGAUAUCGACAAAGAUCAGGCCUACCUCCUCAUGAAGACAGGGACACCGACCUACCACAUCCCAAAGCAGGAGAGAGAGGCGGCUGUUAAGCUGGAUCAGGUG…
OR737817.1			Ālóngshān virus	4	Alongshan virus isolate K9-ALS-HL VP3 protein gene, partial cds	Ixodes persulcatus	China	2022/2023	GUGGUAUCGCUGGCCUUUGCCUUGCUGAGGCCGAGGGCGCCGGAAAGGAGAGACAUUGUCAUAGAGAACGGCAGGCUUAGCGUGAUCGGGAUGACCUCGGUGGCGGUUGCGGCCACAGUGGGAUUAACCUACUAUCAGCCUGGGCCGGUCACGAUAUUUCUGGCGGCCACCACGGCUGGAUUCCUGGCCAUACUGACGGCACUGCCCACGAUACAGUAUCACGGGGCCCCUGAUGUGGCUAGGAUGCUGCUGACUGUGCUCAUCUUCGGAGGGGUACUUUACCUGGUGGCCUCCCUGGAUAUCGACAAAGAUCAGGCCUACCUCCUCAUGAAGACAGGGACACCGACCUACCACAUCCCAAAGCAGGAGAGAGAGGCGGCUGUUAGGCUGGAUCAGGUG…
OR737818.1			Ālóngshān virus	4	Alongshan virus isolate K14-ALS-HL VP3 protein gene, partial cds	Ixodes persulcatus	China	2022/2023	GUGGUAUCGCUGGCCUUUGCCUUACUGAGGCCGAGGACGCCGGAAAGGAGAGACAUUGUCAUAGAGAACGGUAGGCUUAGCGUGAUCGGGAUGACCUCGGUGGCGGUUGCGGCCACAGUGGGAUUAACCUACUAUCAGCCUGGGCCGGUCACGAUAUUUCUGGCGGCCACCACGGCUGGAUUCCUGGCCAUACUGACGGCACUGCCCACGAUACAGUAUCACGGGGCCCCUGAUGUGGCUAGGAUGCUGCUGACUGUGCUCAUCUUCGGAGGAGUACUAUACCUGGUGGCCUCCCUGGAUAUCGACAAAGAUCAGGCCUACCUCCUCAUGAAGACAGGGACACCGACCUAUCACAUCCCAAAGCAGGAGAGAGAGGCGGCUGUUAAGCUGGAUCAGGUG…
OR737819.1			Ālóngshān virus	4	Alongshan virus isolate D1-ALS-XAM VP3 protein gene, partial cds	Ixodes persulcatus	China	2022/2023	GUGGUAUCGCUGGCCUUCGCCUUACUGAAACCAAGGGCGCCGGAAAGGAGAGACAUCGUCAUAGAGAAUGGCAGGCUUAGCGUGAUCGGGAUGACCUCGGUGGCGGUUGCGGCCACAGUGGGACUAACCUAUUAUCAGCCUGGGCCGGUCACGAUAUUUUUGGCGGCCACCACGGCUGGAUUCCUGGCCAUACUAACAGCACUGCCCACGAUACAGUAUCACGGGGCCCCUGAUGUGGCUAGAAUGCUGCUGACUGUGCUCGUCUUCGGGGGAGUGCUUUACCUGGUGGCCUCCCUGGAUAUCGACAAAGAUCAGGCCUACCUCCUCAUGAAGACAGGGACACCGACCUACCAUAUCCCAAAGCAGGAGAGAGAGGCGGCUGUUAGGCUGGAUCAGGUG…
OR737820.1			Ālóngshān virus	4	Alongshan virus isolate D2-ALS-XAM VP3 protein gene, partial cds	Ixodes persulcatus	China	2022/2023	GUGGUAUCGCUGGCCUUCGCCUUACUGAAACCAAGGGCGCCGGAAAGGAGAGACAUCGUCAUAGAGAAUGGCAGGCUUAGCGUGAUCGGGAUGACCUCGGUGGCGGUUGCGGCCACAGUGGGACUAACCUAUUAUCAGCCUGGGCCGGUCACGAUAUUUUUGGCGGCCACCACGGCUGGAUUCCUGGCCAUACUAACAGCACUGCCCACGAUACAGUAUCACGGGGCCCCUGAUGUGGCUAGAAUGCUGCUGACUGUGCUCGUCUUCGGGGGAGUGCUUUACCUGGUGGCCUCCCUGGAUAUCGACAAAGAUCAGGCCUACCUCCUCAUGAAGACAGGGACACCGACCUACCAUAUCCCAAAGCAGGAGAGAGAGGCGGCUGUUAGGCUGGAUCAGGUG…
OR737821.1			Ālóngshān virus	4	Alongshan virus isolate D3-ALS-XAM VP3 protein gene, partial cds	Ixodes persulcatus	China	2022/2023	GUGGUAUCGCUGGCCUUUGCCCUACUGAGGCCAAGGGCGCCAGAAAGGAGAGACAUUGUCAUAGAGAACGGCAGGCUCAGCGUGAUCGGGAUGACCUCGGUAGCGGUUGCGGCCACAGUGGGAUUAACCUAUUAUCAGCCUGGGCCGGUCACGAUAUUUCUGGCGGCCACCACGGCUGGAUUCCUGGCCAUACUGACGGCACUGCCCACGAUACAGUAUCACGGGGCCCCUGAUGUGGCUAGGAUGCUGCUGACUGUGCUCAUCUUCGGAGGAGUACUUUAUCUGGUGGCUUCCCUGGAUAUCGACAAAGACCAGGCCUACCUCCUCAUGAAGACAGGGACACCGACCUACCAUAUCCCAAAGCAGGAGAGAGAGGCGGCUGUCAGGCUGGAUCAGGUG…
OR737822.1			Ālóngshān virus	4	Alongshan virus isolate D4-ALS-XAM VP3 protein gene, partial cds	Ixodes persulcatus	China	2022/2023	GUGGUAUCGCUGGCCUUUGCCUUGCUGAGGCCGAGGGCGCCGGAAAGGAGAGACAUUGUCAUAGAGAACGGCAGGCUUAGCGUGAUCGGGAUGACCUCGGUGGCGGUUGCGGCCACAGUGGGAUUAACCUACUAUCAGCCUGGGCCGGUCACGAUAUUUCUGGCGGCCACCACGGCUGGAUUCCUGGCCAUACUGACGGCACUGCCCACGAUACAGUAUCACGGGGCCCCUGAUGUGGCUAGGAUGCUGCUGACUGUGCUCAUCUUCGGAGGAGUACUUUACCUGGUGGCCUCCCUGGAUAUCGACAAGGAUCAGGCCUACCUCCUCAUGAAGACAGGGACACCGACCUACCACAUCCCAAAGCAGGAGAGAGAGGCGGCUGUUAGGCUGGAUCAGGUG…
OR737823.1			Ālóngshān virus	4	Alongshan virus isolate D8-ALS-XAM VP3 protein gene, partial cds	Ixodes persulcatus	China	2022/2023	GUGGUAUCGCUGGCCUUUGCCUUGCUGAGGCCGAGGGCGCCGGAAAGGAGAGACAUUGUCAUAGAGAACGGCAGGCUUAGCGUGAUCGGGAUGACCUCGGUGGCGGUUGCGGCCACAGUGGGAUUAACCUACUAUCAGCCUGGGCCGGUCACGAUAUUUCUGGCGGCCACCACGGCUGGAUUCCUGGCCAUACUGACGGCACUGCCCACGAUACAGUAUCACGGGGCCCCUGAUGUGGCUAGGAUGCUGCUGACUGUGCUCAUCUUCGGAGGAGUACUUUACCUGGUGGCCUCCCUGGAUAUCGACAAAGAUCAGGCCUACCUCCUCAUGAAGACAGGGACACCGACCUACCACAUCCCAAAGCAAGAGAGAGAGGCGGCUGUUAAGCUGGAUCAGGUG…
OR737824.1			Ālóngshān virus	4	Alongshan virus isolate D20-ALS-XAM VP3 protein gene, partial cds	Ixodes persulcatus	China	2022/2023	GUGGUAUCGCUGGCCUUUGCCUUGCUGAGGCCGAGGGCGCCGGAAAGGAGAGACAUUGUCAUAGAGAAUGGCAGGCUUAGCGUGAUCGGGAUGACCUCGGUGGCGGUUGCGGCCACAGUGGGAUUGACCUACUAUCAGCCUGGGCCGGUCACGAUAUUUCUGGCGGCCACCACGGCUGGAUUCCUGGCCAUACUGACGGCACUGCCCACGAUACAGUAUCACGGGGCCCCUGAUGUGGCUAGGAUGCUGCUGACUGUGCUCAUCUUCGGAGGAGUACUUUACCUGGUGGCCUCCCUGGAUAUCGACAAAGAUCAGGCCUACCUCCUCAUGAAGACAGGGACACCGACCUACCACAUCCCAAAGCAGGAGAGAGAGGCGGCUGUCAAGCUGGAUCAGGUG…
OR737825.1			Ālóngshān virus	4	Alongshan virus isolate D23-ALS-XAM VP3 protein gene, partial cds	Ixodes persulcatus	China	2022/2023	GUGGUAUCGCUGGCCUUUGCCUUGCUGAGGCCGAGGGCGCCGGAAAGGAGAGACAUUGUCAUAGAGAAUGGCAGGCUUAGCGUGAUCGGGAUGACCUCGGUGGCGGUUGCGGCCACAGUGGGAUUGACCUACUAUCAGCCUGGGCCGGUCACGAUAUUUCUGGCGGCCACCACGGCUGGAUUCCUGGCCAUACUGACGGCACUGCCCACGAUACAGUAUCACGGGGCCCCUGAUGUGGCUAGGAUGCUGCUGACUGUGCUCAUCUUCGGAGGAGUACUUUACCUGGUGGCCUCCCUGGAUAUCGACAAAGAUCAGGCCUACCUCCUCAUGAAGACAGGGACACCGACCUACCACAUCCCAAAGCAGGAGAGAGAGGCGGCUGUCAAGCUGGAUCAGGUG…
OR855394.1			Ālóngshān virus	2	Alongshan virus isolate HSG-2022-0015 VP1b protein and VP1a protein genes, partial cds	Homo sapiens	China	Apr-2022	GGUAUCGAGAGGGCUUAUCGGAUCAUCUCAUGGGCGGUCGAGUUUGUUACUAGCAAUGCUCCAACUGUGCUUGUGGUCAUCAUUAUGGCCACACCCCUCUCGUCAGCCAUACCACCAGCCGUAAAGCUCCUGGUAAUCAGCGUGGUCUUCGCAACCACGGGGGCCAGGGCCGAGGAUGGAGAUGUGGACGCUGUGCUGAGGGCUCCUCUGGAGUUGGUUCUCCACUUGAUCAUCAGUAUGUGGCAGAGGGGAGACCUGGUUAACCCGGUGUCCAUGAUCCUUAUUGCCUUGACCAACCUGGUGCCCAUCCCCUGCCCACUCCUGUUUGUUACCGGAGCCCACCUCCUCCUUA
OR855395.1			Ālóngshān virus	2	Alongshan virus isolate HSG-2022-0038 VP1b protein and VP1a protein genes, partial cds	Homo sapiens	China	Apr-2022	AUCACGGGAGGUAUCGAGAGGGCUUAUCGGAUCAUCUCAUGGGCGGUCGAGUUUGUUACUAGCAAUGCUCCAACUGUGCUUGUGGUCAUCAUUAUGGCCACACCCCUCUCGUCAGCCAUACCACCAGCCGUAAAGCUCCUGGUAAUCAGCGUGGUCUUCGCAACCACGGGGGCCAGGGCCGAGGAUGGAGAUGUGGACGCUGUGCUGAGGGCUCCUCUGGAGUUGGUUCUCCACUUGAUCAUCAGUAUGUGGCAGAGGGGAGACCUGGUUAACCCGGUGUCCAUGAUCCUUAUUGCCUUGACCAACCUGGUGCCCAUCCCCUGCCCACUCCUGUUUGUUACCGGAGCCCACCUCCUCCUUA
OR855396.1			Ālóngshān virus	2	Alongshan virus isolate HSG-2023-0002 VP1b protein and VP1a protein genes, partial cds	Homo sapiens	China	Apr-2023	CUUUCGAGCUGGUUCGGCCACAUCACGGGAGGUAUCGAGAGGGCUUAUCGGAUCAUCUCAUGGGCGGUCGAGUUUGUUACUAGCAAUGCUCCAACUGUGCUUGUGGUCAUCAUUAUGGCCACACCCCUCUCGUCAGCCAUACCACCAGCCGUAAAGCUCCUGGUAAUCAGCGUGGUCUUCGCAACCACGGGGGCCAGGGCCGAGGAUGGAGAUGUGGACGCUGUGCUGAGGGCUCCUCUGGAGUUGGUUCUCCACUUGAUCAUCAGUAUGUGGCAGAGGGGAGACCUGGUUAACCCGGUGUCCAUGAUCCUUAUUGCCUUGACCAACCUGGUGCCCAUCCCCUGCCCACUCCUGUUUGUUACCGGAGCCCACCUCCUCCUUA
OR855397.1			Ālóngshān virus	2	Alongshan virus isolate HSG-2023-0003 VP1b protein and VP1a protein genes, partial cds	Homo sapiens	China	Apr-2023	CUUUCGAGCUGGUUCGGCCACAUCACGGGAGGUAUCGAGAGGGCUUAUCGGAUCAUCUCAUGGGCGGUCGAGUUUGUUACUAGCAAUGCUCCAACUGUGCUUGUGGUCAUCAUUAUGGCCACACCCCUCUCGUCAGCCAUACCACCAGCCGUAAAGCUCCUGGUAAUCAGCGUGGUCUUCGCAACCACGGGGGCCAGGGCCGAGGAUGGAGAUGUGGACGCUGUGCUGAGGGCUCCUCUGGAGUUGGUUCUCCACUUGAUCAUCAGUAUGUGGCAGAGGGGAGACCUGGUUAACCCGGUGUCCAUGAUCCUUAUUGCCUUGACCAACCUGGUGCCCAUCCCCUGCCCACUCCUGUUUGUUACCGGAGCCCACCUCCUCCUUA
OR855398.1			Ālóngshān virus	2	Alongshan virus isolate HSG-2023-0007 VP1b protein and VP1a protein genes, partial cds	Homo sapiens	China	Apr-2023	CUUUCGAGCUGGUUCGGCCACAUCACGGGAGGUAUCGAGAGGGCUUAUCGGAUCAUCUCAUGGGCGGUCGAGUUUGUUACUAGCAAUGCUCCAACUGUGCUUGUGGUCAUCAUUAUGGCCACACCCCUCUCGUCAGCCAUACCACCAGCCGUAAAGCUCCUGGUAAUCAGCGUGGUCUUCGCAACCACGGGGGCCAGGGCCGAGGAUGGAGAUGUGGACGCUGUGCUGAGGGCUCCUCUGGAGUUGGUUCUCCACUUGAUCAUCAGUAUGUGGCAGAGGGGAGACCUGGUUAACCCGGUGUCCAUGAUCCUUAUUGCCUUGACCAACCUGGUGCCCAUCCCCUGCCCACUCCUGUUUGUUACCGGAGCCCACCUCCUCCUUA
OR855399.1			Ālóngshān virus	2	Alongshan virus isolate HSG-2023-0029 VP1b protein and VP1a protein genes, partial cds	Homo sapiens	China	May-2023	CUUUCGAGCUGGUUCGGCCACAUCACGGGAGGUAUCGAGAGGGCUUAUCGGAUCAUCUCAUGGGCGGUCGAGUUUGUUACUAGCAAUGCUCCAACUGUGCUUGUGGUCAUCAUUAUGGCCACACCCCUCUCGUCGGCCAUACCACCAGCCGUAAAGCUCCUGGUAAUCAGCGUGGUCUUCGCAACCACGGGGGCCAGGGCCGAGGAUGGAGAUGUGGACGCUGUGCUGAGGGCUCCUCUGGAGUUGGUUCUCCACUUGAUCAUCAGUAUGUGGCAGAGGGGAGACCUGGUUAACCCGGUGUCCAUGAUCCUUAUUGCCUUGACCAUCCUGGUGCCCAUCCCCUGCCCACUCCUGUUUGUUACCGGAGCCCACCUCCUCCUUA
OR855400.1			Ālóngshān virus	2	Alongshan virus isolate HSG-2023-0030 VP1b protein and VP1a protein genes, partial cds	Homo sapiens	China	May-2023	CUUUCGAGCUGGUUCGGCCACAUCACGGGAGGUAUCGAGAGGGCUUAUCGGAUCAUCUCAUGGGCGGUCGAGUUUGUUACUAGCAAUGCUCCAACUGUGCUUGUGGUCAUCAUUAUGGCCACACCCCUCUCGUCAGCCAUACCACCAGCCGUAAAGCUCCUGGUAAUCAGCGUGGUCUUCGCAACCACGGGGGCCAGGGCCGAGGAUGGAGAUGUGGACGCUGUGCUGAGGGCUCCUCUGGAGUUGGUUCUCCACUUGAUCAUCAGUAUGUGGCAGAGGGGAGACCUGGUUAACCCGGUGUCCAUGAUCCUUAUUGCCUUGACCAACCUGGUGCCCAUCCCCUGCCCACUCCUGUUUGUUACCGGAGCCCACCUCCUCCUUA
OR855401.1			Ālóngshān virus	2	Alongshan virus isolate HSG-2023-0047 VP1b protein and VP1a protein genes, partial cds	Homo sapiens	China	May-2023	CUUUCGAGCUGGUUCGGCCACAUCACGGGAGGUAUCGAGAGGGCUUAUCGGAUCAUCUCAUGGGCGGUCGAGUUUGUUACUAGCAAUGCUCCAACUGUGCUUGUGGUCAUCAUUAUGGCCACACCCCUCUCGUCAGCCAUACCACCAGCCGUAAAGCUCCUGGUAAUCAGCGUGGUCUUCGCAACCACGGGGGCCAGGGCCGAGGAUGGAGAUGUGGACGCUGUGCUGAGGGCUCCUCUGGAGUUGGUUCUCCACUUGAUCAUCAGUAUGUGGCAGAGGGGAGACCUGGUUAACCCGGUGUCCAUGAUCCUUAUUGCCUUGACCAACCUGGUGCCCAUCCCCUGCCCACUCCUGUUUGUUACCGGAGCCCACCUCCUCCUUA
OR855402.1			Ālóngshān virus	2	Alongshan virus isolate HSG-2023-0073 VP1b protein and VP1a protein genes, partial cds	Homo sapiens	China	May-2023	CUUUCGAGCUGGUUCGGCCACAUCACGGGAGGUAUCGAGAGGGCUUAUCGGAUCAUCUCAUGGGCGGUCGAGUUUGUUACUAGCAAUGCUCCAACUGUGCUUGUGGUCAUCAUUAUGGCCACACCCCUCUCGUCAGCCAUACCACCAGCCGUAAAGCUCCUGGUAAUCAGCGUGGUCUUCCCAACCACGGGGGCCAGGGCCGAGGAUGGAGAUGUGGACGCUGUGCUGAGGGCUCCUCUGGAGUUGGUUCUCCACCUGAUCAUCAGUAUGUGGCAGAGGGGAGACCUGGUUAACCCGGUGUCCAUGAUCCUUAUUGCCUUGACCAACCUGGUGCCCAUCCCCUGCCCACUCCUGUUUGUUACCGGAGCCCACCUCCUCCUUA
OR855403.1			Ālóngshān virus	2	Alongshan virus isolate HSG-2023-0081 VP1b protein and VP1a protein genes, partial cds	Homo sapiens	China	May-2023	CUUUCGAGCUGGUUCGGCCACAUCACGGGAGGUAUCGAGAGGGCUUAUCGGAUCAUCUCAUGGGCGGUCGAGUUUGUUACUAGCAAUGCUCCAACUGUGCUUGUGGUCAUCAUUAUGGCCACACCCCUCUCGUCAGCCAUACCACCAGCCGUAAAGCUCCUGGUAAUCAGCGUGGUCUUCGCAACCACGGGGGCCAGGGCCGAGGAUGGAGAUGUGGACGCUGUGCUGAGGGCUCCUCUGGAGUUGGUUCUCCACUUGAUCAUCAGUAUGUGGCAGAGGGGAGACCUGGUUAACCCGGUGUCCAUGAUCCUUAUUGCCUUGACCAACCUGGUGCCCAUCCCCUGCCCACUCCUGUUUGUUACCGGAGCCCACCUCCUCCUUA
OR855404.1			Ālóngshān virus	2	Alongshan virus isolate HSG-2023-0083 VP1b protein and VP1a protein genes, partial cds	Homo sapiens	China	May-2023	CUUUCGAGCUGGUUCGGCCACAUCACGGGAGGUAUCGAGAGGGCUUAUCGGAUCAUCUCAUGGGCGGUCGAGUUUGUUACUAGCAAUGCUCCAACUGUGCUUGUGGUCAUCAUUAUGGCCACACCCCUCUCGUCAGCCAUACCACCAGCCGUAAAGCUCCCGGUAAUCAGCGUGGUCUUCGCAACCACGGGGGCCAGGGCCGAGGAUGGAGAUGUGGACGCUGUGCUGAGGGCUCCUCUGGAGUUGGUUCUCCACUUGAUCAUCAGUAUGUGGCAGAGGGGAGACCUGGUUAACCCGGUGUCCAUGAUCCUUAUUGCCUUGACCAACCUGGUGCCCAUCCCCUGCCCACUCCUGUUUGUUACCGGAGCCCACCUCCUCCUUA
OR855405.1			Ālóngshān virus	2	Alongshan virus isolate HSG-2023-0101 VP1b protein and VP1a protein genes, partial cds	Homo sapiens	China	May-2023	CUUUCGAGCUGGUUCGGCCACAUCACGGGAGGUAUCGAGAGGGCUUAUCGGAUCAUCUCAUGGGCGGUCGAGUUUGUUACUAGCAAUGCUCCAACUGUGCUUGUGGUCAUCAUUAUGGCCACACCCCUCUCGUCAGCCAUACCACCAGCCGUAAAGCUCCUGGUAAUCAGCGUGGUCUUCGAAACCACGGGGGCCAGGGCCGAGGAUGGAGAUGUGGACGCUGUGCUGAGGGCUCCUCUGGAGUUGGUUCUCCACUUGAUCAUCAGUAUGUGGCAGAGGGGAGACCUGGUUAACCCGGUGUCCAUGAUCCUUAUUACCUUGACCAACCUGGUGCCCAUCCCCUGCCCACUCCUGUUUGUUACCGGAGCCCACCUCCUCCUUA
OR855406.1			Ālóngshān virus	2	Alongshan virus isolate HSG-2023-0109 VP1b protein and VP1a protein genes, partial cds	Homo sapiens	China	2023-06-01	CUUUCGAGCUGGUUCGGCCACAUCACGGGAGGUAUCGAGAGGGCUUAUCGGAUCAUCUCAUGGGCGGUCGAGUUUGUUACUAGCAAUGCUCCAACUGUGCUUGUGGUCAUCAUUAUGGCCACACCCCUCUCGUCAGCCAUACCACCAGCCGUAAAGCUCCUGGUAAUCAGCGUGGUCUUCGCAACCACGGGGGCCAGGGCCGAGGAUGGAGAUGUGGACGCUGUGCUGAGGGCUCCUCUGGAGUUGGUUCUCCACUUGAUCAUCAGUAUGUGGCAGAGGGGAGACCUGGUUAACCCGGUGUCCAUGAUCCUUAUUGCCUUGACCAACCUGGUGCCCAUCCCCUGCCCACUCCUGUUUGUUACCGGAGCCCACCUCCUCCUUA
OR855407.1			Ālóngshān virus	2	Alongshan virus isolate HSG-2023-0120 VP1b protein and VP1a protein genes, partial cds	Homo sapiens	China	2023-06-01	CUUUCGAGCUGGUUCGGCCACAUCACGGGAGGUAUCGAGAGGGCUUAUCGGAUCAUCUCAUGGGCGGUCGAGUUUGUUACUAGCAAUGCUCCAACUGUGCUUGUGGUCAUCAUUAUGGCCACACCCCUCUCGUCAGCCAUACCACCAGCCGUAAAGCUCCUGGUAAUCAGCGUGGUCUUCGCAACCACGGGGGCCAGGGCCGAGGAUGGAGAUGUGGACGCUGUGCUGAGGGCUCCUCUGGAGUUGGUUCUCCACUUGAUCAUCAGUAUGUGGCAGAGGGGAGACCUGGUUAACCCGGUGUCCAUGAUCCUUAUUGCCUUGACCAACCUGGUGCCCAUCCCCUGCCCACUCCUGUUUGUUACCGGAGCCCACCUCCUCCUUA
OR855408.1			Ālóngshān virus	2	Alongshan virus isolate HSG-2023-0122 VP1b protein and VP1a protein genes, partial cds	Homo sapiens	China	2023-06-01	CUUUCGAGCUGGUUCGGCCACAUCACGGGAGGUAUCGAGAGGGCUUAUCGGAUCAUCUCAUGGGCGGUCGAGUUUGUUACUAGCAAUGCUCCAACUGUGCUUGUGGUCAUCAUUAUGGCCACACCCCUCUCGUCAGCCAUACCACCAGCCGUAAAGCUCCUGGUAAUCAGCGUGGUCUUCGCAACCACGGGGGCCAGGGCCGAGGAUGGAGAUGUGGACGCUGUGCUGAGGGCUCCUCUGGAGUUGGUUCUCCACUUGGUCAUCAGUAUGUGGCAGAGGGGAGACCUGGUUAACCCGGUGUCCAUGAUCCUCAUUGCCUUGACCAACCUGGUGCCCAUCCCCUGCCCACUCCUGUUUGUUACCGGAGCCCACCUCCUCCUUA
OR855409.1			Ālóngshān virus	2	Alongshan virus isolate HSG-2023-0127 VP1b protein and truncated VP1a protein genes, partial cds	Homo sapiens	China	2023-06-01	CUUUCGAGCUGGUUCGGCCACAUCACGGGAGGUAUCGAGAGGGCUUAUCGGAUCAUCUCAUGGGCGGUCGAGUUUGUUACUAGCAAUGCUCCAACUGUGCUUGUGGUCAUCAUUAUAGCCACACCCCUCUCGUCAGCCAUACCACCAGCCGUAAAGCUCCUGGUAAUCAGCGUGGUCUUCGCAACCACGGGGGCCAGGGCCGAGGAUGGAGAUGUGGACGCUGUGCUGAGGGCUCCUCUGGAGUUGGUUCUCCACUUGAUCAUCAGUAUGUGGCAGAGGGGAGACCUGGUUAACCCGGUGUCCAUGAUCCUUAUUGCCUUGAUCAACCUGGUGCCCAUCCCCUGCCCACUCCUGUUUGUUACCGGAGCCCACCUCCUCCUUA
OR855410.1			Ālóngshān virus	2	Alongshan virus isolate HSG-2023-0141 VP1b protein and VP1a protein genes, partial cds	Homo sapiens	China	2023-06-01	CUUUCGAGCUGGUUCGGCCACAUCACGGGAGGUAUCGAGAGGGCUUAUCGGAUCAUCUCAUGGGCGGUCGAGUUUGUUACUAGCAAUGCUCCAACUGUGCUUGUGGUCAUCAUUAUGGCCACACCCCUCUCGUCAGCCAUACCACCAGCCGUAAAGCUCCUGGUAAUCAGCGUGGUCUUCGCAACCACGGGGGCCAGGGCCGAGGAUGGAGAUGUGGACGCUGUGCUGAGGGCUCCUCUGGAGUUGGUUCUCCACUUGAUCAUCAGUAUGUGGCAGAGGGGAGACCUGGUUAACCCGGUGUCCAUGAUCCUUAUUGCCUUGACCAACCUGGUGCCCAUCCCCUGCCCACUCCUGUUUGUUACCGGAGCCCACCUCCUCCUUA
OR855411.1			Ālóngshān virus	2	Alongshan virus isolate HSG-2023-0143 VP1b protein and VP1a protein genes, partial cds	Homo sapiens	China	2023-06-01	CUUUCGAGCUGGUUCGGCCACAUCACGGGAGGUAUCGAGAGGGCUUAUCGGAUCAUCUCAUGGGCGGUCGAGUUUGUUACUAGCAAUGCUCCAACUGUGCUUGUGGUCAUCAUUAUGGCCACACCCCUCUCGUCAGCCAUACCACCAGCCGUAAAGCUCCUGGUAAUCAGCGUGGUCUUCGCAACCACGGGGGCCAGGGCCGAGGAUGGAGAUGUGGACGCUGUGCUGAGGGCUCCUCUGGAGUUGGUUCUCCACUUGAUCAUCAGUAUGUGGCAGAGGGGAGACCUGGUUAACCCGGUGUCCAUGAUCCUUAUUGCCUUGACCAACCUGGUGCCCAUCCCCUGCCCACUCCUGUUUGUUACCGGAGCCCACCUCCUCCUUA
OR855412.1			Ālóngshān virus	2	Alongshan virus isolate HSG-2023-0148 VP1b protein and VP1a protein genes, partial cds	Homo sapiens	China	2023-06-01	CUUUCGAGCUGGUUCGGCCACAUCACGGGAGGUAUCGAGAGGGCUUAUCGGAUCAUCUCAUGGGCGGUCGAGUUUGUUACUAGCAAUGCUCCAACUGUGCUUGUGGUCAUCAUUAUGGCCACACCCCUCUCGUCAGCCAUACCACCAGCCGUAAAGCUCCUGGUAAUCAGCGUGGUCUUCGCAACCACGGGGGCCAGGGCCGAGGAUGGAGAUGUGGACGCUGUGCUGAGGGCUCCUCUGGAGUUGGUUCUCCACUUGAUCAUCAGUAUGUGGCAGAGGGGAGACCUGGUUAACCCGGUGUCCAUGAUCCUUAUUGCCUUGACCAACCUGGUGCCCAUCCCCUGCCCACUCCCGUUUGUUACCGGAGCCCACCUCCUCCUUA
OR855413.1			Ālóngshān virus	2	Alongshan virus isolate HSG-2023-0177 VP1b protein and VP1a protein genes, partial cds	Homo sapiens	China	2023-07-01	CUUUCGAGCUGGUUCGGCCACAUCACGGGAGGUAUCGAGAGGGCUUAUCGGAUCAUCUCAUGGGCGGUCGAGUUUGUUACUAGCAAUGCUCCAACUGUGCUUGUGGUCAUCAUUAUGGCCACACCCCUCUCGUCAGCCAUACCACCAGCCGUAAAGCUCCUGGUAAUCAGCGUGGUCUUCGCAACCACGGGGGCCAGGGCCGAGGAUGGAGAUGUGGACGCUGUGCUGAGGGCUCCUCUGGAGUUGGUUCUCCACUUGAUCAUCAGUAUGUGGCAGAGGGGAGACCUGGUUAACCCGGUGUCCAUGAUCCUUAUUGCCUUGACCAACCUGGUGCCCAUCCCCUGCCCACUCCUGUUUGUUACCGGAGCCCACCUCCUCCUUA
PP473566.1	Species #13	Ālóngshān virus		1	MAG: Alongshan virus isolate HL7 segment 1, complete sequence	Ixodes persulcatus	China	2022	GCCCAGGGAGGCGAUAGUUAUUUUUUUCAAAUUAGCUAAAUCAGUCUCUAGCCAAAGAGACAAAUUCACAAGACCAUGGACGACCCGCUGAUGGCGGGCCUGGCCAUGAUCGUCCUGAUAGUGUUGGCCUUUUUUUUGCAAUUGGCCGGCUCCUACCAGGAACACACGACUUACCUGUUUACACCGGAAGGGAACAUGGAGGUGUAUAAGGGCGAUGGAUACAAGGUGUGGAAGUUGGAGCCCUCGUUGGGAGAUCCCCUCGAGCUUGGGAGGAAGACCAAGACCGAAAUGAAUGCUAUGACCCAUGACGAAUUUGAUAGGAUGAAGUACAGGGGUGUGGUCGCGGAGGUUUACUCCGGGGACAAACCCUCAAAAGGCUAUGACAAACUCAGAGUACUU…
PP473567.1	Species #13	Ālóngshān virus		2	MAG: Alongshan virus isolate HL7 segment 2, complete sequence	Ixodes persulcatus	China	2022	ACAGGAUGUAAACAAUAAAACAACAAGGAACAAAGGUGCUAUCUAGACCACCAAUCCUGGCAAAACCACACACAUGGCCAGUCAAACAAUUUCAGACACGAUCAACAAUGCUGCCAACCAGGUUCAGAACCUGCUUCGGAGGCUUAUGGGGAGCAACUCUUUUAAUGCUGUUCCUCUCAUCGUGCUCGGCGUCGCCUGGUUCAUCACAGGAGAUCUCUACAUCAUCGCCUUCAGCGCCAUCGCAGCUCUGGGGCCUUCUGCUAGGGCGGAGGCCGCGCUCCUCCCACUUAUCGUCGCCGUCAUCGUACGAAAAAGCAAUCGCACGAUUUCAAGAGCGGCUCUCGCGCUCGCGGCGGCUUGCUACAUCGGAAUCAUGCCGGCCUUGGCCCUCGACCAAGG…
PP473568.1	Species #13	Ālóngshān virus		3	MAG: Alongshan virus isolate HL7 segment 3, complete sequence	Ixodes persulcatus	China	2022	AGGUCUAGCAGCAAGUGCAACAGCUAGAUUUCUUUCGUCCAAGACUACUCAACAGACUUCGAAGGUAAAGAAAAACCUUUAUUAGUCUUGCAAUAAAGUGGCAACAAUGGCCACCCCUUUGGUGGCCACCUUAAGCUGCAUUCUAGCAGCAGUGGAUAAAGGCCUAGCGCCCGGCGUCGGUCUCAAAGGACUGGCGGUCAUCGCACUGGCCUCAUUCCUUACACCUGAGAUGACUCUGGCAUUGGCUUGGAUAUCGAUCACAAGGUCUAACUCCCCUGGGAGGGAAACCAACUUCGUUGAGAGGCAUUUUAUGGAGCUGCUACCCACGGUGGGUUGGCUGUCUCUGGAAUACACCGCACCUCUGGACAUCGUACUGAAUGAGGAGGAUACCCCUCACCA…
PP473569.1	Species #13	Ālóngshān virus		4	MAG: Alongshan virus isolate HL7 segment 4, complete sequence	Ixodes persulcatus	China	2022	GCGGAGGUUUUGUCAGGCAGCAAGUGCAACAGCCGGAGACCUCGUUCCAGACUCAAUUUACGAAAGAGUUUCGUAACUACACUACACACAGAUUUGCUUUGGUGAACCGAAGCAAUGAGGACGUUGAUCUACAUCCUCGCCGUCGCGGCCCUGACCAUGGGCAAGCCGAACGGAGCCCCGGACUGGGGGAAGAUCGAGCUGCUGGGACAGCAGCUGCAGUCAGGAAUCGCAAAGAAGAAUGCCGAAAAGACCAGGUAUUACGCAGAACUGAUUAUCAAGGAGUUGCCCACACAGGAAGUGACUUACUACGCUGGAUUGAGAACCGGUGAGGAGAUAGCACUCACGGCAGGAGCAGCCAAGGCCAUCAUAGGGGAGGCUGUGAAUCUCAGGGUAAACCAG…
PP623704.1	Species #13	Ālóngshān virus		1	Alongshan virus isolate Chita 2023-1 segment 1 NS5-like protein gene, complete cds	Ixodes persulcatus	Russia: Zabaykalsky Krai	2023	AUGGACGACCCGCUGAUGGCGGGCCUGGCCAUGAUUGUCCUGAUAGUGUUGGCCUUCUUUUUACAGUUGGCCGGCUCUUACCAGGAACACACGACUUACCUGUUUACACCGGAGGGGAACAUGGAGGUGUACAAAGGCGAUGGAUACAAGGUGUGGAAGUUGGAGCCCUCGUUGGGAGAUCCCCUCGAGCUUGGGAGGAAGACCAAGACCGAAAUGAAUGCUAUGACCCAUGACGAAUUUGAUAGGAUGAAGUACAGGGGUGUGGUCGCGGAGGUUUACUCCGGGGACAAGCCCUCGAAAGGCUAUGACAAACUCAGAGUACUCCUUGACCUUAUGGACAGGCCUAGGUUGGGGGUAACAGUGGACCUGUGCGCAGGACGAGGCGGAUGGAGUGAACUG…
PP623705.1	Species #13	Ālóngshān virus		1	Alongshan virus isolate Khakassia 2023-1 segment 1 NS5-like protein gene, complete cds	Ixodes persulcatus	Russia: Republic of Khakassia	2023	AUGGACGACCCGCUGAUGGCGGGCCUGGCCAUGAUUGUCCUGAUAGUGCUGGCCUUUUUCUUACAAUUGGCCGGCUCCUACCAAGAACACACGACUUACCUGUUCACACCGGAGGGGAACAUGGAGGUGUACAAAGGCGAUGGAUACAAGGUGUGGAAGCUGGAGCCCUCGUUGGGAGAUCCCCUCGAGCUUGGGAGGAAGACCAAGACCGAAAUGAAUGCUAUGACCCAUGACGAAUUUGAUAGGAUGAAGUACAGGGGUGUGGUCGCGGAGGUUUACUCCGGGGACAAACCCUCGAAAGGCUAUGACAAACUCAGAGUACUCCUUGACCUCAUGGACAGACCUAGGUUGGGGACAACAGUGGACCUGUGCGCAGGACGAGGCGGAUGGAGUGAACUG…
PP623706.1	Species #13	Ālóngshān virus		1	Alongshan virus isolate Khakassia 2023-2 segment 1 NS5-like protein gene, complete cds	Ixodes persulcatus	Russia: Republic of Khakassia	2023	AUGGACGACCCGCUGAUGGCGGGCCUGGCCAUGAUUGUCCUGAUAGUGCUGGCCUUUUUCUUACAAUUGGCCGGCUCCUACCAAGAACACACGACUUACCUGUUCACACCGGAGGGGAACAUGGAGGUGUACAAAGGCGAUGGAUACAAGGUGUGGAAGUUGGAGCCCUCGUUGGGAGAUCCCCUCGAGCUUGGGAGGAAGACCAAGACCGAAAUGAAUGCUAUGACCCAUGACGAAUUUGAUAGGAUGAAGUAUAGGGGUGUGGUCGCGGAGGUUUACUCCGGGGACAAACCCUCGAAAGGCUAUGACAAACUCAGAGUACUCCUUGACCUCAUGGACAGGCCUAGGUUGGGGACAACAGUGGACCUGUGCGCAGGACGAGGCGGAUGGAGUGAACUG…
PP623707.1	Species #13	Ālóngshān virus		1	Alongshan virus isolate Khakassia 2023-3 segment 1 NS5-like protein gene, complete cds	Ixodes persulcatus	Russia: Republic of Khakassia	2023	AUGGACGACCCGCUGAUGGCGGGCCUGGCCAUGAUUGUCCUGAUAGUGCUGGCCUUUUUCUUACAAUUGGCCGGCUCCUACCAAGAACACACGACUUACCUGUUCACACCGGAGGGGAACAUGGAGGUGUACAAAGGCGAUGGAUACAAGGUGUGGAAGUUGGAGCCCUCGUUGGGAGAUCCCCUCGAGCUUGGGAGGAAGACCAAGGCCGAAAUGAAUGCUAUGACCCAUGACGAAUUUGAUAGGAUGAAGUACAGGGGUGUGGUCGCGGAGGUUUACUCCGGGGACAAACCCUCGAAAGGCUAUGACAAACUCAGAGUACUCCUUGACCUCAUGGACAGGCCUAGGUUGGGAACAACAGUGGACCUGUGCGCAGGACGAGGCGGAUGGAGUGAACUG…
PP623708.1	Species #13	Ālóngshān virus		1	Alongshan virus isolate Khakassia 2023-4 segment 1 NS5-like protein gene, complete cds	Ixodes persulcatus	Russia: Republic of Khakassia	2023	AUGGACGACCCGCUGAUGGCGGGCCUGGCCAUGAUUGUCCUGAUAGUGCUGGCCUUUUUCUUACAAUUGGCCGGCUCCUACCAAGAACACACGACUUACCUGUUCACACCGGAGGGGAACAUGGAGGUGUACAAAGGCGAUGGAUACAAGGUGUGGAAGUUGGAGCCCUCAUUGGGAGAUCCCCUCGAGCUUGGGAGGAAGACCAAGACCGAAAUGAAUGCUAUGACCCAUGACGAAUUUGAUAGGAUGAAGUACAGGGGUGUGGUCGCGGAGGUUUACUCCGGGGACAAACCCUCGAAAGGCUAUGACAAACUCAGAGUACUCCUUGACCUCAUGGACAGGCCUAGGUUGGGGACAACAGUGGACCUGUGCGCAGGACGAGGCGGAUGGAGUGAACUG…
PP623709.1	Species #13	Ālóngshān virus		1	Alongshan virus isolate Khakassia 2023-5 segment 1 NS5-like protein gene, complete cds	Ixodes persulcatus	Russia: Republic of Khakassia	2023	AUGGACGACCCGCUGAUGGCGGGCCUGGCCAUGAUUGUCCUGAUAGUGCUGGCCUUUUUCUUACAAUUGGCCGGCUCCUACCAAGAACACACGACUUACCUGUUCACACCGGAGGGGAACAUGGAGGUGUACAAAGGCGAUGGAUACAAGGUGUGGAAGCUGGAGCCCUCGUUGGGAGAUCCCCUCGAGCUUGGGAGGAAGACCAAGACCGAAAUGAAUGCUAUGACCCAUGACGAAUUUGAUAGGAUGAAGUACAGGGGUGUGGUCGCGGAGGUAUACUCCGGGGACAAACCCUCGAAAGGCUAUGACAAACUCAGAGUACUCCUUGACCUCAUGGACAGGCCUAGGUUGGGGACAACAGUGGACCUGUGCGCAGGACGAGGCGGAUGGAGUGAACUG…
PP623710.1	Species #13	Ālóngshān virus		1	Alongshan virus isolate Tuva 2023-1 segment 1 NS5-like protein gene, complete cds	Ixodes persulcatus	Russia: Republic of Tuva	2023	AUGGACGACCCGCUGAUGGCGGGCCUGGCCAUGAUUGUCCUGAUAGUGUUGGCCUUUUUCUUACAAUUGGCCGGUUCCUACCAGGAACACACGACUUACCUGUUUACACCAGAGGGGAACAUGGAGGUGUACAAAGGCGAUGGAUACAAGGUGUGGAAGUUGGAGCCCUCUUUGGGAGAUCCCCUCGAGCUUGGGAGGAAGACCAAGACCGAAAUGAAUGCUAUGACCCAUGAUGAAUUUGAUAGGAUGAAGUACAGGGGCGUGGUCGCGGAGGUUUACUCCGGGGACAAGCCCUCGAAAGGCUAUGACAAACUCAGAGUACUCCUUGACCUCAUGGACAGGCCUAGGUUGGGGGUAACAGUGGACCUGUGCGCAGGACGAGGCGGAUGGAGUGAACUG…
PP623711.1	Species #13	Ālóngshān virus		1	Alongshan virus isolate Tuva 2023-2 segment 1 NS5-like protein gene, complete cds	Ixodes persulcatus	Russia: Republic of Tuva	2023	AUGGACGACCCGCUGAUGGCGGGCCUGGCCAUGAUUGUCCUGAUAGUGCUGGCCUUUUUCUUACAAUUGGCCGGCUCCUACCAAGAACACACGACUUACCUGUUCACACCGGAGGGGAACAUGGAGGUGUACAAAGGCGAUGGAUACAAGGUGUGGAAGUUGGAGCCCUCGUUGGGAGAUCCCCUCGAGCUUGGGAGGAAGACCAAGACCGAAAUGAAUGCUAUGACCCAUGACGAAUUUGAUAGGAUGAAGUACAGGGGUGUGGUCGCGGAGGUUUACUCCGGGGACAAACCCUCGAAAGGCUAUGACAAACUCAGAGUACUCCUUGACCUCAUGGACAGGCCUAGGUUGGGGACAACAGUGGACCUGUGCGCAGGACGAGGCGGAUGGAGUGAACUG…
PP623712.1	Species #13	Ālóngshān virus		1	Alongshan virus isolate Irkutsk 2023-1 segment 1 NS5-like protein gene, complete cds	Ixodes persulcatus	Russia: Irkutsk Oblast	2023	AUGGACGACCCGCUGAUGGCGGGCCUGGCCAUGAUUGUCCUGAUAGUGUUGGCCUUUUUCUUACAAUUGGCCAGCUCCUACCAGGAACACACGACUUACCUGUUCACACCGGAGGGGAAUAUGGAGGUAUACAAAGGCGAUGGAUACAAGGUGUGGAAGUUGGAGCCCUCGUUGGGAGACCCCCUCGAGCUUGGGAGGAAGACCAAGACCGAAAUGAAUGCCAUGACCCAUGACGAAUUCGAUAGGAUGAAGUACAGGGGUGUGGUCGCGGAGGUUUACUCCGGGGACAAACCCUCGAAAGGCUAUGACAAACUCAGAGUACUCCUUGACCUCAUGGACAGGCCUAGGUUGGGGACAACAGUGGACCUGUGCGCAGGACGAGGCGGAUGGAGUGAACUG…
PP623713.1	Species #13	Ālóngshān virus		1	Alongshan virus isolate Irkutsk 2023-2 segment 1 NS5-like protein gene, complete cds	Ixodes persulcatus	Russia: Irkutsk Oblast	2023	AUGGACGACCCGCUGAUGGCGGGCCUGGCCAUGAUUGUCCUGAUAGUGUUGGCCUUUUUCUUACAAUUGGCCAGCUCCUACCAGGAACACACGACUUACCUAUUCACACCGGAGGGGAAUAUGGAGGUAUACAAAGGCGAUGGAUACAAGGUGUGGAAGUUGGAGCCCUCGUUGGGAGACCCCCUCGAGCUUGGGAGGAAGACCAAGACCGAAAUGAAUGCCAUGACCCAUGACGAAUUCGAUAGGAUGAAGUACAGGGGUGUGGUCGCGGAGGUUUACUCCGGGGACAAACCCUCGAAAGGCUAUGACAAACUCAGAGUACUCCUUGACCUCAUGGACAGGCCUAGGUUGGGGACAACAGUGGACCUGUGCGCAGGACGAGGCGGAUGGAGUGAACUG…
PP623714.1	Species #13	Ālóngshān virus		1	Alongshan virus isolate Udmurtia 2023-1 segment 1 NS5-like protein gene, complete cds	Ixodes persulcatus	Russia: Udmurt Republic	2023	AUGGACGACCCGCUGAUGGCGGGCCUGGCCAUGAUUGUCCUGAUAGUGUUGGCCUUUUUCUUACAACUGGCCAGCUCUUACCAGGAGCAUACGACCUAUCUGUUCACACCGGAGGGAAACAUGGAAGUGUACAAAGGUGAUGGAUACAAGGUGUGGAAGUUGGAGCCCUCUCUGGGGGAUCCUCUCGAACUCGGGAGGAAGACCAAGGCCGAGAUGAAUGCUAUGACCCACGAUGAAUUUGACAGAAUGAAGUACAGGGGUGUGGUCGCAGAGGUCUACUCUGGGGACAAACCCUCGAAGGGCUAUGACAAGCUUAGAGUGCUCUUGGAUCUAAUGGACAGGCCUAAACUGGGGACAACAGUGGACCUAUGCGCAGGACGCGGGGGAUGGAGUGAACUA…
PP623715.1	Species #13	Ālóngshān virus		1	Alongshan virus isolate Udmurtia 2023-2 segment 1 NS5-like protein gene, complete cds	Ixodes persulcatus	Russia: Udmurt Republic	2023	AUGGACGACCCGCUGAUGGCGGGCCUGGCCAUGAUUGUCCUGAUAGUGUUGGCCUUUUUCUUACAACUGGCCAGCUCUUACCAGGAGCAUACGACCUAUCUGUUCACACCGGAGGGAAACAUGGAAGUGUACAAAGGUGAUGGAUACAAGGUGUGGAAGUUGGAGCCCUCUCUGGGGGAUCCUCUCGAACUCGGGAGGAAGACCAAGGCCGAGAUGAAUGCUAUGACCCACGAUGAAUUUGACAGAAUGAAGUACAGGGGUGUGGUCGCAGAGGUCUACUCUGGGGACAAACCCUCGAAGGGCUAUGACAAGCUUAGAGUGCUCUUGGAUCUAAUGGACAGGCCUAAACUGGGGACAACAGUGGACCUAUGCGCAGGACGCGGGGGAUGGAGUGAACUA…
PP623716.1	Species #13	Ālóngshān virus		1	Alongshan virus isolate Udmurtia 2023-3 segment 1 NS5-like protein gene, complete cds	Ixodes persulcatus	Russia: Udmurt Republic	2023	AUGGACGACCCGCUGAUGGCGGGCCUGGCCAUGAUUGUCCUGAUAGUGUUGGCCUUCUUUUUACAGUUGGCCGGCUCCUACCAGGAACACACGACUUACCUGUUUACACCGGAGGGGAACAUGGAGGUGUACAAAGGCGAUGGAUACAAGGUGUGGAAGUUGGAACCCUCAUUGGGAGAUCCCCUCGAGCUUGGGAGGAAGACCAAAACCGAAAUGAAUGCUAUGACCCAUGAUGAAUUCGACAGGAUGAAGUAUAGGGGUGUGGUCGCGGAGGUUUACUCCGGGGACAAACCCUCGAAGGGCUAUGACAAACUCAGAGUACUCCUUGACCUCAUGGACAGGCCUAGGUUGGGGACAACAGUGGACCUGUGCGCAGGACGAGGCGGAUGGAGUGAACUG…
PP623717.1	Species #13	Ālóngshān virus		1	Alongshan virus isolate Udmurtia 2023-4 segment 1 NS5-like protein gene, complete cds	Ixodes persulcatus	Russia: Udmurt Republic	2023	AUGGACGACCCGCUGAUGGCGGGCCUGGCCAUGAUUGUCCUGAUAGUGUUGGCCUUUUUCUUACAACUGGCCGGCUCUUACCAGGAGCAUACGACCUAUCUGUUCACACCGGAGGGAAACAUGGAAGUGUACAAAGGUGAUGGAUACAAGGUGUGGAGGUUGGAGCCCUCUCUGGGGGAUCCUCUUGAACUCGGGAGGAAGACCAAGGCCGAGAUGAAUGCUAUGACCCACGAUGAAUUUGACAGAAUGAAGUACAGGGGUGUGGUCGCAGAGGUCUACUCUGGGGACAAACCCUCGAAGGGCUAUGAUAAGCUCAGAGUGCUCUUGGAUCUAAUGGACAGGCCUAAACUGGGGACGACAGUGGACCUAUGUGCAGGACGUGGGGGAUGGAGUGAACUA…
PP623718.1	Species #13	Ālóngshān virus		1	Alongshan virus isolate Vologda 2023-1 segment 1 NS5-like protein gene, complete cds	Ixodes persulcatus	Russia: Vologda Oblast	2023	AUGGACGACCCGCUGAUGGCGGGCCUGGCCAUGAUUGUCCUGAUAGUGUUGGCCUUUUUCUUACAACUGGCCAGCUCUUACCAGGAGCAUACGACCUAUCUGUUCACACCGGAGGGAAACAUGGAAGUGUACAAAGGUGAUGGAUACAAGGUGUGGAGGUUGGAGCCCUCUCUGGGGGAUCCUCUUGAACUCGGGAGGAAGACCAAAACCGAGAUGAAUGCUAUGACCCACGAUGAAUUUGACAGAAUGAAGUACAGGGGUGUGGUCGCAGAGGUCUACUCUGGGGACAAACCCUCGAAGGGCUAUGAUAAGCUCAGAGUGCUCUUGGAUCUAAUGGACAGGCCUAAACUGGGGACGACAGUGGACCUAUGUGCAGGACGUGGGGGAUGGAGUGAACUA…
PP623719.1	Species #13	Ālóngshān virus		2	Alongshan virus isolate Chita 2023-1 segment 2 hypothetical protein, VP1a protein, and VP1b protein genes, complete cds	Ixodes persulcatus	Russia: Zabaykalsky Krai	2023	AGUUGCAAGUGCAUAGGCUGAAAGUAACCUCCGUAGACUGUCCAAGAACGAUAGCUUGUAAAGCUAGCGACUGGAAAGAACAUCAAACAAUAAAACAACAAGGAAUAAAGGUGCUAACUUGACCACCAAUCCUGGCAAAACCACACACAUGGCCAGUCAGACAAUUUCAGACACGAUCAACAAUGCUGCCAAUCAGGUCCAGAACCUGCUUCGGAAGCUUAUGGGGAGCAACUCUUUUAAUGCUGUUCCUCUCAUCGUGCUCGGCGUCGCCUGGUUCAUCACAGGAGAUCUCUACAUCAUCGCCUUCAGCGCCAUCGCAGCUCUGGGGCCUGCUGCUAGGGCGGAGGCCGCGCUCCUCCCACUUAUCGUCGCCGUCAUCGUACGAAAAAGCAAUCGCAC…
PP623720.1	Species #13	Ālóngshān virus		2	Alongshan virus isolate Khakassia 2023-1 segment 2 hypothetical protein, VP1a protein, and VP1b protein genes, complete cds	Ixodes persulcatus	Russia: Republic of Khakassia	2023	AGUUGCAAGUGCAUAGGCUGAAAGUAACCUCCGUAGACUGUCCAAGAACGAUAGCUUGUAAAGCUAGCGACUGGAAAGAACAUCAAACAAUAAAACAACAAGGAAUAAAGGUGCUAACUUGACCACCAAUCCUGGCAAAACCACACACAUGGCCAGUCAAACAAUUUCAGACACGAUCAACAAUGCUGCCAAUCAGGUCCAGAACCUGCUUCGGAAGCUUAUGGGGAGCAACUCUUUUAAUGCUGUUCCUCUCAUCGUGCUCGGCGUCGCCUGGUUCAUCACAGGAGAUCUCUACAUCAUCGCCUUCAGCGCCAUCGCAGCUCUGGGGCCUGCUGCUAGGGCGGAGGCCGCGCUCCUCCCACUUAUCGUCGCCGUCAUCGUACGAAAAAGCAAUCGCAC…
PP623721.1	Species #13	Ālóngshān virus		2	Alongshan virus isolate Khakassia 2023-2 segment 2 hypothetical protein, VP1a protein, and VP1b protein genes, complete cds	Ixodes persulcatus	Russia: Republic of Khakassia	2023	AGUUGCAAGUGCAUAGGCUGAAAGUAACCUCCGUAGACUGUCCAAGAACGAUAGCUUGUAAAGCUAGCGACUGGAAAGAACAUCAAACAAUAAAACAACAAGGAAUAAAGGUGCUAACUUGACCACCAAUCCUGGCAAAACCACACACAUGGCCAGUCAAACAAUUUCAGACACGAUCAACAAUGCUGCCAAUCAGGUCCAGAACCUGCUUCGGAAGCUUGUGGGGAGCAACUCUUUUAAUGCUGUUCCUCUCAUCGUGCUCGGCGUCGCCUGGUUCAUCACAGGAGAUCUCUACAUCAUCGCCUUCAGCGCCAUCGCAGCUCUGGGGCCUGCUGCUAGGGCGGAGGCCGCGCUCCUCCCACUUAUCGUCGCCGUCAUCGUACGAAAAAGCAAUCGCAC…
PP623722.1	Species #13	Ālóngshān virus		2	Alongshan virus isolate Khakassia 2023-3 segment 2 hypothetical protein, VP1a protein, and VP1b protein genes, complete cds	Ixodes persulcatus	Russia: Republic of Khakassia	2023	AGUUGCAAGUGCAUAGGCUGAAAGUAACCUCCGUAGACUGUCCAAGAACGAUAGCUUGUAAAGCUAGCGACUGGAAAGAACAUCAAACAAUAAAACAACAAGGAAUAAAGGUGCUAACUUGACCACCAAUCCUGGCAAAACCACACACAUGGCCAGUCAAACAAUUUCAGACACGAUUAACAAUGCUGCCAAUCAGGUCCAGAACCUGCUUCGGAAGCUUAUGGGGAGCAACUCUUUUAAUGCUGUUCCUCUCAUCGUGCUCGGCGUCGCCUGGUUCAUCACAGGAGAUCUCUACAUCAUCGCCUUCAGCGCCAUCGCAGCUCUGGGGCCUGCUGCUAGGGCGGAGGCCGCGCUCCUCCCACUUAUCGUCGCCGUCAUCGUACGAAAAAGCAAUCGCAC…
PP623723.1	Species #13	Ālóngshān virus		2	Alongshan virus isolate Khakassia 2023-4 segment 2 hypothetical protein, VP1a protein, and VP1b protein genes, complete cds	Ixodes persulcatus	Russia: Republic of Khakassia	2023	AGUUGCAAGUGCAUAGGCUGAAAGUAACCUCCGUAGACUGUCCAAGAACGAUAGCUUGUAAAGCUAGCGACUGGAAAGAACAUCAAACAAUAAAACAACAAGGAAUAAAGGUGCUAACUUGACCACCAAUCCUGGCAAAACCACACACAUGGCCAGUCAAACAAUUUCAGACACGAUCAACAAUGCUGCCAAUCAGGUCCAGAACCUGCUUCGGAAGCUUAUGGGGAGCAACUCUUUUAAUGCUGUUCCUCUCAUCGUGCUCGGCGUCGCCUGGUUCAUCACAGGAGAUCUCUACAUCAUCGCCUUCAGCGCCAUCGCAGCUCUGGGGCCUGCUGCUAGGGCGGAGGCAGCGCUCCUCCCACUUAUCGUCGCCGUCAUCGUACGAAAAAGCAAUCGCAC…
PP623724.1	Species #13	Ālóngshān virus		2	Alongshan virus isolate Khakassia 2023-5 segment 2 hypothetical protein, VP1a protein, and VP1b protein genes, complete cds	Ixodes persulcatus	Russia: Republic of Khakassia	2023	AGUUGCAAGUGCAUAGGCUGAAAGUAACCUCCGUAGACUGUCCAAGAACGAUAGCUUGUAAAGCUAGCGACUGGAAAGAACAUCAAACAAUAAAACAACAAGGAAUAAAGGUGCUAACUUAACCACCAAUCCUGGCAAAACCACACACAUGGCCAGUCAAACAAUUUCAGACACGAUCAACAAUGCUGCCAAUCAGGUCCAGAACCUGCUUCGGAAGCUUAUGGGGAGCAACUCUUUUAAUGCUGUUCCUCUCAUCGUGCUCGGCGUCGCCUGGUUCAUCACAGGAGAUCUCUACAUCAUCGCCUUCAGCGCCAUCGCAGCUCUGGGGCCUGCUGCUAGGGCGGAGGCCGCGCUCCUCCCACUUAUCGUCGCCGUCAUCGUACGAAAAAGCAAUCGCGC…
PP623725.1	Species #13	Ālóngshān virus		2	Alongshan virus isolate Tuva 2023-1 segment 2 hypothetical protein, VP1a protein, and VP1b protein genes, complete cds	Ixodes persulcatus	Russia: Republic of Tuva	2023	AGUUGCAAGUGCAUAGGCUGAAAGUAACCUCCGUAGACUGUCCAAGAACGAUAGCUUGUAAAGCUAGCGACUGGAAAGAACAUUGAACAAUAAAACAACAAGGAGUAAAGGUGCUAACUUGACCACCAACCCUGGCAAAACCACACACAUGGCCAGCCAAACAAUUUCAGACACGAUCAACAAUGCUGCCAAUCAGGUCCAGAACCUGCUUCGGAAGCUUAUGGGGAGCAACUCUUUUAAUGCUGUUCCUCUCAUCGUGCUCGGCGUCGCCUGGUUCAUCACAGGAGAUCUCUACAUCAUCGCCUUCAGCGCCAUCGCAGCUCUGGGGCCUUCUGCUAGGGCGGAGGCCGCGCUCCUCCCACUUAUCGUCGCCGUCAUCGUACGAAAAAGCAAUCGUAC…
PP623726.1	Species #13	Ālóngshān virus		2	Alongshan virus isolate Tuva 2023-2 segment 2 hypothetical protein, VP1a protein, and VP1b protein genes, complete cds	Ixodes persulcatus	Russia: Republic of Tuva	2023	AGUUGCAAGUGCAUAGGCUGAAAGUAACCUCCGUAGACUGUCCAAGAACGAUAGCUUGUAAAGCUAGCGACUGGAAAGAACAUCAAACAAUAAAAUAACAAGGAAUAAAGGUGCUAACUUGACCACCAAUCCUGGCAAAACCACACACAUGGCCAGUCAAACAAUUUCAGACACGAUCAACAAUGCUGCCAAUCAGGUCCAGAACCUGCUUCGGAAGCUUAUGGGGAGCAACUCUUUUAAUGCUGUUCCUCUCAUCGUGCUCGGCGUCGCCUGGUUCAUCACAGGAGAUCUCUACAUCAUCGCCUUCAGCGCCAUCGCAGCUCUGGGGCCUGCUGCUAGGGCGGAGGCCGCGCUCCUCCCACUUAUCGUCGCCGUCAUCGUACGAAAAAGCAAUCGCAC…
PP623727.1	Species #13	Ālóngshān virus		2	Alongshan virus isolate Irkutsk 2023-1 segment 2 hypothetical protein, VP1a protein, and VP1b protein genes, complete cds	Ixodes persulcatus	Russia: Irkutsk Oblast	2023	AGUUGCAAGUGCAUAGGCUGAAAGUAACCUCCGUAGACUGUCCAAGAACGAUAGCUUGUAAAGCUAGCGACUGGAAAGAACAUUGAACAAUAAAACAACAAGGAGUAAAGGUGCUAACUUGACCACCAAUCCUGGCAAAACCACACACAUGGCCAGUCAAACAAUUUCAGACACGAUCAACAAUGCUGCCAAUCAGGUCCAGAACCUGCUUCGGAAGCUUAUGGGGAGCAACUCUUUUAAUGCUGUUCCUCUCAUCGUGCUCGGCGUCGCCUGGUUCAUCACAGGAGAUCUCUACAUCAUCGCCUUCAGCGCCAUCGCGGCUCUGGGGCCUGCUGCUAGGGCGGAGGCCGCGCUCCUCCCACUUAUCGUCGCCGUCAUCGUACGAAAAAGCAAUCGCAC…
PP623728.1	Species #13	Ālóngshān virus		2	Alongshan virus isolate Irkutsk 2023-2 segment 2 hypothetical protein, VP1a protein, and VP1b protein genes, complete cds	Ixodes persulcatus	Russia: Irkutsk Oblast	2023	AGUUGCAAGUGCAUAGGCUGAAAGUAACCUCCGUAGACUGUCCAAGAACGAUAGCUUGUAAAGCUAGCGACUGGAAAGAACAUUGAACAAUAAAACAACAAGGAAUAAAGGUGCUAACUUGACCACCAAUCCUGGCAAAACCACACACAUGGCCAGUCAAACAAUUUCAGACACGAUCAACAAUGCUGCCAAUCAGGUCCAGAACCUGCUUCGGAAGCUUAUGGGGAGCAACUCUUUUAAUGCUGUUCCUCUCAUCGUGCUCGGCGUCGCCUGGUUCAUCACAGGAGAUCUCUACAUCAUCGCCUUCAGCGCCAUCGCAGCUCUGGGGCCUGCUGCUAGGGCGGAGGCCGCGCUCCUCCCACUUAUCGUCGCCGUCAUCGUACGAAAAAGCAAUCGCAC…
PP623729.1	Species #13	Ālóngshān virus		2	Alongshan virus isolate Udmurtia 2023-1 segment 2 hypothetical protein, VP1a protein, and VP1b protein genes, complete cds	Ixodes persulcatus	Russia: Udmurt Republic	2023	AGUUACCUCCGUAGACUGUCCAAGAACGAUAGCUUGUAAAGCUAGCAACUGGAAAGAAAACAGAACAAUAAAACAACAAGGAAUAAAGGUGCUAACUCAACCACCAGCCCUGGCAAAACCACACACAUGGCCAGCAAAACCAUCUCAGACACAAUCAAUAAUGCUGCCGAUCAGGUUCAAGGCCUGUUUCGGAAGCUUAUGGGGAGCAACUCUUUUAAUGCUGUUCCUCUCAUCGUGCUCGGCGUUGCCUGGUUCAUCACAGGAGAUCUCUACAUCGUCGCCUUCAGCGCCAUCGCAGCUCUGGGGCCUGCUUCUAGGGCGGAGGCCGCGCUCCUCCCACUUAUCGUCGCCGUCAUCGUACGAAAAAGCAAUCGCACGAUUUCAAGAGCGGCUCUCGCG…
PP623730.1	Species #13	Ālóngshān virus		2	Alongshan virus isolate Udmurtia 2023-2 segment 2 hypothetical protein, VP1a protein, and VP1b protein genes, complete cds	Ixodes persulcatus	Russia: Udmurt Republic	2023	GUGCAUAAGCUGAGUGUUACCUCCGUAGACUGUCCAAGAACGAUAGCUUGUAAAGCUAGCAACUGGAAAGAAAACAGAACAAUAAAACAACAAGGAAUAAAGGUGCUAACUCAACCACCAGCCCUGGCAAAACCACACACAUGGCCAGCAAAACCAUCUCAGACACAAUCAAUAAUGCUGCCGAUCAGGUUCAAGGCCUGUUUCGGAAGCUUAUGGGGAGCAACUCUUUUAAUGCUGUUCCUCUCAUCGUGCUCGGCGUUGCCUGGUUCAUCACAGGAGAUCUCUACAUCGUCGCCUUCAGCGCCAUCGCAGCUCUGGGGCCUGCUUCUAGGGCGGAGGCCGCGCUCCUCCCACUUAUCGUCGCCGUCAUCGUACGAAAAAGCAAUCGCACGAUUUCAA…
PP623731.1	Species #13	Ālóngshān virus		2	Alongshan virus isolate Udmurtia 2023-3 segment 2 hypothetical protein, VP1a protein, and VP1b protein genes, complete cds	Ixodes persulcatus	Russia: Udmurt Republic	2023	GUGCAUAAGCUGAGUGUUACCUCCGUAGACUGUCCAAGAACGAUAGCUUGUAAAGCUAGCGACUGGAAAGAACAUUGAACAAUAAAACAACAAGGAAUAAAGGUGUUAACUUGACCACCAAUCCUGGCAAAACCACACACAUGGCCAGUCAAACAAUUUCAGACACGAUCAACAAUGCUGCCAAUCAGGUCCAGAACCUGCUUCGGAAGCUUAUGGGGAGCAACUCUUUUAAUGCUGUUCCUCUCAUCGUGCUCGGCGUCGCCUGGUUCAUCACAGGAGAUCUCUACAUCAUCGCCUUCAGCGCCAUCGCAGCUCUGGGGCCUGCUGCUAGGGCGGAGGCCGCGCUCCUCCCACUUAUCGUCGCCGUCAUCGUACGAAAAAGCAAUCGCACGAUUUCAA…
PP623732.1	Species #13	Ālóngshān virus		2	Alongshan virus isolate Udmurtia 2023-4 segment 2 hypothetical protein, VP1a protein, and VP1b protein genes, complete cds	Ixodes persulcatus	Russia: Udmurt Republic	2023	AGUUAAAAGCGGACCCUUUCAGUUGCAAGUGCAUAAGCUGAGAGUUACCUCCGUAGACUGUCCAAGAACGAUAGCUUGUAAAGCUAACAACUGGAAAGAAUACAGAACAAUAAAACAACAAGGAAUAAAGGUGCUAACUCAACCACCAGCCCUGGCAAAACCACACACAUGGCCAGCAAAACCAUCUCAGACACAAUCAAUAAUGCUGCCGAUCAGGUUCAAGGCCUGCUUCGGAAGCUUAUGGGGAGCAACUCUUUUAAUGCUGUUCCUCUCAUCGUGCUCGGCGUCGCCUGGUUCAUCACAGGAGAUCUCUACAUCAUCGCCUUCAGCGCCAUCGCAGCUCUGGGGCCUGCUGCUAGGGCGGAAGCCGCGCUCCUCCCACUUAUCGUCGCAGUCAUC…
PP623733.1	Species #13	Ālóngshān virus		2	Alongshan virus isolate Vologda 2023-1 segment 2 hypothetical protein, VP1a protein, and VP1b protein genes, complete cds	Ixodes persulcatus	Russia: Vologda Oblast	2023	AAGUGCAUAAGCUGAGAGUUACCUCCGUAGACUGUCCAAGAACGAUAGCUUGUAAAGCUAGCGACCGGAAAGAACAUAGAACAAUAAAACAACAAGGAAUAAAGGUGUUAACUUGACCACCAAUCCUGGCAAAACCACACACAUGGCCAGUCAAACAAUCUCAGACACGAUCAACAAUGCUGCCAAUCAGGUCCAGAACCUGCUUCGGAAGCUUAUGGGGAGCAACUCUUUUAAUGCUGUUCCUCUCAUCGUGCUCGGCGUCGCCUGGUUCAUCACAGGAGGUCUCUACAUCAUCGCCUUCAGCGCCAUCGCAGCUCUGGGGCCUGCUGCUAGGGCGGAGGCCGCGCUCCUCCCACUUAUCGUCGCCGUCAUCGUACGAAAAAGCAAUCGCACGAUUUC…
PP623734.1	Species #13	Ālóngshān virus		3	Alongshan virus isolate Chita 2023-1 segment 3 NS3-like protein gene, complete cds	Ixodes persulcatus	Russia: Zabaykalsky Krai	2023	UUCGUCCAAGACUACUUAACAGACUUCGAAGGUAAAGAAAAACCUUUAUUAGUCUUGCAACAAAGUGGCAACAAUGGCCACCCCUUUGGUGGCCACCUUAAGCUGCAUUCUAGCAGCAGUGGAUAAGGGCCUGGCGCCCGGCGUCGGUCUUAAAGGACUGGCGGUCGUCGCACUGGCCUCAUUCCUUACACCUGAGAUGACUUUGGCAUUGGCUUGGAUAUCGAUCACAAGGUCUAACUCCCCUGGGAGGGAAACCAACUUCGUUGAGAGGCAUUUUAUGGAGCUGCUGCCCACGGUGGGUUGGCUGUCUCUGGAAUACACCGCACCUCUGGACAUCGUACUGAAUGAGGAGGACACCCCUCACCAGGAAGACAGAAAGUAUUACGAGAGGGCUCUGAC…
PP623735.1	Species #13	Ālóngshān virus		3	Alongshan virus isolate Khakassia 2023-1 segment 3 NS3-like protein gene, complete cds	Ixodes persulcatus	Russia: Republic of Khakassia	2023	UUCGUCCAAGACUACUUAACAGACUUCGAAGGUAAAGAAAAACCUUUAUUAGUCUUGCAAUAAAGUGGCAACAAUGGCCACCCCUUUGGUGGCCACCUUAAGCUGCAUUCUAGCAGCAGUGGAUAAGGGCCUAGCGCCCGGCGUCGGUCUUAAAGGACUGGCGGUCGUCGCACUGGCCUCAUUCCUUACACCUGAGAUGACUUUGGCAUUGGCUUGGAUAUCGAUCACAAGGUCUAACUCCCCUGGGAGGGAAACCAACUUCGUUGAAAGGCAUUUUAUGGAGCUGCUACCCACGGUGGGUUGGCUGUCUCUGGAGUACACCGCACCUCUGGACAUCGUACUGAAUGAGGAGGACACCCCUCACCAGGAAGACAGAAAGUAUUACGAGAGGGCUCUGAC…
PP623736.1	Species #13	Ālóngshān virus		3	Alongshan virus isolate Khakassia 2023-2 segment 3 NS3-like protein gene, complete cds	Ixodes persulcatus	Russia: Republic of Khakassia	2023	UUCGUCCAAGACUACUUAACAGACUUCGAAGGUAAAGAAAAACCUUUAUUAGUCUUGCAAUAAAGUGGCAACAAUGGCCACCCCUUUGGUGGCCACCUUAAGCUGCAUUCUAGCAGCAGUGGAUAAGGGCCUAGCGCCCGGCGUCGGUCUUAAAGGACUGGCGGUCGUCGCACUGGCCUCAUUCCUUACACCUGAGAUGACUUUGGCAUUGGCUUGGAUAUCAAUCACAAGGUCUAACUCCCCUGGGAGGGAAACUAACUUCGUUGAAAGGCAUUUUAUGGAGCUGCUACCCACGGUGGGUUGGCUGUCUCUGGAGUACACCGCACCUCUGGACAUCGUACUGAAUGAGGAGGACACCCCUCACCAGGAAGACAGAAAGUAUUACGAGAGGGCUCUGAC…
PP623737.1	Species #13	Ālóngshān virus		3	Alongshan virus isolate Khakassia 2023-3 segment 3 NS3-like protein gene, complete cds	Ixodes persulcatus	Russia: Republic of Khakassia	2023	UUCGUCCAAGACUACUUAACAGACUUCGAAGGUAAAGAAAAACCUUUAUUAGUCUUGCAAUAAAGUGGCAACAAUGGCCACCCCUUUGGUGGCCACCUUAAGCUGCAUUCUAGCAGCAGUGGAUAAGGGCCUAGCGCCCGGCGUCGGUCUUAAAGGACUGGCGGUCGUCGCACUGGCCUCAUUCCUUACACCUGAGAUGACUUUGGCAUUGGCUUGGAUAUCGAUCACAAGGUCUAACUCCCCUGGGAGGGAAACUAACUUCGUUGAAAGGCAUUUUAUGGAGCUGCUACCCACGGUGGGUUGGCUGUCUCUGGAGUACACCGCACCUCUGGACAUCGUACUGAAUGAGGAGGACACCCCUCACCAGGAAGACAGAAAGUAUUACGAGAGGGCUCUGAC…
PP623738.1	Species #13	Ālóngshān virus		3	Alongshan virus isolate Khakassia 2023-4 segment 3 NS3-like protein gene, complete cds	Ixodes persulcatus	Russia: Republic of Khakassia	2023	UUCGUCCAAGACUACUUAACAGACUUCGAAGGUAAAGAAAAACCUUUAUUAGUCUUGCAAUAAAGUGGCAACAAUGGCCACCCCUUUGGUGGCCACCUUAAGCUGCAUUCUAGCAGCAGUGGAUAAGGGCCUAGCGCCCGGCGUCGGUCUUAAAGGACUGGCGGUCGUCGCACUGGCCUCAUUCCUUACACCUGAGAUGACUUUGGCAUUGGCUUGGAUAUCGAUCACAAGGUCUAACUCCCCUGGGAGGGAAACUAACUUCGUUGAAAGGCAUUUUAUGGAGCUGCUACCCACGGUGGGUUGGCUGUCUCUGGAGUACACCGCACCUCUGGACAUCGUACUGAAUGAGGAGGACACCCCUCACCAGGAAGACAGAAAGUAUUACGAGAGGGCUCUGAC…
PP623739.1	Species #13	Ālóngshān virus		3	Alongshan virus isolate Khakassia 2023-5 segment 3 NS3-like protein gene, complete cds	Ixodes persulcatus	Russia: Republic of Khakassia	2023	UUCGUCCAAGACUACUUAACAGACUUCGAAGGUAAAGAAAAACCUUUAUUAGUCUUGCAAUAAAGUGGCAACAAUGGCCACCCCUUUGGUGGCCACCUUAAGCUGCAUUCUAGCAGCAGUGGAUAAGGGCCUAGCGCCCGGCGUCGGUCUUAAAGGACUGGCGGUCGUCGCACUGGCCUCAUUCCUUACACCUGAGAUGACUUUGGCAUUGGCCUGGAUAUCGAUCACAAGGUCUAACUCCCCUGGGAGGGAAACCAACUUCGUUGAAAGGCAUUUUAUGGAGCUGCUACCCACGGUGGGUUGGCUGUCUCUGGAGUACACCGCACCUCUGGACAUCGUACUGAAUGAGGAGGACACCCCUCACCAGGAAGACAGAAAGUAUUACGAGAGGGCUCUGAC…
PP623740.1	Species #13	Ālóngshān virus		3	Alongshan virus isolate Tuva 2023-1 segment 3 NS3-like protein gene, complete cds	Ixodes persulcatus	Russia: Republic of Tuva	2023	UUCGUCCAAGACUACUUAACAGACUUCGAAGGUAAAGAAAAACCUUUAUUAGUCUUGCAAUAAAGUGGCAACAAUGGCCACCCCUUUGGUGGCCACCUUAAGCUGCAUUCUAGCAGCAGUGGAUAAGGGCCUAGCGCCCGGCGUCGGUCUUAAAGGACUGGCGGUCGUCGCACUGGCCUCAUUCCUCACACCUGAGAUGACUUUGGCAUUGGCUUGGAUAUCGAUCACGAGGUCUAACUCCCCUGGGAGGGAAACCAACUUCGUUGAGAGGCACUUUAUGGAGCUGCUGCCCACGGUGGGCUGGCUGUCUCUGGAAUACACCGCACCUCUGGACAUCGUACUGAAUGAGGAGGACACCCCUCACCAGGAGGACAGAAAGUACUACGAAAGGGCUUUGAC…
PP623741.1	Species #13	Ālóngshān virus		3	Alongshan virus isolate Tuva 2023-2 segment 3 NS3-like protein gene, complete cds	Ixodes persulcatus	Russia: Republic of Tuva	2023	UUCGUCCAAGACUACUUAACAGACUUCGAAGGUAAAGAAAAACCUUUAUUAGUCUUGCAAUAAAGUGGCAACAAUGGCCACCCCUUUGGUGGCCACCUUAAGCUGCAUUCUAGCAGCAGUGGAUAAGGGCCUAGCGCCCGGCGUCGGUCUUAAAGGACUGGCGGUCGUCGCACUGGCCUCAUUCCUUACACCUGAGAUGACUUUGGCAUUGGCUUGGAUAUCGAUCACAAGGUCUAACUCCCCUGGGAGGGAAACUAACUUCGUUGAAAGGCAUUUUAUGGAGCUGCUACCCACGGUGGGUUGGCUGUCUCUGGAGUACACCGCACCUCUGGACAUCGUACUGAAUGAGGAGGACACCCCUCACCAGGAAGAUAGAAAGUAUUACGAGAGGGCUCUGAC…
PP623742.1	Species #13	Ālóngshān virus		3	Alongshan virus isolate Irkutsk 2023-1 segment 3 NS3-like protein gene, complete cds	Ixodes persulcatus	Russia: Irkutsk Oblast	2023	UUCGUCCAAGACUACUUAACAGACUUCGAAGGUAAAGAAAAACCUUUUUUAGUCUUGCAAUAAAGUGGCAACAAUGGCCACCCCUUUGGUGGCCACCUUGAGCUGCAUUCUAGCAGCAGUGGAUAAGGGCCUAGCGCCCGGCGUCGGUCUUAAAGGACUGGCGGUCGUCGCACUGGCCUCAUUCCUUACACCUGAGAUGACUUUGGCAUUGGCUUGGAUAUCGAUCACAAGGUCUAACUCCCCUGGGAGGGAAACCAACUUCGUUGAGAGGCACUUUAUGGAGCUGCUACCCACGGUGGGUUGGCUGUCUCUGGAAUACACCGCACCUCUGGACAUCGUACUGAAUGAGGAGGACACCCCUCACCAGGAAGACAGAAAGUAUUACGAGAGGGCUCUGAC…
PP623743.1	Species #13	Ālóngshān virus		3	Alongshan virus isolate Irkutsk 2023-2 segment 3 NS3-like protein gene, complete cds	Ixodes persulcatus	Russia: Irkutsk Oblast	2023	UUCGUCCAAGACUACUUAACAGACUUCGAAGGUAAAGAAAAACCUUUUUUAGUCUUGCAAUAAAGUGGCAACAAUGGCCACCCCUUUGGUGGCCACCUUAAGCUGCAUUCUAGCAGCAGUGGAUAAGGGCCUAGCGCCCGGCGUCGGUCUUAAAGGACUGGCGGUCGUCGCACUGGCCUCAUUCCUUACACCUGAGAUGACUUUGGCAUUGGCUUGGAUAUCGAUCACAAGGUCUAACUCCCCUGGGAGGGAAACCAACUUCGUUGAGAGGCACUUUAUGGAGCUGCUACCCACGGUGGGUUGGCUGUCUCUGGAAUACACCGCACCUCUGGACAUCGUACUGAAUGAGGAGGACACCCCUCACCAGGAAGACAGAAAGUAUUACGAGAGGGCUCUGAC…
PP623744.1	Species #13	Ālóngshān virus		3	Alongshan virus isolate Udmurtia 2023-1 segment 3 NS3-like protein gene, complete cds	Ixodes persulcatus	Russia: Udmurt Republic	2023	UUUCUUUCGUCCAAGACUACUUAACAGACUUUGAAGGUAAAGAAAAACCUUUAUUGGUCUUGCAAAAAGUGACAACAAUGGCCACCCCUCUGGUGGCCACCUUAAGCUGCAUUUUAGCAGCAGUGGAUAAGGGCCUAGCACCUGGCGUUGGUCUAAAAGGACUGGCGAUCAUGGCAUUGGCCUCAUUCCUCACACCCGAGAUGACUCUGGCAUUGGCUUGGAUAUCGAUCACAAGGUCUAACUCCCCUGGGAGGGAAACCAACUUUGUCGAAAGGCACUUCAUGGAGCUGCUGCCCACGGUGGGCUGGCUGUCUCUGGAAUACACCGCACCUCUGGACAUCGUACUGAAUGAGGAGGAUACCCCUCAUCAGGAAGAUAGGAAGUACUACGAGAGGGCUC…
PP623745.1	Species #13	Ālóngshān virus		3	Alongshan virus isolate Udmurtia 2023-2 segment 3 NS3-like protein gene, complete cds	Ixodes persulcatus	Russia: Udmurt Republic	2023	UUUCUUUCGUCCAAGACUACUUAACAGACUUUGAAGGUAAAGAAAAACCUUUAUUGGUCUUGCAAAAAGUGACAACAAUGGCCACCCCUCUGGUGGCCACCUUAAGCUGCAUUUUAGCAGCAGUGGAUAAGGGCCUAGCACCUGGCGUUGGUCUAAAAGGACUGGCGAUCAUGGCAUUGGCCUCAUUCCUCACACCCGAGAUGACUCUGGCAUUGGCUUGGAUAUCGAUCACAAGGUCUAACUCCCCUGGGAGGGAAACCAACUUUGUCGAAAGGCACUUCAUGGAGCUGCUGCCCACGGUGGGCUGGCUGUCUCUGGAAUACACCGCACCUCUGGACAUCGUACUGAAUGAGGAGGAUACCCCUCAUCAGGAAGAUAGGAAGUACUACGAGAGGGCUC…
PP623746.1	Species #13	Ālóngshān virus		3	Alongshan virus isolate Udmurtia 2023-3 segment 3 NS3-like protein gene, complete cds	Ixodes persulcatus	Russia: Udmurt Republic	2023	UUUCUUUCGUCCAAGACUACUUAACAGACUUUGAAGGUAAAGAAAAACCUUUAUCAGUCUUGCAAAAAGUGACAACAAUGGCCACCCCUUUGGUGGCCACCUUAAGCUGCAUUCUAGCAGCAGUGGACAAGGGCCUAGCACCUGGCGUUGGUCUAAAAGGACUGGCGAUCAUGGCAUUGGCCUCAUUCCUCACACCCGAGAUGACUCUGGCAUUGGCUUGGAUAUCGAUCACAAGGUCUAACUCCCCUGGGAGGGAAACCAACUUCGUCGAAAGGCACUUUAUGGAGCUGCUGCCCACGGUGGGUUGGCUGUCUCUGGAAUACACCGCACCUCUGGACAUCGUACUGAACGAGGAGGAUACCCCUCACCAGGAAGAUAGGAAGUAUUACGAGAGGGCUC…
PP623747.1	Species #13	Ālóngshān virus		3	Alongshan virus isolate Udmurtia 2023-4 segment 3 NS3-like protein gene, complete cds	Ixodes persulcatus	Russia: Udmurt Republic	2023	UUUCUUUCGUCCAAGACUACUUAACAGACUUUGAAGGUAAAGAAAAACCUUUAUUAGUCUUGCAUAAAGUGACAACAAUGGCCACCCCUUUGGUGGCCACCUUAAGCUGCAUUCUAGCAGCAGUGGAUAAGGGCCUAGCACCUGGCGUUGGUCUAAAAGGACUGGCGAUCAUGGCAUUGGCCUCAUUCCUCACACCCGAGAUGACUCUGGCAUUGGCUUGGAUAUCAAUCACAAGGUCUAACUCCCCUGGGAGGGAGACCAACUUCGUCGAAAGGCACUUCAUGGAGCUGCUGCCCACGGUGGGUUGGCUGUCUCUGGAAUACACCGCACCUCUGGACAUCGUACUGAACGAGGAGGAUACCCCCCAUCAGGAAGAUAGGAAGUAUUACGAGAGGGCUC…
PP623748.1	Species #13	Ālóngshān virus		3	Alongshan virus isolate Vologda 2023-1 segment 3 NS3-like protein gene, complete cds	Ixodes persulcatus	Russia: Vologda Oblast	2023	UUUCUUUCGUCCAAGACUACUUAACAGACUUUGAAGGUAAAGAAAAACCUUUAUCAGUCUUGCAAAAAGUGACAACAAUGGCCACCCCUUUGGUGGCCACCUUAAGCUGCAUUCUAGCAGCAGUGGACAAGGGCCUAGCACCUGGCGUUGGUCUAAAAGGACUGGCGAUCAUGGCAUUGGCCUCAUUCCUCACACCCGAGAUGACUCUGGCAUUGGCUUGGAUAUCGAUCACAAGGUCUAACUCCCCUGGGAGGGAAACCAACUUUGUCGAAAGGCACUUCAUGGAGCUGCUGCCCACGGUGGGUUGGCUGUCUCUGGAAUACACCGCACCUCUGGACAUCGUACUGAAUGAGGAGGAUACCCCUCAUCAGGAAGAUAGGAAGUACUACGAGAGGGCUC…
PP623749.1	Species #13	Ālóngshān virus		4	Alongshan virus isolate Chita 2023-1 segment 4 VP2 protein and VP3 protein genes, complete cds	Ixodes persulcatus	Russia: Zabaykalsky Krai	2023	AUGAGGACGCUGAUCUACAUCCUCGCCGUCGCGGCCCUAACCAUGGGCAAGCCGAAUGGAGCCCCAGACUGGGGGAAGAUCGAGCUGCUGGGACAGCAGCUGCAGUCAGGAAUUGCGAAGAAGAAUGCCGAAAAGACCAGGUAUUACGCUGAACUGAUCAUCAAGGAGUUGCCCACACAGGAAGUGACUUAUUAUGCUGGAUUGAGAACCGGUGAGGAGAUAGCACUCACGGCAGGAGCAGCCAAGGCCAUCAUAGGGGAGGCUGUGAAUCUCAGGGUAAACCAGUGGACCAGGGCCGUGGGGGAGUACUUGACCAUAGACAGACACAUCCCUGGGCUCACGUUGCUCAUCACGGGGGAAGACGUGCUAAAUGACCUGAUGGAGUUUGGGUGGAGCUAC…
PP623750.1	Species #13	Ālóngshān virus		4	Alongshan virus isolate Khakassia 2023-1 segment 4 VP2 protein and VP3 protein genes, complete cds	Ixodes persulcatus	Russia: Republic of Khakassia	2023	AUGAGGACGCUGAUCUACAUCCUCGCCGUCGCGGCCCUAACCAUGGGCAAGCCGAACGGAGCCCCAGACUGGGGGAAGAUCGAGCUGCUGGGACAGCAGCUGCAGUCAGGAAUUGCAAAGAAGAAUGCCGAAAAGACCAGGUAUUACGCAGAACUGAUCAUCAAGGAGUUGCCCACACAGGAAGUGACUUACUACGCUGGACUGAGAACCGGUGAGGAGAUAGCACUCACGGCAGGAGCAGCCAAAGCCAUCAUAGGGGAGGCUGUGAAUCUCAGGGUAAACCAGUGGACCAGGGCCGUGGGGGAGUACUUGACCAUAGACAGACACAUCCCUGGGCUCACACUGCUCAUUACGGGGGAAGACGUGUUAAACGACCUGAUGGAGUUUGGGUGGAGCUAC…
PP623751.1	Species #13	Ālóngshān virus		4	Alongshan virus isolate Khakassia 2023-2 segment 4 VP2 protein and VP3 protein genes, complete cds	Ixodes persulcatus	Russia: Republic of Khakassia	2023	AUGAGGACGCUGAUCUACAUCCUCGCCGUCGCGGCCCUAACCAUGGGCAAGCCGAACGGAGCCCCAGACUGGGGGAAGAUCGAGCUGCUGGGACAGCAGCUGCAGUCAGGAAUUGCAAAGAAGAAUGCCGAAAAGACCAGGUAUUACGCAGAACUGAUCAUCAAGGAGUUGCCCACACAGGAAGUGACUUACUACGCCGGACUGAGAACCGGUGAGGAGAUAGCACUCACGGCAGGAGCAGCCAAAGCCAUCAUAGGGGAGGCUGUGAAUCUCAGGGUAAACCAGUGGACCCGGGCCGUGGGGGAGUACUUGACCAUAGACAGACACAUCCCUGGGCUCACACUGCUCAUUACGGGAGAAGACGUGUUAAAUGACCUGAUGGAGUUUGGGUGGAGCUAC…
PP623752.1	Species #13	Ālóngshān virus		4	Alongshan virus isolate Khakassia 2023-3 segment 4 VP2 protein and VP3 protein genes, complete cds	Ixodes persulcatus	Russia: Republic of Khakassia	2023	AUGAGGACGCUGAUCUACAUCCUCGCCGUCGCGGCCCUAACCAUGGGCAAGCCGAACGGAGCCCCAGACUGGGGGAAGAUCGAGCUGCUGGGACAGCAGCUGCAGUCAGGAAUUGCAAAGAAGAAUGCCGAAAAGACCAGGUAUUACGCAGAACUGAUCAUCAAGGAGUUGCCCACACAGGAAGUGACUUACUACGCUGGACUGAGAACCGGUGAGGAGAUAGCACUCACGGCAGGAGCAGCCAAAGCCAUCAUAGGGGAAGCUGUGAAUCUCAGGGUAAACCAGUGGACCAGGGCCGUGGGGGAGUACUUGACCAUAGAUAGACACAUCCCUGGGCUCACACUGCUCAUUACGGGGGAAGACGUGUUAAAUGACCUGAUGGAGUUUGGGUGGAGCUAC…
PP623753.1	Species #13	Ālóngshān virus		4	Alongshan virus isolate Khakassia 2023-4 segment 4 VP2 protein and VP3 protein genes, complete cds	Ixodes persulcatus	Russia: Republic of Khakassia	2023	AUGAGGACGCUGAUCUACAUCCUCGCCGUUGCGGCCCUAACCAUGGGCAAGCCGAACGGAGCCCCAGACUGGGGGAAGAUCGAGCUGCUGGGACAGCAGCUGCAGUCAGGAAUUGCAAAGAAGAAUGCCGAAAAGACCAGGUAUUACGCAGAACUGAUCAUCAAGGAGUUGCCCACACAGGAAGUGACUUACUACGCUGGACUGAGAACCGGUGAGGAGAUAGCACUCACAGCAGGAGCAGCCAAAGCCAUCAUAGGGGAGGCUGUGAAUCUCAGGGUAAACCAGUGGACCAGGGCCGUGGGGGAGUACUUGACCAUAGACAGACACAUCCCUGGGCUCACACUGCUCAUUACGGGGGAAGACGUGUUAAAUGACCUGAUGGAGUUUGGGUGGAGCUAC…
PP623754.1	Species #13	Ālóngshān virus		4	Alongshan virus isolate Khakassia 2023-5 segment 4 VP2 protein and VP3 protein genes, complete cds	Ixodes persulcatus	Russia: Republic of Khakassia	2023	AUGAGGACGCUGAUCUACAUCCUCGCCGUCGCGGCCCUAACCAUGGGCAAGCCGAACGGAGCCCCAGACUGGGGGAAGAUCGAGCUGCUGGGACAGCAGCUGCAGUCAGGAAUUGCAAAGAAGAAUGCCGAAAAGACCAGGUAUUACGCAGAACUGAUCAUCAAGGAGUUGCCCACACAGGAAAUGACUUACUACGCUGGACUGAGAACCGGUGAGGAGAUAGCACUCACGGCAGGAGCAGCCAAAGCCAUCAUAGGGGAGGCUGUGAAUCUCAGGGUAAACCAGUGGACCAGGGCCGUGGGGGAGUACUUGACCAUAGACAGACACAUCCCUGGGCUCACACUGCUCAUUACGGGGGAAGACGUGUUAAAUGACCUGAUGGAGUUUGGGUGGAGCUAC…
PP623755.1	Species #13	Ālóngshān virus		4	Alongshan virus isolate Tuva 2023-1 segment 4 VP2 protein and VP3 protein genes, complete cds	Ixodes persulcatus	Russia: Republic of Tuva	2023	AUGAGGACGCUGAUCUACAUCCUCGCCGUCGCGGCCCUAACCAUGGGCAAGCCGAACGGAGCCCCAGACUGGGGGAAGAUCGAGCUGCUGGGACAGCAGCUGCAGUCAGGAAUUGCAAAGAAGAAUGCCGAAAAGACCAGGUAUUACGCAGAACUGAUCAUCAAAGAGUUGCCCACACAAGAAGUGACUUACUACGCUGGAUUGAGAACCGGUGAGGAGAUAGCACUCACGGCAGGAGCAGCCAAAGCCAUCAUAGGGGAGGCUGUGAAUCUCAGGGUAAACCAGUGGACCAGGGCCGUGGGGGAGUACUUGACCAUAGACAGACACAUCCCUGGGCUCACAUUGCUCAUUACGGGGGAAGACGUGUUAAAUGACCUGAUGGAGUUUGGGUGGAGCUAC…
PP623756.1	Species #13	Ālóngshān virus		4	Alongshan virus isolate Tuva 2023-2 segment 4 VP2 protein and VP3 protein genes, complete cds	Ixodes persulcatus	Russia: Republic of Tuva	2023	AUGAGGACGCUGAUCUACAUCCUCGCCGUCGCGGCCCUAACCAUGGGCAAGCCGAACGGAGCCCCAGACUGGGGGAAGAUCGAGCUGCUGGGACAGCAGCUGCAGUCAGGAAUUGCAAAGAAGAAUGCCGAAAAGACCAGGUAUUACGCAGAACUGAUCAUCAAGGAGUUGCCCACACAGGAAGUGACUUACUACGCUGGACUGAGAACCGGUGAGGAGAUAGCACUCACGGCAGGGGCAGCCAAAGCCAUCAUAGGGGAGGCUGUGAAUCUCAGGGUAAACCAGUGGACCAGGGCCGUGGGGGAGUACUUGACCAUAGACAGACACAUCCCUGGGCUCACACUGCUCAUUACGGGGGAAGACGUGUUAAAUGACCUGAUGGAGUUUGGGUGGAGCUAC…
PP623757.1	Species #13	Ālóngshān virus		4	Alongshan virus isolate Irkutsk 2023-1 segment 4 VP2 protein and VP3 protein genes, complete cds	Ixodes persulcatus	Russia: Irkutsk Oblast	2023	AUGAGGACGCUGAUCUACAUCCUCGCCGUCGCGGCCCUAACCAUGGGCAAGCCGAACGGAGCCCCAGACUGGGGGAAGAUCGAGCUGCUGGGACAGCAGCUGCAGUCAGGAAUUGCAAAGAAGAAUGCCGAAAAGACCAGGUAUUACGCAGAACUGAUCAUCAAAGAGUUGCCCACACAAGAAGUGACUUACUACGCUGGACUGAGAACCGGUGAGGAGAUAGCACUCACGGCAGGAGCAGCCAAAGCCAUCAUAGGGGAGGCUGUGAAUCUCAGGGUAAACCAGUGGACCAGGGCCGUGGGGGAGUACUUGACCAUAGACAGACACAUCCCUGGGCUCACAUUGCUCAUUACGGGGGAAGACGUGUUAAAUGACCUGAUGGAGUUUGGGUGGAGCUAC…
PP623758.1	Species #13	Ālóngshān virus		4	Alongshan virus isolate Irkutsk 2023-2 segment 4 VP2 protein and VP3 protein genes, complete cds	Ixodes persulcatus	Russia: Irkutsk Oblast	2023	AUGAGGACGCUGAUCUACAUCCUCGCCGUCGCGGCCCUAACCAUGGGCAAGCCGAACGGAGCCCCAGACUGGGGGAAGAUCGAGCUGCUGGGACAGCAGCUGCAGUCAGGAAUUGCAAAGAAGAAUGCCGAAAAGACCAGGUAUUACGCAGAACUGAUCAUCAAAGAGUUGCCCACACAAGAAGUGACUUACUACGCUGGACUGAGAACCGGUGAGGAGAUAGCACUCACGGCAGGAGCAGCCAAAGCCAUCAUAGGGGAGGCUGUGAAUCUCAGGGUAAACCAGUGGACCAGGGCCGUGGGGGAGUACUUGACCAUAGACAGACACAUCCCUGGGCUCACAUUGCUCAUUACGGGGGAAGACGUGUUAAAUGACCUGAUGGAGUUUGGGUGGAGCUAC…
PP623759.1	Species #13	Ālóngshān virus		4	Alongshan virus isolate Udmurtia 2023-1 segment 4 VP2 protein and VP3 protein genes, complete cds	Ixodes persulcatus	Russia: Udmurt Republic	2023	AUGAGGACGCUGAUCUACAUCCUCGCCGUGGCAGCCCUGACCAUGGGCAAGCCGAACGGAGCCCCAGAUUGGGGAAAGAUCGAGCUGCUGGGACAGCAGCUGCAAUCAGGAAUUGCAAAGAAGAAUGCCGAGAAAACCAGGUAUUACGCAGAACUGAUCAUCAAGGAAUUGCCCACGCAGGAGGUAACCUACUACGCGGGCCUAAGAACCGGUGAAGAGAUAGCACUCACGGCAGGGGCAGCCAAGGCCAUCAUAGGGGAGGCUGUGAACCUUAGGGUGAAUCAGUGGACUAGGGCUGUGGGGGAGUAUUUGACUAUAGACAGACACAUCCCCGGACUUACACUGCUCAUCACGGGGGAAGACGUGUUAAACGACUUGAUGGAGUUCGGAUGGAGCUAC…
PP623760.1	Species #13	Ālóngshān virus		4	Alongshan virus isolate Udmurtia 2023-2 segment 4 VP2 protein and VP3 protein genes, complete cds	Ixodes persulcatus	Russia: Udmurt Republic	2023	AUGAGGACGCUGAUCUACAUCCUCGCCGUGGCAGCCCUGACCAUGGGCAAGCCGAACGGAGCCCCAGAUUGGGGAAAGAUCGAGCUGCUGGGACAGCAGCUGCAAUCAGGAAUUGCAAAGAAGAAUGCCGAGAAAACCAGGUAUUACGCAGAACUGAUCAUCAAGGAAUUGCCCACGCAGGAGGUAACCUACUACGCGGGCCUAAGAACCGGUGAAGAGAUAGCACUCACGGCAGGGGCAGCCAAGGCCAUCAUAGGGGAGGCUGUGAACCUUAGGGUGAAUCAGUGGACUAGGGCUGUGGGGGAGUAUUUGACUAUAGACAGACACAUCCCCGGACUUACACUGCUCAUCACGGGGGAAGACGUGUUAAACGACUUGAUGGAGUUCGGAUGGAGCUAC…
PP623761.1	Species #13	Ālóngshān virus		4	Alongshan virus isolate Udmurtia 2023-3 segment 4 VP2 protein and VP3 protein genes, complete cds	Ixodes persulcatus	Russia: Udmurt Republic	2023	AUGAGGACGCUGAUCUACAUCCUCGCCGUGGCAGCCCUGACCAUGGGCAAGCCAAACGGAGCCCCAGAUUGGGGAAAGAUCGAGCUGCUGGGACAGCAGCUGCAAUCAGGAAUUGCGAAGAAGAAUGCCGAGAAAACCAGGUAUUACGCAGAACUGAUCAUCAAGGAAUUGCCCACGCAGGAGGUAACCUACUACGCGGGCCUAAGAACCGGUGAAGAGAUAGCACUCACGGCAGGAGCAGCCAAGGCCAUUAUAGGGGAGGCUGUGAACCUCAGGGUGAAUCAGUGGACUAGGGCUGUUGGGGAGUAUUUGACUAUAGACAGACACAUCCCCGGACUUACACUGCUCAUCACGGGGGAAGAUGUGUUAAACGACCUGAUGGAGUUCGGAUGGAGCUAC…
PP623762.1	Species #13	Ālóngshān virus		4	Alongshan virus isolate Udmurtia 2023-4 segment 4 VP2 protein and VP3 protein genes, complete cds	Ixodes persulcatus	Russia: Udmurt Republic	2023	AUGAGGACGCUGAUCUACAUCCUCGCCGUGGCAGCCCUGACCAUGGGCAAGCCAAACGGAGCCCCAGAUUGGGGAAAGAUCGAGCUGCUGGGACAGCAGCUGCAAUCAGGAAUUGCGAAGAAGAAUGCCGAAAAAACCAGGUAUUACGCAGAACUGAUCAUCAAGGAAUUGCCCACGCAGGAGGUAACCUACUACGCGGGCCUAAGAACCGGUGAAGAGAUAGCACUCACGGCAGGAGCAGCCAAGGCCAUCAUAGGGGAGGCUGUGAACCUUAGGGUGAAUCAGUGGACUAGGGCUGUGGGGGAGUAUUUGACUAUAGACAGACACAUCCCCGGACUUACACUGCUCAUCACGGGGGAAGACGUGUUAAACGACCUGAUGGAGUUCGGAUGGAGCUAC…
PP623763.1	Species #13	Ālóngshān virus		4	Alongshan virus isolate Vologda 2023-1 segment 4 VP2 protein and VP3 protein genes, complete cds	Ixodes persulcatus	Russia: Vologda Oblast	2023	AUGAGGACGCUGAUCUACAUCCUCGCCGUGGCAGCCCUGACCAUGGGCAAGCCAAACGGAGCCCCAGAUUGGGGAAAGAUCGAGCUGCUGGGACAGCAGCUGCAAUCAGGAAUUGCAAAGAAGAAUGCCGAGAAAACCAGGUAUUACGCAGAACUGAUCAUCAAGGAAUUGCCCACGCAGGAGGUAACCUACUACGCGGGCCUAAGAACCGGUGAAGAGAUAGCACUCACGGCAGGGGCAGCCAAGGCCAUCAUAGGGGAGGCUGUGAACCUUAGGGUGAAUCAGUGGACUAGGGCUGUGGGGGAGUAUUUGACUAUAGACAGACACAUCCCCGGACUUACACUGCUCAUCACGGGGGAAGACGUGUUAAACGACCUGAUGGAGUUCGGAUGGAGCUAC…
PP942935.1			Ālóngshān virus	1	Alongshan virus isolate Kemerovo 2023-1 segment 1 NS5-like protein gene, complete cds	Ixodes persulcatus	Russia: Kemerovo Region	2023	AUGGACGACCCGCUGAUGGCGGGCCUGGCCAUGAUUGUCCUGAUAGUGUUGGCUUUCUUUUUACAGUUGGCCGGCUCUUACCAGGAACACACGACUUACCUGUUUACACCGGAGGGGAACAUGGAGGUGUACAAAGGCGAUGGAUACAAGGUGUGGAAGCUGGAGCCCUCGUUGGGAGAUCCCCUCGAGCUUGGGAGGAAGACCAAGACCGAAAUGAAUGCUAUGACCCAUGACGAAUUCGAUAGGAUGAAGUACAGGGGUGUGGUCGCGGAGGUUUACUCCGGGGACAAGCCCUCGAAAGGCUAUGACAAACUCAGAGUACUCCUUGACCUCAUGGACAGGCCUAGGUUGGGGGCAACAGUGGACCUGUGCGCAGGACGAGGCGGAUGGAGUGAACUG…
PP942936.1			Ālóngshān virus	1	Alongshan virus isolate Kemerovo 2023-2 segment 1 NS5-like protein gene, complete cds	Ixodes persulcatus	Russia: Kemerovo Region	2023	AUGGACGACCCGCUGAUGGCGGGCCUGGCCAUGAUUGUCCUGAUAGUGUUGGCUUUCUUUUUACAGUUGGCCGGCUCUUACCAGGAACACACGACUUACCUGUUUACACCGGAGGGGAACAUGGAGGUGUACAAAGGCGAUGGAUACAAGGUGUGGAAGCUGGAGCCCUCGUUGGGAGAUCCCCUCGAGCUUGGGAGGAAGACCAAGACCGAAAUGAAUGCUAUGACCCAUGACGAAUUCGAUAGGAUGAAGUACAGGGGUGUGGUCGCGGAGGUUUACUCCGGGGACAAGCCCUCGAAAGGCUAUGACAAACUCAGAGUACUCCUUGACCUUAUGGACAGGCCUAGGUUGGGGGCAACAGUGGACCUGUGCGCAGGACGAGGCGGAUGGAGUGAACUG…
PP942937.1			Ālóngshān virus	1	Alongshan virus isolate Kemerovo 2023-3 segment 1 NS5-like protein gene, complete cds	Ixodes persulcatus	Russia: Kemerovo Region	2023	AUGGACGACCCGCUGAUGGCGGGCCUGGCCAUGAUCGUCCUGAUAGUGUUGGCUUUCUUUUUACAGUUGGCCGGCUCUUACCAGGAACACACGACUUACCUGUUUACACCGGAGGGGAACAUGGAGGUGUACAAAGGCGAUGGAUACAAGGUGUGGAAGCUGGAGCCCUCGUUGGGAGAUCCCCUCGAGCUUGGGAGGAAGACCAAGACCGAAAUGAAUGCUAUGACCCAUGACGAAUUCGAUAGGAUGAAGUACAGGGGUGUGGUCGCGGAGGUUUACUCCGGGGACAAGCCCUCGAAAGGCUAUGACAAACUCAGAGUACUCCUUGACCUCAUGGACAGGCCUAGGUUGGGGGCAACAGUGGACCUGUGCGCAGGACGAGGCGGAUGGAGUGAACUG…
PP942938.1			Ālóngshān virus	1	Alongshan virus isolate Kemerovo 2023-4 segment 1 NS5-like protein gene, complete cds	Ixodes persulcatus	Russia: Kemerovo Region	2023	AUGGACGACCCGCUGAUGGCGGGCCUGGCCAUGAUUGUCCUGAUAGUGUUGGCUUUCUUUUUACAGUUGGCCGGCUCUUACCAGGAACACACGACUUACCUGUUUACACCGGAGGGGAACAUGGAGGUGUACAAAGGCGAUGGAUACAAGGUGUGGAAGCUGGAGCCCUCGUUGGGAGAUCCCCUCGAGCUUGGGAGGAAGACCAAGACCGAAAUGAAUGCUAUGACCCAUGACGAAUUCGAUAGGAUGAAGUACAGGGGUGUGGUCGCGGAGGUUUACUCCGGGGACAAGCCCUCGAAAGGCUAUGACAAACUCAGAGUACUCCUUGACCUUAUGGACAGGCCUAGGUUGGGGGCAACAGUGGACCUGUGCGCAGGACGAGGCGGAUGGAGUGAACUG…
PP942939.1			Ālóngshān virus	1	Alongshan virus isolate Kemerovo 2023-5 segment 1 NS5-like protein gene, complete cds	Ixodes persulcatus	Russia: Kemerovo Region	2023	AUGGACGACCCGCUGAUGGCGGGCCUGGCCAUGAUCGUCCUGAUAGUGUUGGCUUUCUUUUUACAGUUGGCCGGCUCUUACCAGGAACACACGACUUACCUGUUUACACCGGAGGGGAACAUGGAGGUGUACAAAGGCGAUGGAUACAAGGUGUGGAAGCUGGAGCCCUCGUUGGGAGAUCCCCUCGAGCUUGGGAGGAAGACCAAGACCGAAAUGAAUGCUAUGACCCAUGACGAAUUCGAUAGGAUGAAGUACAGGGGUGUGGUCGCGGAGGUUUACUCCGGGGACAAGCCCUCGAAAGGCUAUGACAAACUCAGAGUACUCCUUGACCUCAUGGACAGGCCUAGGUUGGGGGCAACAGUGGACCUGUGCGCAGGACGAGGCGGAUGGAGUGAACUG…
PP942940.1			Ālóngshān virus	1	Alongshan virus isolate Kemerovo 2023-6 segment 1 NS5-like protein gene, complete cds	Ixodes persulcatus	Russia: Kemerovo Region	2023	AUGGACGACCCGCUGAUGGCGGGCCUGGCCAUGAUUGUCCUGAUAGUGUUGGCUUUCUUUUUACAGUUGGCCGGCUCUUACCAGGAACACACGACUUACCUGUUUACACCGGAGGGGAACAUGGAGGUGUACAAAGGCGAUGGAUACAAGGUGUGGAAGCUGGAGCCCUCGUUGGGAGAUCCCCUCGAGCUUGGGAGGAAGACCAAGACCGAAAUGAAUGCUAUGACCCAUGACGAAUUCGAUAGGAUGAAGUACAGGGGUGUGGUCGCGGAGGUUUACUCCGGGGACAAGCCCUCGAAAGGCUAUGACAAACUCAGAGUACUCCUUGACCUCAUGGACAGGCCUAGGUUGGGGGCAACAGUGGACCUGUGCGCAGGACGAGGCGGAUGGAGUGAACUG…
PP942941.1			Ālóngshān virus	1	Alongshan virus isolate Kemerovo 2023-7 segment 1 NS5-like protein gene, complete cds	Ixodes persulcatus	Russia: Kemerovo Region	2023	AUGGACGACCCGCUGAUGGCGGGCCUGGCCAUGAUUGUCCUGAUAGUGUUGGCUUUCUUUUUACAGUUGGCCGGCUCUUACCAGGAACACACGACUUACCUGUUUACACCGGAGGGGAACAUGGAGGUGUACAAAGGCGAUGGAUACAAGGUGUGGAAGCUGGAGCCCUCGUUGGGAGAUCCCCUCGAGCUUGGGAGGAAGACCAAGACCGAAAUGAAUGCUAUGACCCAUGACGAAUUCGAUAGGAUGAAGUACAGGGGUGUGGUCGCGGAGGUUUACUCCGGGGACAAGCCCUCGAAAGGCUAUGACAAACUCAGAGUACUCCUUGACCUCAUGGACAGGCCUAGGUUGGGGGCAACAGUGGACCUGUGCGCAGGACGAGGCGGAUGGAGUGAACUG…
PP942942.1			Ālóngshān virus	2	Alongshan virus isolate Kemerovo 2023-1 segment 2 hypothetical protein, VP1a protein, and VP1b protein genes, complete cds	Ixodes persulcatus	Russia: Kemerovo Region	2023	AGUUGCAAGUGCAUAGGCUGAAAGUUACCUCCGUAGACUGUCCAAGAACGAUAGCUUGUAAAGCUAGCGACUGGAAAGAACAUCAAACAAUAAAACAACAAGGAAUAAAGGUGCUAACUUGACCACCAAUCCUGGCAAAACCACACACAUGGCCAGUCAAACAAUUUCAGACACGAUCAACAAUGCUGCCAAUCAGGUCCAGAACCUGCUUCGGAAGCUUAUGGGGAGCAACUCUUUUAAUGCUGUCCCUCUCAUCGUGCUCGGCGUCGCCUGGUUCAUCACAGGAGAUCUCUACAUCAUCGCCUUCAGCGCCAUCGCAGCUCUGGGGCCUGCUGCUAGGGCGGAGGCCGCGCUCCUCCCACUUAUCGUCGCCGUCAUCGUACGAAAAAGCAAUCGUAC…
PP942943.1			Ālóngshān virus	2	Alongshan virus isolate Kemerovo 2023-2 segment 2 hypothetical protein, VP1a protein, and VP1b protein genes, complete cds	Ixodes persulcatus	Russia: Kemerovo Region	2023	AGUUGCAAGUGCAUAGGCUGAAAGUUACCUCCGUAGACUGUCCAAGAACGAUAGCUUGUAAAGCUAGCGACUGGAAAGAACAUCAAACAAUAAAACAACAAGGAAUAAAGGUGCUAACUUGACCACCAAUCCUGGCAAAACCACACACAUGGCCAGUCAAACAAUUUCAGACACGAUCAACAAUGCUGCCAAUCAGGUCCAGAACCUGCUUCGGAAGCUUAUGGGGAGCAACUCUUUUAAUGCUGUCCCUCUCAUCGUGCUCGGCGUCGCCUGGUUCAUCACAGGAGAUCUCUACAUCAUCGCCUUCAGCGCCAUCGCAGCUCUGGGGCCUGCUGCUAGGGCGGAGGCCGCGCUCCUCCCACUUAUCGUCGCCGUCAUCGUACGAAAAAGCAAUCGUAC…
PP942944.1			Ālóngshān virus	2	Alongshan virus isolate Kemerovo 2023-3 segment 2 hypothetical protein, VP1a protein, and VP1b protein genes, complete cds	Ixodes persulcatus	Russia: Kemerovo Region	2023	AGUUGCAAGUGCAUAGGCUGAAAGUUACCUCCGUAGACUGUCCAAGAACGAUAGCUUGUAAAGCUAGCGACUGGAAAGAACAUCAAACAAUAAAACAACAAGGAAUAAAGGUGCUAACUUGACCACCAAUCCUGGCAAAACCACACACAUGGCCAGUCAAACAAUUUCAGACACGAUCAACAAUGCUGCCAAUCAGGUCCAGAACCUGCUUCGGAAGCUUAUGGGGAGCAACUCUUUUAAUGCUGUCCCUCUCAUCGUGCUCGGCGUCGCCUGGUUCAUCACAGGAGAUCUCUACAUCAUCGCCUUCAGCGCCAUCGCAGCUCUGGGGCCUGCUGCUAGGGCGGAGGCCGCGCUCCUCCCACUUAUCGUCGCCGUCAUCGUACGAAAAAGCAAUCGUAC…
PP942945.1			Ālóngshān virus	2	Alongshan virus isolate Kemerovo 2023-4 segment 2 hypothetical protein, VP1a protein, and VP1b protein genes, complete cds	Ixodes persulcatus	Russia: Kemerovo Region	2023	AGUUGCAAGUGCAUAGGCUGAAAGUUACCUCCGUAGACUGUCCAAGAACGAUAGCUUGUAAAGCUAGCGACUGGAAAGAACAUCAAACAAUAAAACAACAAGGAAUAAAGGUGCUAACUUGACCACCAAUCCUGGCAAAACCACACACAUGGCCAGUCAAACAAUUUCAGACACGAUCAACAAUGCUGCCAAUCAGGUCCAGAACCUGCUUCGGAAGCUUAUGGGGAGCAACUCUUUUAAUGCUGUCCCUCUCAUCGUGCUCGGCGUCGCCUGGUUCAUCACAGGAGAUCUCUACAUCAUCGCCUUCAGCGCCAUCGCAGCUCUGGGGCCUGCUGCUAGGGCGGAGGCCGCGCUCCUCCCACUUAUCGUCGCCGUCAUCGUACGAAAAAGCAAUCGUAC…
PP942946.1			Ālóngshān virus	2	Alongshan virus isolate Kemerovo 2023-5 segment 2 hypothetical protein, VP1a protein, and VP1b protein genes, complete cds	Ixodes persulcatus	Russia: Kemerovo Region	2023	AGUUGCAAGUGCAUAGGCUGAAAGUUACCUCCGUAGACUGUCCAAGAACGAUAGCUUGUAAAGCUAGCGACUGGAAAGAACAUCAAACAAUAAAACAACAAGGAAUAAAGGUGCUAACUUGACCACCAAUCCUGGCAAAACCACACACAUGGCCAGUCAAACAAUUUCAGACACGAUCAACAAUGCUGCCAAUCAGGUCCAGAACCUGCUUCGGAAGCUUAUGGGGAGCAACUCUUUUAAUGCUGUCCCUCUCAUCGUGCUCGGCGUCGCCUGGUUCAUCACAGGAGAUCUCUACAUCAUCGCCUUCAGCGCCAUCGCAGCUCUGGGGCCUGCUGCUAGGGCGGAGGCCGCGCUCCUCCCACUUAUCGUCGCCGUCAUCGUACGAAAAAGCAAUCGUAC…
PP942947.1			Ālóngshān virus	2	Alongshan virus isolate Kemerovo 2023-6 segment 2 hypothetical protein, VP1a protein, and VP1b protein genes, complete cds	Ixodes persulcatus	Russia: Kemerovo Region	2023	AGUUGCAAGUGCAUAGGCUGAAAGUUACCUCCGUAGACUGUCCAAGAACGAUAGCUUGUAAAGCUAGCGACUGGAAAGAACAUCAAACAAUAAAACAACAAGGAAUAAAGGUGCUAACUUGACCACCAAUCCUGGCAAAACCACACACAUGGCCAGUCAAACAAUUUCAGACACGAUCAACAAUGCUGCCAAUCAGGUCCAGAACCUGCUUCGGAAGCUUAUGGGGAGCAACUCUUUUAAUGCUGUCCCUCUCAUCGUGCUCGGCGUCGCCUGGUUCAUCACAGGAGAUCUCUACAUCAUCGCCUUCAGCGCCAUCGCAGCUCUGGGGCCUGCUGCUAGGGCGGAGGCCGCGCUCCUCCCACUUAUCGUCGCCGUCAUCGUACGAAAAAGCAAUCGUAC…
PP942948.1			Ālóngshān virus	2	Alongshan virus isolate Kemerovo 2023-7 segment 2 hypothetical protein, VP1a protein, and VP1b protein genes, complete cds	Ixodes persulcatus	Russia: Kemerovo Region	2023	AGUUGCAAGUGCAUAGGCUGAAAGUUACCUCCGUAGACUGUCCAAGAACGAUAGCUUGUAAAGCUAGCGACUGGAAAGAACAUCAAACAAUAAAACAACAAGGAAUAAAGGUGCUAACUUGACCACCAAUCCUGGCAAAACCACACACAUGGCCAGUCAAACAAUUUCAGACACGAUCAACAAUGCUGCCAAUCAGGUCCAGAACCUGCUUCGGAAGCUUAUGGGGAGCAACUCUUUUAAUGCUGUCCCUCUCAUCGUGCUCGGCGUCGCCUGGUUCAUCACAGGAGAUCUCUACAUCAUCGCCUUCAGCGCCAUCGCAGCUCUGGGGCCUGCUGCUAGGGCGGAGGCCGCGCUCCUCCCACUUAUCGUCGCCGUCAUCGUACGAAAAAGCAAUCGUAC…
PP942949.1			Ālóngshān virus	3	Alongshan virus isolate Kemerovo 2023-1 segment 3 NS3-like protein gene, complete cds	Ixodes persulcatus	Russia: Kemerovo Region	2023	UCUUUCGUCCAAGACUACUUAACAGACUUCGAAGGUAAAGAAAAACCUUUAUUAGUCUUGCAAUAAAGUGGCAACAAUGGCCACCCCUUUGGUGGCCACCUUAAGCUGCAUUCUAGCAGCAGUGGAUAAGGGUCUGGCGCCCGGCGUCGGUCUUAAAGGACUGGCGGUCGUCGCACUGGCCUCAUUCCUUACACCUGAGAUGACUUUGGCAUUGGCUUGGAUAUCGAUCACAAGGUCUAACUCCCCUGGGAGGGAAACCAACUUCGUUGAGAGGCAUUUUAUGGAGCUGCUGCCCACGGUGGGUUGGCUGUCUCUGGAAUACACCGCACCUCUGGACAUCGUACUGAAUGAGGAGGAUACCCCUCACCAGGAAGACAGAAAGUAUUACGAGAGGGCUCU…
PP942950.1			Ālóngshān virus	3	Alongshan virus isolate Kemerovo 2023-2 segment 3 NS3-like protein gene, complete cds	Ixodes persulcatus	Russia: Kemerovo Region	2023	UCUUUCGUCCAAGACUACUUAACAGACUUCGAAGGUAAAGAAAAACCUUUAUUAGUCUUGCAAUAAAGUGGCAACAAUGGCCACCCCUUUGGUGGCCACCUUAAGCUGCAUUCUAGCAGCAGUGGAUAAGGGUCUGGCGCCCGGCGUCGGUCUUAAAGGACUGGCGGUCGUCGCACUGGCCUCAUUCCUUACACCUGAGAUGACUUUGGCAUUGGCUUGGAUAUCGAUCACAAGGUCUAACUCCCCUGGGAGGGAAACCAACUUCGUUGAGAGGCAUUUUAUGGAGCUGCUGCCCACGGUGGGUUGGCUGUCUCUGGAAUACACCGCACCUCUGGACAUCGUACUGAAUGAGGAGGACACCCCUCACCAGGAAGACAGAAAGUAUUACGAGAGGGCUCU…
PP942951.1			Ālóngshān virus	3	Alongshan virus isolate Kemerovo 2023-3 segment 3 NS3-like protein gene, complete cds	Ixodes persulcatus	Russia: Kemerovo Region	2023	UCUUUCGUCCAAGACUACUUAACAGACUUCGAAGGUAAAGAAAAACCUUUAUUAGUCUUGCAAUAAAGUGGCAACAAUGGCCACCCCUUUGGUGGCCACCUUAAGCUGCAUUCUAGCAGCAGUGGAUAAGGGUCUGGCGCCCGGCGUCGGUCUUAAAGGACUGGCGGUCGUCGCACUGGCCUCAUUCCUUACACCUGAGAUGACUUUGGCAUUGGCUUGGAUAUCGAUCACAAGGUCUAACUCCCCUGGGAGGGAAACCAACUUCGUUGAGAGGCAUUUUAUGGAGCUGCUGCCCACGGUGGGUUGGCUGUCUCUGGAAUACACCGCACCUCUGGACAUCGUACUGAAUGAGGAGGACACCCCUCACCAGGAAGACAGAAAGUAUUACGAGAGGGCUCU…
PP942952.1			Ālóngshān virus	3	Alongshan virus isolate Kemerovo 2023-4 segment 3 NS3-like protein gene, complete cds	Ixodes persulcatus	Russia: Kemerovo Region	2023	UCUUUCGUCCAAGACUACUUAACAGACUUCGAAGGUAAAGAAAAACCUUUAUUAGUCUUGCAAUAAAGUGGCAACAAUGGCCACCCCUUUGGUGGCCACCUUAAGCUGCAUUCUAGCAGCAGUGGAUAAGGGUCUGGCGCCCGGCGUCGGUCUUAAAGGACUGGCGGUCGUCGCACUGGCCUCAUUCCUUACACCUGAGAUGACUUUGGCAUUGGCUUGGAUAUCGAUCACAAGGUCUAACUCCCCUGGGAGGGAAACCAACUUCGUUGAGAGGCAUUUUAUGGAGCUGCUGCCCACGGUGGGUUGGCUGUCUCUGGAAUACACCGCACCUCUGGACAUCGUACUGAAUGAGGAGGACACCCCUCACCAGGAAGACAGAAAGUAUUACGAGAGGGCUCU…
PP942953.1			Ālóngshān virus	3	Alongshan virus isolate Kemerovo 2023-5 segment 3 NS3-like protein gene, complete cds	Ixodes persulcatus	Russia: Kemerovo Region	2023	UCUUUCGUCCAAGACUACUUAACAGACUUCGAAGGUAAAGAAAAACCUUUAUUAGUCUUGCAAUAAAGUGGCAACAAUGGCCACCCCUUUGGUGGCCACCUUAAGCUGCAUUCUAGCAGCAGUGGAUAAGGGUCUGGCGCCCGGCGUCGGUCUUAAAGGACUGGCGGUCGUCGCACUGGCCUCAUUCCUUACACCUGAGAUGACUUUGGCAUUGGCUUGGAUAUCGAUCACAAGGUCUAACUCCCCUGGGAGGGAAACCAACUUCGUUGAGAGGCAUUUUAUGGAGCUGCUGCCCACGGUGGGUUGGCUGUCUCUGGAAUACACCGCACCUCUGGACAUCGUACUGAAUGAGGAGGAUACCCCUCACCAGGAAGACAGAAAGUAUUACGAGAGGGCUCU…
PP942954.1			Ālóngshān virus	3	Alongshan virus isolate Kemerovo 2023-6 segment 3 NS3-like protein gene, complete cds	Ixodes persulcatus	Russia: Kemerovo Region	2023	UCUUUCGUCCAAGACUACUUAACAGACUUCGAAGGUAAAGAAAAACCUUUAUUAGUCUUGCAAUAAAGUGGCAACAAUGGCCACCCCUUUGGUGGCCACCUUAAGCUGCAUUCUAGCAGCAGUGGAUAAGGGUCUGGCGCCCGGCGUCGGUCUUAAAGGACUGGCGGUCGUCGCACUGGCCUCAUUCCUUACACCUGAGAUGACUUUGGCAUUGGCUUGGAUAUCGAUCACAAGGUCUAACUCCCCUGGGAGGGAAACCAACUUCGUUGAGAGGCAUUUUAUGGAGCUGCUGCCCACGGUGGGUUGGCUGUCUCUGGAAUACACCGCACCUCUGGACAUCGUACUGAAUGAGGAGGAUACCCCUCACCAGGAAGACAGAAAGUAUUACGAGAGGGCUCU…
PP942955.1			Ālóngshān virus	3	Alongshan virus isolate Kemerovo 2023-7 segment 3 NS3-like protein gene, complete cds	Ixodes persulcatus	Russia: Kemerovo Region	2023	UCUUUCGUCCAAGACUACUUAACAGACUUCGAAGGUAAAGAAAAACCUUUAUUAGUCUUGCAAUAAAGUGGCAACAAUGGCCACCCCUUUGGUGGCCACCUUAAGCUGCAUUCUAGCAGCAGUGGAUAAGGGUCUGGCGCCCGGCGUCGGUCUUAAAGGACUGGCGGUCGUCGCACUGGCCUCAUUCCUUACACCUGAGAUGACUUUGGCAUUGGCUUGGAUAUCGAUCACAAGGUCUAACUCCCCUGGGAGGGAAACCAACUUCGUUGAGAGGCAUUUUAUGGAGCUGCUGCCCACGGUGGGUUGGCUGUCUCUGGAAUACACCGCACCUCUGGACAUCGUACUGAAUGAGGAGGAUACCCCUCACCAGGAAGACAGAAAGUAUUACGAGAGGGCUCU…
PP942956.1			Ālóngshān virus	4	Alongshan virus isolate Kemerovo 2023-1 segment 4 VP2 protein gene, complete cds	Ixodes persulcatus	Russia: Kemerovo Region	2023	AACGACACUACACACAGAUUUGCUUUGGUGAACCGAAGCAAUGAGGACGUUGAUCUACAUCCUCGCCGUCGCGGCCCUAACCAUGGGCAAGCCGAAUGGAGCCCCAGACUGGGGGAAGAUCGAGCUGCUGGGACAGCAGCUGCAGUCAGGAAUUGCGAAGAAGAAUGCCGAAAAGACCAGGUAUUACGCAGAACUGAUCAUCAAGGAGUUGCCCACACAGGAAGUGACUUAUUACGCUGGAUUGAGAACCGGUGAGGAGAUAGCACUCACGGCAGGAGCAGCCAAGGCCAUCAUAGGGGAGGCUGUGAAUCUCAGGGUAAACCAGUGGACCAGGGCCGUGGGGGAGUACUUGACCAUAGACAGACACAUCCCUGGGCUCACGUUGCUCAUCACGGGGGA…
PP942957.1			Ālóngshān virus	4	Alongshan virus isolate Kemerovo 2023-2 segment 4 VP2 protein gene, complete cds	Ixodes persulcatus	Russia: Kemerovo Region	2023	AACGACACUACACACAGAUUUGCUUUGGUGAACCGAAGCAAUGAGGACUUUGAUCUACAUCCUCGCCGUCGCGGCCCUAACCAUGGGCAAGCCGAAUGGAGCCCCAGACUGGGGGAAGAUCGAGCUGCUGGGACAGCAGCUGCAGUCAGGAAUUGCGAAGAAGAAUGCCGAAAAGACCAGGUAUUACGCAGAACUGAUCAUCAAGGAGUUGCCCACACAGGAAGUGACUUAUUACGCUGGAUUGAGAACCGGUGAGGAGAUAGCACUCACGGCAGGAGCAGCCAAGGCCAUCAUAGGGGAGGCUGUGAAUCUCAGGGUAAACCAGUGGACCAGGGCCGUGGGGGAGUACUUGACCAUAGACAGACACAUCCCUGGGCUCACGUUGCUCAUCACGGGGGA…
PP942958.1			Ālóngshān virus	4	Alongshan virus isolate Kemerovo 2023-3 segment 4 VP2 protein gene, complete cds	Ixodes persulcatus	Russia: Kemerovo Region	2023	AACGACACUACACACAGAUUUGCUUUGGUGAACCGAAGCAAUGAGGACUUUGAUCUACAUCCUCGCCGUCGCGGCCCUAACCAUGGGCAAGCCGAAUGGAGCCCCAGACUGGGGGAAGAUCGAGCUGCUGGGACAGCAGCUGCAGUCAGGAAUUGCGAAGAAGAAUGCCGAAAAGACCAGGUAUUACGCAGAACUGAUCAUCAAGGAGUUGCCCACACAGGAAGUGACUUAUUACGCUGGAUUGAGAACCGGUGAGGAGAUAGCACUCACGGCAGGAGCAGCCAAGGCCAUCAUAGGGGAGGCUGUGAAUCUCAGGGUAAACCAGUGGACCAGGGCCGUGGGGGAGUACUUGACCAUAGACAGACACAUCCCUGGGCUCACGUUGCUCAUCACGGGGGA…
PP942959.1			Ālóngshān virus	4	Alongshan virus isolate Kemerovo 2023-4 segment 4 VP2 protein gene, complete cds	Ixodes persulcatus	Russia: Kemerovo Region	2023	AACGACACUACACACAGAUUUGCUUUGGUGAACCGAAGCAAUGAGGACGUUGAUCUACAUCCUCGCCGUCGCGGCCCUAACCAUGGGCAAGCCGAAUGGAGCCCCAGACUGGGGGAAGAUCGAGCUGCUGGGACAGCAGCUGCAGUCAGGAAUUGCGAAGAAGAAUGCCGAAAAGACCAGGUAUUACGCAGAACUGAUCAUCAAGGAGUUGCCCACACAGGAAGUGACUUAUUACGCUGGAUUGAGAACCGGUGAGGAGAUAGCACUCACGGCAGGAGCAGCCAAGGCCAUCAUAGGGGAGGCUGUGAAUCUCAGGGUAAACCAGUGGACCAGGGCCGUGGGGGAGUACUUGACCAUAGACAGACACAUCCCUGGGCUCACGUUGCUCAUCACGGGGGA…
PP942960.1			Ālóngshān virus	4	Alongshan virus isolate Kemerovo 2023-5 segment 4 VP2 protein gene, complete cds	Ixodes persulcatus	Russia: Kemerovo Region	2023	AACGACACUACACACAGAUUUGCUUUGGUGAACCGAAGCAAUGAGGACUUUGAUCUACAUCCUCGCCGUCGCGGCCCUAACCAUGGGCAAGCCGAAUGGAGCCCCAGACUGGGGGAAGAUCGAGCUGCUGGGACAGCAGCUGCAGUCAGGAAUUGCGAAGAAGAAUGCCGAAAAGACCAGGUAUUACGCAGAACUGAUCAUCAAGGAGUUGCCCACACAGGAAGUGACUUAUUACGCUGGAUUGAGAACCGGUGAGGAGAUAGCACUCACGGCAGGAGCAGCCAAGGCCAUCAUAGGGGAGGCUGUGAAUCUCAGGGUAAACCAGUGGACCAGGGCCGUGGGGGAGUACUUGACCAUAGACAGACACAUCCCUGGGCUCACGUUGCUCAUCACGGGGGA…
PP942961.1			Ālóngshān virus	4	Alongshan virus isolate Kemerovo 2023-6 segment 4 VP2 protein gene, complete cds	Ixodes persulcatus	Russia: Kemerovo Region	2023	AACGACACUACACACAGAUUUGCUUUGGUGAACCGAAGCAAUGAGGACUUUGAUCUACAUCCUCGCCGUCGCGGCCCUAACCAUGGGCAAGCCGAAUGGAGCCCCAGACUGGGGGAAGAUCGAGCUGCUGGGACAGCAGCUGCAGUCAGGAAUUGCGAAGAAGAAUGCCGAAAAGACCAGGUAUUACGCAGAACUGAUCAUCAAGGAGUUGCCCACACAGGAAGUGACUUAUUACGCUGGAUUGAGAACCGGUGAGGAGAUAGCACUCACGGCAGGAGCAGCCAAGGCCAUCAUAGGGGAGGCUGUGAAUCUCAGGGUAAACCAGUGGACCAGGGCCGUGGGGGAGUACUUGACCAUAGACAGACACAUCCCUGGGCUCACGUUGCUCAUCACGGGGGA…
PP942962.1			Ālóngshān virus	4	Alongshan virus isolate Kemerovo 2023-7 segment 4 VP2 protein gene, complete cds	Ixodes persulcatus	Russia: Kemerovo Region	2023	AACGACACUACACACAGAUUUGCUUUGGUGAACCGAAGCAAUGAGGACUUUGAUCUACAUCCUCGCCGUCGCGGCCCUAACCAUGGGCAAGCCGAAUGGAGCCCCAGACUGGGGGAAGAUCGAGCUGCUGGGACAGCAGCUGCAGUCAGGAAUUGCGAAGAAGAAUGCCGAAAAGACCAGGUAUUACGCAGAACUGAUCAUCAAGGAGUUGCCCACACAGGAAGUGACUUAUUACGCUGGAUUGAGAACCGGUGAGGAGAUAGCACUCACGGCAGGAGCAGCCAAGGCCAUCAUAGGGGAGGCUGUGAAUCUCAGGGUAAACCAGUGGACCAGGGCCGUGGGGGAGUACUUGACCAUAGACAGACACAUCCCUGGGCUCACGUUGCUCAUCACGGGGGA…
PQ043850.1			Ālóngshān virus	4	Alongshan virus isolate S35_k141_63_Sakhalin_2023 membrane protein VP3 gene, partial cds	Ixodes persulcatus	Russia: Sakhalin	2023	GAUAUUCCUGGCUGCCACAACGGCUGGGUUCCUGGCCAUACUGACGGCCCUGCCCACGAUACAGUAUCACGGGGCCCCCGACGUGGCUAGGAUGCUGCUGACUGUGCUCAUCUUCGGAGGAGUACUUUAUCUGGUGGCCUCCCUGGAUAUCGACAAAGAUCAGGCCUAUCUCCUUAUGAAGACAGGGACACCGACCUACCACAUCCCGAAGCAGGAGAG
PQ043851.1			Ālóngshān virus	4	Alongshan virus isolate S35_k141_1114_Sakhalin_2023 membrane protein VP3 gene, partial cds	Ixodes persulcatus	Russia: Sakhalin	2023	CAUGAUAUUCCUGGCUGCCACCACGGCUGGGUUCCUGGCCUUACUGACGGCCCUGCCCACGAUACAGUAUCACGGGGCCCCCGACGUGGCUAGGAUGCUGCUGACUGUGCUCAUCUUCGGAGGAGUACUUUAUCUGGUGGCCACCCUGGA
BK082815			Ālóngshān virus	1	SRR10569261 seg1 ALSV partial	Staphylococcus aureus	NA (ATCC25923)	NA	CTTGAGCTCTGCAGTACGCCTTGACCTCATGGACAGGCCTAGGTTGGGGACAACAGTGGACCTGTGCGCAGGAAGAGGCGGATGGAGTGAACTGGTGAAAGACCTGGAAGGACCTAAAGGGATAACGGCGGTTTCCCTCTGGGAAAGGGGGAAGGAAGAGTGGATGGCAGATCCGGCTATACACCNNNNNNNNNNNNNNNNNNNNNNNNNNNNNNNNNNNNNNNNNNNNNNNNNNNNNNNNNNNNNNNNNNNNNNNTTCAAGAGGGACCAAAACCTAAGAAAAGAGGAAAACTTCAACGACTCCCTATTGGATGCCGTGGATGCATGGATGATGCAGCCGGTACCGCCGAGGAACTTTGTTATCAAGATACAGATCCCCTACACCCAAAAGGCTATAGC…
BK082816			Ālóngshān virus	2	SRR10569261 seg2 ALSV partial	Staphylococcus aureus	NA (ATCC25923)	NA	CTTGAGCTCTGCAGTACCTCCGTAGACTGTCCAAGAACGATAGCTTGTAAAGCTAACGACTGGAAAGAACATTGAACAATAAAACAACAAGGAATAAAGGTGCTAACTTGACCACCAATCCTGGCAAAACCACACACATGGCCAGTCAAACAATTTCAGACACGATCAACAATGCTGCCAACCAGGTCCAGAACNNNNNNNNNNNNNNNNNNNNNNNNNNNNNNNNNNNNNNNNNNNNNNNNNNNNNNNNNNNNNNNNNNNNNNNNNNNNNNNNNNNNNNNNNNNNNNNNNNNNNNNNNNNNNNNNNNNNNNNNNNNNNNNNNNNNNNNNNNNNNNNNNNNNNNNNNNNNNNNNNNNNNNNNNNNNNNNNNNNNNNNNNNNNNNNNNNNNNNNNNNNNN…
BK082817			Ālóngshān virus	3	SRR10569261 seg3 ALSV partial	Staphylococcus aureus	NA (ATCC25923)	NA	TGGCCTCTTTCCTTACACCTGAGATGACTTTGGCATTGGCTTGGATATCGATTACAAGGTCTAACTCCCCTGGGAGGGAAACCAACTTCGTTGAGAGGCACTTCATGGAGCTGCTACCCACGGTGGGTTGGCTGTCTCTGGAGTACACCGCACCTCTGGACATCGTACTGAATGAGGAAGACACCCCTCACCAGNNNNNNNNNNNNNNNNNNNNNNNNNNNNNNNNNNNGCAGTACATCGGTCGGACACGCAATGTCATTCTGGCTGCCATAGTGGTGCTCACAGTGGCCGGGCTAGTTTATAGCCCGGCGGCGGGCGTCCTAGGGGCAGTGGTAATGCTGTCCATAGCAATCATACCCAGGAATGGACTGGAGGGCAGGAACTTGGATGACGCGGCCC…
BK082818			Ālóngshān virus	4	SRR10569261 seg4 ALSV partial	Staphylococcus aureus	NA (ATCC25923)	NA	ACGCTGGATTGAGAACCGGTGAGGAGATAGCACTCACGGCAGGAGCAGCCAAAGCCATCATAGGTGAGGCTGTGAATCTCAGGGTAAACCAGTGGACCAGGGCCGTGGGGGAGTACTTGACTATAGACAGACACATCCCTGGGCTCACGTNNNNNNNNNNNNNNNNNNNNNNNNNNNNNNNNNNNNNNNNNNNNNNNNNNNNNNNNNNNNNNNNNNNNNNNNNNNNNNNNNNNNNNNNNNNNNNNNNNNNNNNNNNNNNNNNNNNNNNNNNNNNNNNNNNNNNNNNNNNNNNNNNNNNNNNNNNNNNNNNNNNNNNNNNNNNNNNNNNNNNNNNNNNNNCTATGGTCGTGGTACACCCTCATCAGGCGGACATAGATAGAATGTCAAGACTTGATCCGA…
BK082819			Ālóngshān virus	1	SRR10569265 seg1 ALSV partial	Staphylococcus aureus	NA (ATCC25923)	NA	TATGACAAACTCAGAGTACTCCTTGACCTCATGGACAGGCCTAGGTTGGGGACAACAGTGGACCTGTGCGCAGGAAGAGGCGGATGGAGTGAACTGGTGAAAGACCAGGAAGGACCTAAAGGGATAACGGCGGTTTCCCTCTGGGAAAGGNNNNNNNNNNNNNNNNNNNNNNNNNNNNNNNNNNNNNNNNNNNNNNNNNNNNNNNNNNNNNNNNNNNNNNNNNNNNNNNNNNNNNNNNNNNNNNNNNNNNNNNNNNNNNNNNNNNNNNNNNNNNNNNNNNNNNNNNNNNNNNNCTTCAACGACTCCCTATTGGATGCCGTGGATGCATGGATGATGCAGCCGGTACCGCCGAGGAACTTTGTTATCAAGATACAGATCCCCTACACCCAAAAGGCTATA…
BK082820			Ālóngshān virus	2	SRR10569265 seg2 ALSV partial	Staphylococcus aureus	NA (ATCC25923)	NA	TAAAACAACAAGGAATAAAGGTGCTAACTTGACCACCAATCCTGGCAAAACCACACACATGGCCAGTCAAACAATTTCAGACACGATCAACAATGCTGCCAACCAGGTCCAGAACCTGCTTCGGAGGCTTATGGGGAGCAACTCTTTTAATGCTGTTCCTCTTATCGTGCTCGGCGTCGCCTGGTTCATCACAGGAGATCTCTACATCATCGCCTTCAGCGCCATCGCAGCTCTGGGGCCTGCTGCTAGGGCGGAGGCCGCGCTCCTCCCACTTATCGTCGCCGTCATCGTACGAAAAAGCAATCGCACGATTTCAAGAGCGGCTCTCGCGCTCGCGGCGGCTTGCTACATCGGAATCATGCCGGCCTTGGCCCTCGACCAAGGGGATCGGCACAACCA…
BK082821			Ālóngshān virus	3	SRR10569265 seg3 ALSV partial	Staphylococcus aureus	NA (ATCC25923)	NA	TGGCATTGGCTTGGATATCGATTACAAGGTCTAACTCCCCTGGGAGGGAAACCAACTTCGTTGAGAGGCACTTCATGGAGCTGCTACCCACGGTGGGTTGGCTGTCTCTGGAGTACACCGCACCTCTGGACATCGTACTGAATGAGGAAGACACCCCTCACCAGGAGNNNNNNNNNNNNNNNNNNNNNNNNNNNNNNNNNNNNNNNNNNNNNNNNNNNNNNNNNNNNNNNNNNNNNNNNNNNNNNNNNNNNNNNNNNNNNNNNNNNNNNNNNNNNNNNNNNNNNNNNNNNNNNNNNNNNNNNNNNNNNNNNNNNNNNNNNNNNNNNNNNNNNNNNNNNNNNNNNNGCAGGAACTTGGATGACGCGGCCCCGGTCCACGAGGCTGAGGGCATCTACAGAG…
BK082822			Ālóngshān virus	4	SRR10569265 seg4 ALSV partial	Staphylococcus aureus	NA (ATCC25923)	NA	TACTACGCTGGATTGAGAACCGGTGAGGAGATAGCACTCACGGCAGGAGCAGCCAAAGCCATCATAGGTGAGGCTGTGAATCTCAGGGTAAACCAGTGGACCAGGGCCGTGGGGGAGGACTTGACTATAGACAGACCCATCCCTGGGCTCNNNNNNNNNNNNNNNNNNNNNNNNNNNNNNNNNNNNNNNNNNNNNNNNNNNNNNNNNNNNNNNNNNNNNNNNNNNNNNNNNNNNNNNNNNNNNNNNNNNNNNNNNNNNNNNNNNNNNNNNNNNNNNNNNNNNNNNNNNNNNNNNNNNNNNNNNNNNNNNNNNNNNNNNNNNNNNNNNNNNNNNNNNNNNNNNNNNNNNNNNNNNNNNNNNNNNNNNNNNNNNNNNNNNNNNNNNNNNNNNNNNNNNNNN…
BK082823	Species #13	Ālóngshān virus		1	SRR12604282 seg1 ALSV	Ixodes ricinus	France	2016	GAGCCAGCCTCAACAGCAAGTGCAACAGTTGAGAGTCTCGCTCCAGACTCGAAAGCGATAGTTATTTTTTCAAATTAGCTAAATCAGTCTCTAGCCATAGAGACAAACTCACAAGACCATGGACGACCCGTTGATGGCGGGTCTGGCCATGATCGTCCTGGTGGTGCTGGCCTTTTTTTTACAATTGGCCGGCTCTTATCAGGAACACACAACTTACCTATTTACACCGGAAGGAAACATGGAGGTGTACAAAGGCGATGGATACAAGGTGTGGAAACTGGAACCCTCCTTGGGAGACCCTCTCGAGCTCGGGAGGAAGACCAAGACAGAAATGAATGCTATGACCCACGACGAATTTGACAGAATGAAGTATAGGGGTGTTGTCGCGGAGGTTTACTC…
BK082824	Species #13	Ālóngshān virus		2	SRR12604282 seg2 ALSV	Ixodes ricinus	France	2016	GCGGACCCTTTCAGTTGCAAGTGCATAAGCTGAGAGTAACCTCCGTAGACTGTCCAAGAACGATAGCTTGTAAAGCTAACAACTGGAAAGAACATAAAACAATAAAACAACAAGGAATAAAGGTGCTAACTTGACCACCAACCCTGGCAAAACCACACTCATGGCCAGTAAAACCATCTCCGACACAATCAACAATGCTGCCGATCAGGTTCAGGGCCTGTTCCGGAAGCTTATGGGGAGCAACTCTTTTAATGCTGTTCCTCTCATCGTGCTCGGCGTCGCCTGGTTCATCACAGGAGATCTCTACATCATCGCCTTCAGCGCCATCGCAGCTCTGGGGCCTGCTGCTAGGGCGGAAGCCGCGCTCCTCCCACTTATCGTCGCCGTCATCGTACGAAA…
BK082825	Species #13	Ālóngshān virus		3	SRR12604282 seg3 ALSV	Ixodes ricinus	France	2016	GACCGGGTCTAGCAGCAAGTGCAACAGCTAGATTCCTTTCGTCCAAGACTACTTAACAGACTTTGAAGGTAAAGAAAAACCTTTATTGGTCTTGCAAAAAGTGACAACAATGGCCACCCCTTTGGTGGCCACCTTAAGCTGCATTCTGGCAGCAGTGGATAAGGGCCTAGCGCCTGGCGTCGGCCTGAAAGGGCTGGCGGTCGTGGCATTGGCCTCATTCCTTACACCCGAGATGACTTTGGCATTGGCTTGGATATCGATTACAAGGTCTAACTCCCCCGGGAGGGAAACCAATTTCGTCGAAAGGCACTTCATGGAGCTGCTGCCCACAGTGGGTTGGCTGTCTCTGGAATACACTGCACCTCTAGATATCGTGTTAAATGAGGAGGACACCCCTCA…
BK082826	Species #13	Ālóngshān virus		4	SRR12604282 seg4 ALSV	Ixodes ricinus	France	2016	GCTCAGGCAGCAAGTGCAACAGCCGGAGACCTCGTTCCAGACTCAACTTACGAAGGAGTTTCGTAACAATACTACACACAGATTTGCTTTGGTGAACCGAAGCAATGAGGACTTTGATCTATATCCTCGCCGTGGCAGCCCTGACCATGGGCAAGCCAAACGGAGCCCCAGACTGGGGGAAGATCGAGCTGCTGGGACAGCAGCTGCAATCAGGAATTGCAAAGAAGAATGCCGAGAAGACCAGGTATTACGCAGAATTGATCATCAAGGAATTGCCCACGCAGGAGGTGACTTACTACGCCGGACTGAGAACCGGTGAGGAGATAGCACTCACAGCAGGAGCAGCCAAGGCCATCATAGGAGAGGCTGTGAACCTCAGGGTGAATCAGTGGACCAGGG…
BK082827	Species #13	Ālóngshān virus		1	SRR12604287 seg1 ALSV	Ixodes ricinus	Switzerland	2017	GAGCCAGCCTCAACAGCAAGTGCAACAGTTGAGAGTCTCGCTCCAGACTCGAAGGCGATAGTTATTTTTTCAAATTAGCTAAATCAGTCTCTAGCCATAGAGACAAACTCACAAGACCATGGACGACCCGTTGATGGCGGGTCTGGCCATGATCGTCCTGGTGGTGCTGGCCTTTTTTCTACAATTGGCCGGCTCTTATCAGGAACACACAACTTACCTATTTACACCGGAAGGAAACATGGAGGTGTACAAAGGCGATGGATACAAGGTGTGGAAACTGGAACCCTCCTTGGGAGACCCTCTCGAGCTCGGGAGGAAGACCAAGACAGAAATGAATGCTATGACCCACGACGAATTTGACAGAATGAAGTATAGGGGTGTTGTCGCGGAGGTTTACTC…
BK082828	Species #13	Ālóngshān virus		2	SRR12604287 seg2 ALSV	Ixodes ricinus	Switzerland	2017	GCGGACCCTTTCAGTTGCAAGTGCATAAGCTGAGAGTAACCTCCGTAGACTGTCCAAGATCGATAGCTTGTAAAGCTAACAACTGGAAAGAACATAAAACAATAAAACAACAAGGAATAAAGGTGCTAACTTGACCACCAACCCTGGCAAAACCACACTCATGGCCAGTAAAACCATCTCCGACACAATCAACAATGCTGCCGATCAGGTTCAGGGCCTGTTCCGGAAGCTTATGGGGAGCAACTCTTTTAATGCTGTTCCTCTCATCGTGCTCGGCGTCGCCTGGTTCATCACAGGAGATCTCTACATCATCGCCTTCAGCGCCATCGCAGCTCTGGGGCCTGCTGCTAGGGCGGAAGCCGCGCTCCTCCCACTTATCGTCGCCGTCATCGTACGAAA…
BK082829	Species #13	Ālóngshān virus		3	SRR12604287 seg3 ALSV	Ixodes ricinus	Switzerland	2017	GACCGGGTCTAGCAGCAAGTGCAACAGCTAGATTTCTTTCGTCCAAGACTACTTAACAGACTTTGAAGGTAAAGAAAAACCTTTATTGGTCTTGCAAAAAGTGACAACAATGGCCACCCCTTTGGTGGCCACCTTAAGCTGCATTCTGGCAGCAGTGGATAAGGGCCTAGCGCCTGGCGTCGGCCTGAAAGGGCTGGCGGTCGTGGCATTGGCCTCATTCCTTACACCCGAGATGACTTTGGCATTGGCTTGGATATCGATCACAAGGTCTAACTCCCCCGGGAGGGAAACCAACTTCGTCGAAAGGCACTTCATGGAGCTGCTGCCCACAGTGGGTTGGCTGTCTCTGGAATACACTGCACCTCTAGATATCGTGTTAAATGAGGAGGACACCCCTCA…
BK082830	Species #13	Ālóngshān virus		4	SRR12604287 seg4 ALSV	Ixodes ricinus	Switzerland	2017	GCTCAGGCAGCAAGTGCAACAGCCGGAGACCTCGTTCCAGACTCAACTTACGAAGGAGTTTCGTAACAATACTACACACAGATTTGCTTTGGTGAACCGAAGCAATGAGGACTTTGATCTACATCCTCGCCGTGGCAGCCCTGACCATGGGCAAGCCAAACGGAGCCCCAGACTGGGGAAAGATCGAGCTGCTGGGACAGCAGCTGCAATCAGGAATTGCAAAGAAGAATGCCGAGAAGACCAGGTATTACGCAGAATTGATCATCAAGGAATTGCCCACGCAGGAGGTGACTTACTACGCCGGACTGAGAACCGGTGAGGAGATAGCACTCACAGCAGGAGCAGCCAAGGCCATCATAGGAGAGGCTGTGAACCTCAGGGTGAACCAGTGGACCAGGG…
BK082831			Ālóngshān virus	1	SRR592675 ALSV Czech seg1	Tick	Czech Republic	?	CCCAAGCCCAGGGACGACCCGTTGATGGCGGGTCTGGCCATGATCGTCCTGGTGGTGCTGGCCTTTTTTTTACAATTGGCCGGCTCTTATCAGGAACACACAACTTACCTATTTACACCGGAAGGAAACATGGAGGTGTACAAAGGCGATGGATACAAGGTGTGGAAACTAGAACCCTCCTTGGGAGACCCTCTCGAGCTCGGGAGGAAGACCAAGACAGAAATGAATGCTATGACCCACGACGAATTTGACAGAATGAAGTATAGGGGTGTTGTCGCGGAGGTTTACTCCGGGGACAAACCCTCGAAAGGATATGACAAGCTCCGAGTGCTCCTGGATCTCATGGACAGGCCTAAGTTGGGGACAACGGTGGACCTATGCGCAGGGCGCGGGGGGTGG…
BK082832			Ālóngshān virus	2	SRR592675 ALSV Czech seg2 partial	Tick	Czech Republic	?	AATGCTGCCGATCAGGTTCAGGGCCTGTTCCGGAAGCTTATGGGGAGCAACTCTTTTAATGCTGTTCCTCTCATCGTGCTCGGCGTCGCCTGGTTCATCACAGGAGATCTCTACATCATCGCCTTCAGCGCCATCGCAGCTCTGGGGCCTGCTGCTAGGGCGGAAGCCGCGCCCCCCCCCCTTATCGTCGCCGTCATCGTACGAAAAAGCAATCGTGCGATTTCAAGAGCGGCTCTCGCGCTCGCGGCGGCTTGCTACATCGGAATCATGCCGGCCCTGGCCCTCGACCAAGGGGATCGGCACAACCAAACGGAAGGGACCATTGTGGACGAAGGTGTTGTCGGCCACCTCTTACATTGTACCTGAATATGGTATCCCCCTGGGCAAAGTGGTCACCGG…
BK082833			Ālóngshān virus	3	SRR592675 ALSV Czech seg3	Tick	Czech Republic	?	CTTAVCRGACTTTGAAGGTAAAGAAAACCCTTTATTGGTCTTGCAAAAAGTGACAACAATGGCCCCCCCTTTGGTGGCCCCCTTAAGCTGCATTCTGGCAGCAGTGGATAAGGGCCTAGCGCCTGGCGTCGGCCTGAAAGGGCTGGCGGTCGTGGCATTGGCCTCATTCCTTACACCCGAGATGACTTTGGCATTGGCTTGGATATCGATCACAAGGTCTAACTCCCCCGGGAGGGAAACCAACTTCGTCGAAAGGCACTTCATGGAGCTGCTGCCCACAGTGGGTTGGCTGTCTCTGGAATACACTGCACCTCTAGATATCGTGTTAAATGAGGAGGACACCCCTCATCAGGAGGACAGGAAGTACTACGAGAGGGCTCTGACCATGTCGAACATTGG…
BK082834			Ālóngshān virus	4	SRR592675 ALSV Czech seg4	Tick	Czech Republic	?	ACCGAAGCAATGAGGACTTTGATCTMCCCCCCCGCCGKGGCAGCCCTGACTATGGGCAAGCCAAACGGAGCCCCAGACTGGGGAAAGATCGAGCTGCTGGGACAGCAGCTGCAATCAGGAATTGCAAAGAAGAATGCCGAGAAGACCAGGTATTACGCAGAATTGATCATCAAAGAATTGCCCACGCAGGAGGTGACTTACTACGCCGGACTGAGAACCGGTGAGGAGATAGCACTCACAGCAGGAGCAGCCAAAGCCATCATAGGAGAGGCTGTGAACCTCAGGGTGAATCAGTGGACCAGGGCTGTGGGGGAGTACTTGACCATAGACAGACACATCCCAGGACTCACATTGCTTATCACTGGAGAAGATGTGTTGAATGACCTGATGGAATTTGGA…
BK082835			Ālóngshān virus	1	SRR641305 ALSV Czech seg1 partial	Tick	Czech Republic	?	AGCAAGTGCGACAGTTGAGAGTCTCGCTCCAGACTCGAAAGCGATAGTTATTTTTTCAAATTAGCTAAACAGTCTCTAGCCATAGAGACAAACTCACAAGACCATGGACGACCCGTTGATGGCGGGTCTGGCCATGATCGTCCTGGCGGTGCTGGCCTTTTTTTTACAATTGGCCGGCTCTTATCAGGAACACTCAACTTACCGATTTACACCGGAAGGAAACATGGAGGTGTACAAAGGCGATGGATACAAGGTGTGGAAACTAGAACCCTCCTTGGGAGACCCTCTCGAGCTCGGGAGGAAGACCAAGACAGAAATGAATGCTATGACCCACGACGAATTTGACAGAATGAAGTATAGGGGTGTTGTCGCGGAGGTTTACTCCGGGGACAAACCCTC…
BK082836			Ālóngshān virus	2	SRR641305 ALSV Czech seg2 partial	Tick	Czech Republic	?	AAAACCACACTCATGGCCAGTAAAACCATCTCCGACACAATCAACAATGCTGCCGATCAGGTTCAGGGCCTGTTCCGGAAGCTTATGGGGAGCAACTCTTTTAATGCTGTTCCTCTCATCGTGCTCGGCGTCGCCTGGTTCATCACAGNNNNNNNCTACATCATCGCCTTCAGCGCCATCGCAGCTCTGGGGCCTGCTGCTAGGGCGGAAGCCGCGCTCCTCCCACTTATCGTCGCCGTCATCGTACGAAAAAGCAATCGTGCGATTTCAAGAGCGGCTCTCGCGCTCGCGGCGGCTTGCTACATCGGAATCATGCCGGCCCTGGCCCTCGACCAAGGGGATCGGCACAACCAAACGGAAGGGAVCATTGTGGACGAAGGTGTTGTCGGCCACCTCTTA…
BK082837			Ālóngshān virus	3	SRR641305 ALSV Czech seg3 partial	Tick	Czech Republic	?	GCAGCAAGTGCAACAGCTAGATTCTTTTCGTCCAAGACTACTTAACAGACTTTGAAGGTAAAGAAAAACCTTTATTGGTCTTGCAAAAAGTGACAACAATGGCCACCCCTTTGGTGGCCACCTTAAGCTGCATTCTGGCAGCAGTGGATAAGGGCCTAGCGCCTGGCGTCGGCCTGAAAGGGCTGGCGGTCGTGGCATTGGCCTCATTCCTTACACCCGAGNNNNCTKTGGCATTGGCTTGGATATCGATCACAAGGTCTAACTCCCCCGGGAGGGAAACCAACTTCGTCGAAAGGCACTTCATGGAGCTGCTGCCCACAGTGGGTTGGCTGTCTCTGGAATACACTGCACCTCTAGATATCGTGTTAAATGAGGAGGACACCCCTCATCAGGAGGACA…
BK082838			Ālóngshān virus	4	SRR641305 ALSV Czech seg4 partial	Tick	Czech Republic	?	MMACGACGCTCTTCCGATCTCTCAGGCAGCAAGTGCAACAGCCGGAGACCTCGTTCCAGACTCAACTTACGAAGGAGTTTCGTAACAATACTACACACAGATTTGCTTTGGTGAACCGAAGCAATGAGGACTTTGATCTACATCCTCGCCGTGGCAGCCCTGACTATGGGCAAGCCAAACGGAGCCCCAGACTGGGGAAAGATCGAGCTGCTGGGACAGCAGCTGCAATCAGGAATTGCAAAGAAGAATGCCGAGAAGACCAGGTATTACGCAGAATTGATCATCAAGGAATTGCCCACGCAGGAGGTGACTTACTACGCCGGACTGAGAACCGGTGAGGAGATAGCACTCACAGCAGGAGCAGCCAAAGCCATCATAGGAGAGGCTGTGAACCTCAGG…
BK082839			Ālóngshān virus	1	SRR641306 ALSV Czech seg1 partial	Tick	Czech Republic	?	CTCGAAAGGATATGACAAGCTCCGAGTGCTCCTGGATCTCATGGACAGGCCTAAGTTGGGGACAACGGTGGACCTATGCGCAGGGCGCGGGGGGTGGAGTGAACTGGTAAAGGACCTGGAAGGACCTAAGGGCANNNNNNNNNNNNNNNNNNNNNNNNNNNNNNNNNNNNNNNNNNNNNNNNNNNNNNNNNNNNNNNNNNNNNNNNNNNNNNNNNNNNNNNNNNNNNNNNNNNNNNNNNNNNNNNNNNNNNNNNNNNNNNNNNNNNNNNNNNNNNNNNNNNNNNNNNNNNNNNNNNNNNNNNNNNNNNNNNNNNNNNNNNNNNNNNNNNNNNNNNNNNNNNNNNNNNNNNNNNNNNNNNNNNNNNNNNNNNNNNNNNNNNNNNNNNNNNNNNNNNNNNN…
BK082840			Ālóngshān virus	3	SRR641306 ALSV Czech seg3 partial	Tick	Czech Republic	?	CTAGGATACAAGGAAACACCATCTATAAAATCAGCAGAACCACCCCCGGAGTAAGCGGATCACCCTTGTTCGTCGTCGACCTGGATGAGGAGGGGAATAGAACGTTTGCCCTGGCGGGGACTATAGGCAGGAGCATAAGAGCAGGACCCTRCCATCAGTATGAAATACAGTCCCACCTMCCCATGCCCACGACCCCTTACGACRCCATTCTAAAGGCGGGTGTCGTCCTGCAGCTCTTTAGCCACCCCGGGNNNNNNNNNNNNNNNNNNNNNNNNNNNNNNNNNNNNNNNNNNNNNNNNNNNNNNNNNNNNNNNNNNNNNNNNNNNNNNNNNNNNNNNNNNNNNNNNNNNNNNNNNNNNNNNNNNNNNNNNNNNNNNNNNNNNNNNNNNNNNNNNNNNN…
BK082841	Species #13	Ālóngshān virus		1	SRR641327 ALSV Czech seg1	Tick	Czech Republic	?	ATGGACGACCCGTTGATGGCGGGTCTGGCCATGATCGTCCTGGTGGTACTGGCCTTTTTTCTACAATTGGCCGGCTCTTACCAGGAACACACAACTTACCTATTTACACCGGAAGGAAACATGGAAGTGTACAAAGGCGATGGATACAAGGTGTGGAAACTAGAACCCTCCTTGGGAGACCCTCTCGAGCTCGGGAGGAAGACCAAGACAGAAATGAATGCTATGACCCACGACGAATTTGACAGAATGAAGTATAGGGGTGTTGTCGCGGAGGTTTACTCCGGGGACAAACCCTCGAAAGGATATGACAAGCTCCGAGTGCTCCTGGATCTCATGGACAGGCCTAAGTTGGGGACAACGGTGGACCTATGCGCAGGGCGCGGGGGRTGGAGTGAGCTG…
BK082842	Species #13	Ālóngshān virus		2	SRR641327 ALSV Czech seg2	Tick	Czech Republic	?	CMACTYGACCACCAACCCTGGCAAAACCACACTCATGGCCAGTAAAACCATCTCCGACACAATCAACAATGCTGCCGATCAGGTTCAGGGCCTGTTCCGGAAGCTTATGGGGAGCAACTCTTTTAATGCTGTTCCTCTCATCGTGCTCGGCGTCGCCTGGTTCATCACAGGAGATCTCTACATCATCGCCTTCAGCGCCATCGCAGCTCTGGGGCCTGCTGCTAGGGCGGAAGCCGCGCTCCTCCCACTTATCGTCGCCGTCATCGTACGAAAAAGCAATCGTACGATTTCAAGAGCGGCTCTCGCGCTCGCGGCGGCTTGCTACATCGGAATCATGCCGGCCCTGGCCCTCGACCAAGGGGATCGGCACAACCAAACGGAAGGGACCATTGTGGACGA…
BK082843	Species #13	Ālóngshān virus		3	SRR641327 ALSV Czech seg3	Tick	Czech Republic	?	CGGGTCTASCAGCAAGTGCAACAGCTAGATTCCTTTCGTCCAAGACTACTTAACAGACTTTGAAGGTAAAGAAAAACCTTTATTGGTCTTGCAAAAAGTGACAACAATGGCCACCCCTTTGGTGGCCACCTTAAGCTGCATCTTGGCAGCAGTGGATAAGGGCCTAGCGCCTGGCGTCGGCCTGAAAGGGCTGGCGGTCGTGGCATTGGCCTCATTCCTTACACCCGAGATGACTTTGGCATTGGCTTGGATATCGATCACAAGGTCTAACTCCCCCGGGAGGGAAACCAACTTCGTCGAAAGGCACTTCATGGAGCTGCTGCCCACAGTGGGTTGGCTGTCTCTGGAATACACTGCACCTCTAGATATCGTGTTAAATGAGGAGGACACCCCTCATCA…
BK082844	Species #13	Ālóngshān virus		4	SRR641327 ALSV Czech seg4	Tick	Czech Republic	?	ACTCTTBCTCTACVVVDCTCAGGCAGCAAGTGCAACAGCCGGAGACCTCGTTCCAGACTCAACTTACGAAGGAGTTTCGTAACAATACTACACACAGATTTGCTTTGGTGAACCGAAGCAATGAGGACTTTGATCTACATCCTCGCCGTGGCAGCCCTGACTATGGGCAAGCCAAACGGAGCCCCAGACTGGGGAAAGATCGAGCTGCTGGGACAGCAGCTGCAATCAGGAATTGCAAAGAAGAATGCCGAGAAGACCAGGTATTACGCAGAATTGATCATCAAGGAATTGCCCACGCAGGAGGTGACTTACTACGCCGGAYTGAGAACCGGTGAGGAGATAGCACTCACAGCAGGAGCAGCCAAAGCCATCATAGGAGAGGCTGTGAACCTCAGGGTG…
BK082845	Species #13	Ālóngshān virus		1	SRR641328 ALSV Czech seg1	Tick	Czech Republic	?	ATGGACGACCCGTTGATGGCGGGTCTGGCCATGATCGTCCTGGTGGTGCTGGCCTTTTTTTTACAATTGGCCGGCTCTTATCAGGAACACACAACTTACCTATTTACACCGGAAGGAAACATGGAGGTGTACAAAGGCGATGGATACAAGGTGTGGAAACTAGAACCCTCCTTGGGAGACCCTCTCGAGCTCGGGAGGAAGACCAAGACAGAAATGAATGCTATGACCCACGACGAATTTGACAGAATGAAGTATAGGGGTGTTGTCGCGGAGGTTTACTCCGGGGACAAACCCTCGAAAGGATATGACAAGCTCCGAGTGCTCCTGGATCTCATGGACAGGCCTAAGTTGGGGACAACGGTGGACCTATGCGCAGGGCGCGGGGGGTGGAGTGAACTG…
BK082846	Species #13	Ālóngshān virus		2	SRR641328 ALSV Czech seg2	Tick	Czech Republic	?	CTRRCTTGACCACCAATCCTGGCAAAACCACACTCATGGCCAGTAAAACCATCTCCGACACAATCAACAATGCTGCCGATCAGGTTCAGGGCCTGTTCCGGAAGCTTATGGGGAGCAACTCTTTTAATGCTGTTCCTCTCATCGTGCTCGGCGTCGCCTGGTTCATCACAGGAGATCTCTACATCATCGCCTTCAGCGCCATCGCAGCTCTGGGGCCTGCTGCTAGGGCGGAAGCCGCGCTCCTCCCACTTATCGTCGCCGTCATCGTACGAAAAAGCAATCGTGCGATTTCAAGAGCGGCTCTCGCGCTCGCGGCGGCTTGCTACATCGGAATCATGCCGGCCCTGGCCCTCGACCAAGGGGATCGGCACAACCAAACGGAAGGGACCATTGTGGACG…
BK082847	Species #13	Ālóngshān virus		3	SRR641328 ALSV Czech seg3	Tick	Czech Republic	?	CGGGTCTAGCAGCAAGTGCAACAGCTAGATTCTTTTCGTCCAAGACTACTTAACAGACTTTGAAGGTAAAGAAAAACCTTTATTGGTCTTGCAAAAAGTGACAACAATGGCCACCCCTTTGGTGGCCACCTTAAGCTGCATTCTGGCAGCAGTGGATAAGGGCCTAGCGCCTGGCGTCGGCCTGAAAGGGCTGGCGGTCGTGGCATTGGCCTCATTCCTTACACCCGAGATGACTTTGGCATTGGCTTGGATATCGATCACAAGGTCTAACTCCCCCGGGAGGGAAACCAACTTCGTCGAAAGGCACTTCATGGAGCTGCTGCCCACAGTGGGTTGGCTGTCTCTGGAATACACTGCACCTCTAGATATCGTGTTAAATGAGGAGGACACCCCTCATCA…
BK082848	Species #13	Ālóngshān virus		4	SRR641328 ALSV Czech seg4	Tick	Czech Republic	?	CGAGACCTCCMYGCTCAGGCAGCAAGTGCAACAGCCGGAGACCTCGTTCCAGACTCAACTTACGAAGGAGTTTCGTAACAATACTACACACAGATTTGCTTTGGTGAACCGAAGCAATGAGGACTTTGATCTACATCCTCGCCGTGGCAGCCCTGACTATGGGCAAGCCAAACGGAGCCCCAGACTGGGGAAAGATCGAGCTGCTGGGACAGCAGCTGCAATCAGGAATTGCAAAGAAGAATGCCGAGAAGACCAGGTATTACGCAGAATTGATCATCAAGGAATTGCCCACGCAGGAGGTGACTTACTACGCCGGACTGAGAACCGGTGAGGAGATAGCACTCACAGCAGGAGCAGCCAAAGCCATCATAGGAGAGGCTGTGAACCTCAGGGTGAATC…
MW314684.1			Arachnidan jingmen-related virus OKIAV333	1	Arachnidan jingmen-related virus isolate OKIAV333 NS5 gene, complete cds	Euscorpius sicanus	Italy: Sicily, Catania-Co. oak forest near Castanea 933 m	2012-11-03	UAGAAACUAAUUUAGAUACAAUUUAGUGGAGAUUUAAUUAUUAAACAAAAGAAAGAAAUGGGACUGGAAAUUUUAUUAUUUCUAGUCCUUUUGAUUUGCUUAGUUAUGUCUUAUGCACCCAUAGGAGUAACUGGAGCCAAUUCAAUGAUAGUAGGGAAAAUAACAGACUUGCUAUCUAGAUGGAAAAAGACCCCUUUACAACAAUGGGGAAAAGAGUUCAAGGACAUAAUAAAGACUUUGAACAAGAAUCAAUUUACAAAAUGGAAAACCAGAGGCAUGCUAUCGCAAAAGAAGUUAUCUGCGGACGUAUCGAGAGGGAGAAUGAAACUAGAGAACCUACUCCAUCAAUCCGGAUUAAAACCAGCAGGAGCAGUGUUAUCACUGUGCUGCGGAAGAGGA…
MW314685.1			Arachnidan jingmen-related virus OKIAV333	3	Arachnidan jingmen-related virus isolate OKIAV333 NS3 gene, complete cds	Euscorpius sicanus	Italy: Sicily, Catania-Co. oak forest near Castanea 933 m	2012-11-03	AAGUGAUUGAUUAGAUACAAUUAGUACACUGUUAAAGUUUUAUUGAAUAAAUACAAAGAAAAUAAGUAAAUAUGUUAAAAAUAGGAGGGGGGACAUCCCCUUUACUAUUACCAAUACAUACAUUUCAUUUUUUAGUGGGCUCAACUUUAUUUUUGAACCUACUUAAUGCAAUGCAUUUAAGCUUAGUUGCCGCUAUACUGUGGCCCAUGCUAGCUACAAAAACCAUGCUGAACCUAACAAGGGCUCAACUCUUGUUGUGGCGACUGCUACCGUUGUUCUGGCUAGUGAUGGGAAUACCAAGCUUAAUACCACUUUUCGCCAUAAUAUUACAGAUGAAGAACCAAGAUUUGACAAUGCCUCAAACUAUCCAUACGCUAAUGGAGUUUUUGGAGAAACACG…
OR148739.1	Species #14	Báishān forest tick virus		1	Baishan forest tick virus isolate BSFTV_BSQG1732 NS5-like protein gene, complete cds	Ixodes persulcatus	China: Baishan	2017	AGCCAGCCCUGGCAGCAAGUGCAACAGCCAGGUGACUCGCUUCAGACUUAGUCGUAGACUAGUGUAAAUUUAGUUUUUUUGUAAGAAACAGCAAGCAGGCAAGGUUGGCGACAACCAAACCUGUCAAACAUGGAAUUCGAUACCGUAAUGGCCGGAUUGGCCAUGGUCUUCUUGGUGAUCCUGGCAGCUCUGCUGCAGAUGGCGGGAUCUUACCAGGAGCACACCACGUACCUAUUCACACCAGAGGGGAAGAUGGAGGAGUACAAAGGGGACGGCUUCAGGGUCUGGAGACUCGAGCCUUCCCUGGGUGACCCGCUUGAGCUCGGGAGAAGAUCGAAAACCGAGAUGAACGCCAUGACCUAUGAAGAAUUCGACAGGAUGAAGUACAGGGGGGUUGUG…
OR148740.1	Species #14	Báishān forest tick virus		2	Baishan forest tick virus isolate BSFTV_BSQG1732 glycoprotein VP1a and glycoprotein VP1b genes, complete cds	Ixodes persulcatus	China: Baishan	2017	CUGUGAGUUAACCCCGUAGACAGCCAGUGAACACAGCUAAGAGUAGCUAGCCACUGGAAACAAAUAAAGAAAAGAAAAAUUUCGAAUGCCAAGAGUUCAGAGUCGGCAGGACACCAAUGAGAUGGCAGACAGGACCAUCGCCACUGCCAUCAACAAUGUUGCCGACCAGAUCAAGGGCGUACUGGACAAACUUCUGGGGAACAACGCUUUUAACACUAUUCCUCUCAUCGUGCUUGCCAUCUCCUGGCUCACCACGGGAGACCUCUACAUCAUCGCCUUCAGCGCCAUCGCAGCUGUGGGGCCGUCUGCUAGAGCGGACGCCGCGCUCCUCCCACUCAUCGUCGCAGUCGUCGUACGAAAAAGCAAUCGCACGAUAUCAAGAGCGGCUCUCGCGCUCGC…
OR148741.1	Species #14	Báishān forest tick virus		3	Baishan forest tick virus isolate BSFTV_BSQG1732 NS3-like protein gene, complete cds	Ixodes persulcatus	China: Baishan	2017	UACUUGUGAACUAUCGGUCUCUCGGUCGUAUUUAGCCUUAGAUGGAGUUUACCACCCAAUUAGGGCUGCACUCUCAAGCAACCCGACUCACGGGAAAAGAACAAGCUUUUUUCUGGUUUGUUUUAAAGUGGAAGAGAUGGCCACUGCAGUGGUGGCCACGUUGAGCUGCAUCUUAGCAGCCGUUGAUAAAGGGCUAGCACCCGGUAUUGGGCUGAGAGGCCUUACCCUUGUGCUGGCUGCCGUCUGUGUAUCUCCCGAGGUGACAUUGGCAUUGGCUUGGCUGUCAAUUACCAGGUCAAAUUCCCCGGGGAGAGAAACCAACUAUGUCGAGAGGCAUUUCAUGGAAAUGCUGCCCACGAUCGGAUGGCUGUCCUUGGAGUACACCGCACCCUUGGACAU…
OR148742.1	Species #14	Báishān forest tick virus		4	Baishan forest tick virus isolate BSFTV_BSQG1732 VP2 protein and VP3 protein genes, complete cds	Ixodes persulcatus	China: Baishan	2017	UUAGAGAACUCGUUCCAGACUCAUUUUUACGAAAGAGUUUCGUAAUAAAGUGACACAUCAGAAGAAGAGAAGAGAACCAUGAAGAGCGUGCUCUUUGUGUUGACCGUCAUCACCCUGACAGUGGGGAAGCCGAGCAAUGGCCCGGAUUGGGAGAAGAUCGAAUUGCUUGGCCAGCAGCUCCAGUCAGGGAUUGCCAAGAGAAAUGCCGAAAAGACCAGGUAUUACGCAGAAUUGAUCAUCAAAGAACUGCCGACAAGUGAGGUAACGUACUACGCGGGACUGAGGACCGGGGAGGAGAUUUCAUUGACCGCCGGGGCGGCCAAGGCCAUCAUUGGCGAGGCCUACAACCUGCGAGUUAACCAGUGGACCAGAGCGGUGGGGGAGUAUCUGACCAUCGAC…
KJ994270.1			Bemisia tabaci jingmen-like sequence	3	Bemisia tabaci isolate LKO16 polyprotein gene, partial cds	Bemisia tabaci	India	Apr-2013	GTACGAGATGGCATTTATATGGTTCGCACGTATTGGTTGGGCATACCTTTGTCTAAGGGTGTGGGTGTTGCTACTTCTGGTGTATTGTATATACCATACCATGTAGTCACTTCCATGCCTGTTTGGATAGACAACAGATGTTTGTTACCATCTTATGTTGATGTCAAACGCGATTTGGTCACTTTTGGTGGTACGCCTTCCTTAGTCGCTCCTTTGGATCAGGAAGAGTTGGTTGTTAGTTTGGAACGTGACGATGGTAGATTTTGTTATCGTACCGTTGCTAATGTTGATGAGTTTGGGTTTACTTTTGTTGGTAAATCTTCACCTGGAGAGTCTGGTAGTCCTGTTTATGTTTTACGCGGAGAGAAACCCACTTTGGTGGGTTTTTGTGGTAGATGG…
KJ994273.1			Bemisia tabaci jingmen-like sequence	1	Bemisia tabaci isolate LKO19 polyprotein gene, partial cds	Bemisia tabaci	India	Apr-2013	AAGTCCCACATTACATCTTATGGTAAAATATTCAAAACTATTTTGAATAAATTATCTGTCACTGAGTACCGGAAATTGAAAATGGCTGGTGTTTTGGATAGAAAGAGAAGGGCTGATGAAGTTTCACGCGGTTTTATGAAGTTGCATAATATTATTATGCAGTCAGGTATTAAGATCTCTGGGAACTGTTTATCATTGTGTTGTGGTAGAGGTGGATGGGAACAATATCTTTGTGAGAATTTTTCATCCATCACTAACATAGATGCTTATACCTTTGGAGCTAGTGCTGGTACTATGGGGCATGAATCTTTTTCTGATAGACCTTGGCGTTTTAAGGATAAAGTTAATGTTACTTATACTGATGTACGTTTATTGTGGGATAATGGACCTCCTGTTGGA…
LC552035.1			Carajing virus	1	Carajing virus 1-SJK2017-17Ca1 gene for non-structural protein 1, partial cds	Culicoides arakawae	Japan: Tokyo, Shinjuku	2017-07	AAGCUAGAAAGUUCUAUAAAUUGCAGGAGCUCACAAAGCCUUACCUUAAUCGGUUCGGUGUUGGAGGGUUAGGAUUGCACGACCUCGGAAUGCGAUUGGCCGAAAAUUGGAAAGGAGCAGGUGCUAGUUCAGACAUAGCCGGUUUCGACACGCGUAUAGGAGUAUCAUUGCUAGGAAUGGAGAGUGAUUUCAUUAAACAACUCGGAGGUGAUGAUAUUUGUGAGAGUUUUUACCGCAUUUAUGCGCAUCCUCACAUUUUAAUACCGAAACCAGGCAGUUUUAGACGCUCUGAAUUAUUGCGAGGCAGAGGACAGAGAAUGAGCGGAACACGCCCCACAUAUGUCAUGAAUACGAUCACUAGAUUGGCCAUAUCUAUAUUACAAAUGACCGAGUGCUAUA…
LC552036.1			Carajing virus	2	Carajing virus 1-SJK2017-17Ca1 gene for putative glycoprotein, partial cds	Culicoides arakawae	Japan: Tokyo, Shinjuku	2017-07	CUUAUCCUGUGUGUCUUACUAUGGCUGGAAAAGAAACCAAAAAAUGUAUAUGUUAGGUGGCUCAGUGCUUACCUACUGUUAUGCUUUUGGUUUCAAACUCCUGUCGUAGAGGCUGCAGAAUACGGAGGACCGGUUUGGGCCGAUCAUAGUCAUGCGAAAGACAUUUACACAUAUUCGAGACGGCAGCGUGGAUUCGUUCACGAACAGCAUAUCGUUUCUUAUAGGUGGGGCUCUCGAGCUUUCUCUCAUCACAUAGGUGAUAAUGGAUACAAACGUAUUCGAUACACCUCUGCGGGGAUAGAAAGAUUGGGAGGCUACCGACAUUUGUCUUCUCGUGACUAUGGUAAGCUCGAACCCCUAGCUUCAGACAUUUGGCUAUACAUUGGGACAAGCGACCCU…
LC552037.1			Carajing virus	3	Carajing virus 1-SJK2017-17Ca1 gene for non-structural protein 2, partial cds	Culicoides arakawae	Japan: Tokyo, Shinjuku	2017-07	GCAAACUUUAUAAAACAAACAAGUGAAAUAAAACUAUUUGAGAAAAAUUAAUACAUUUUUUGCGAGCAAGAUGGUUGUUAAUCAAUCAUCAUGGAAGGAUAAAUUCAAAAAUCCUGUAUCUAACCCCUCCGGGGUAUCGAUUCCUACCAACUUACUCAUGCUACAUAUGCUUGGAAUGGUGUUCAUGUGUUACAUGGAUAUUAAUUCUAAUUGGGUAUUGCCUCUGGCUGUUACUUGGGUCUUACAUUUGCGAUUUUUGCAAUGGAGAGAUGAUAAAUAUAGAAAUUUGUCUGUGGCUACUUGUUCCUUGGCAUGCUUUGUGCACUAUUCGAGGAUUAACUUUGCCAUGUCUCUAUUGUGCCUCGCAACUGACCAAGAGAAAGCACCUUAUGUAAUUCG…
LC552038.1			Carajing virus	4	Carajing virus 1-SJK2017-17Ca1 genes for hypothetical protein 1, putative capsid protein, hypothetical protein 2, complete cds	Culicoides arakawae	Japan: Tokyo, Shinjuku	2017-07	AAACUGUAUAGAAAAUCAUGGAUAAAACAAAAUUCUUGAUAAACACGCUAAACUCUUUUAUGAAUAAGAAGAAAAGACUUUACAAUAUGAAUAUAUUCGUAAUCUUUCUUUUAAUUGACUUUGCCUUUGCCACAGCAUUAGGCCAAGAAUCAACCACGCUGCAUGAGGAAGGAAGCUGCAAGGCUUCUCAAACCACCGUAGAACACGCUCGCGAUUGUCUCAAGUACACCUUUGGAAAAACACUACAAUGUAUUGGAUCAAUGUAUGAAGAACGACGUAUAGACAAUAAGACGGCAGAAUUAUUAACUCAGCAAGCCCUAGACAAAUUGCCUUCAGGAAACUCGUAUUAUUCAAUCGGAGUUCAGGUUGGAGAAGAUAACAAGCUCAUCAUCGGUAAAC…
KX883002.1			Changjiang Jingmen-like virus	1	Changjiang Jingmen-like virus strain CJLX28200 NS5-like protein gene, complete cds	crayfish	China	2014	GUGAGGAGAUUGUCACAUAGAUAACCAAAUACGAGUUAUUUGUUUCCAACUGACAAGUCAAAUCAUUAUAUCCUACCUAUUUUGUGGGUUAUUUUUAACUCACAUUUAUUAGAGAAUCAAUGGAGAAUGAAGAAGUAGAGAAGUUGCCCCCAUGGCCAGGUGAAAGAUGCAAUACACAAAUUGGCUGUUUUUUCGAUCAACUGGGAUGGCUUUGUAUAGUCAUAAAGAUUAUAUUCAAACGGUUCAUGCGCUGGAUUAUUCCUUUUAUAGGCCACAAUAGUGAGAGUGUACUAAGGAAGAUCAACGAUAUUAAAACAAAGUGGAAGUAUGCCCCUACAAGAGACUGGUUGGCUAUAUAUAAAGAUGUUGUUAGUACCAUGACAAAAGGGGAAUUCACUG…
KX883003.1			Changjiang Jingmen-like virus	3	Changjiang Jingmen-like virus strain CJLX28200 NS3-like protein gene, complete cds	crayfish	China	2014	GGAGAUUGUAAUUGGAAGUUUAAGAUACUCAAACUUCUACUAUCUGUUACAAGUCAAUUCAUUACAAAUGAUGGAGUUUUUGCGCUUUGCGCGAAAACCUCAACAGAGAGAUCAGAUCGGAGUGGUUGUGAGACCACCAGAUUGUUCUGCUAAUGCAGUCUUGACGCUCCUUAGGGGAGUCGAUAUGAGCAAGAGUGUGAUCUUUAUGGCACUAAUAUUUGCAGUUGUGCAGAUGUUCGAGGGACCUACCCAAUUCAUAGUAUGGGUUGCAACACAAGCUUUCUUUACGCCAAUGGAGACAGAGGCGCAAAAGUUAGUAUGGAUUAUUUUGGGGUAUGGUUUUCUAAGCAGGAGUGCCACUCAAGCUUUCAUAUUCUUGUUCUAUCUGGCCCACUAUAA…
KP714089.1			Charvil virus	1	Charvil virus putative polymerase gene, partial cds	large pool of wild-caught Drosophila (mixed D. ananassae, D. melanogaster, D. malerkotliana, and Scaptodrosophila latifasciaeformis)	?	?	AUUAAAGCCGUAACCUUUGGACCAGGACCAGGACAUGAAGGGCAUGAGCCAUUCACGAAUAAAGAGUUUCCUGGGAGAGACAAAAUUAGUUUGGUUUAUGGUGAUGCUCGUGAGUAUCCUAAAAGUGACCACGACACACUUCUAUUCGAUGGAGGAGAAUCAAGUAACGACCCUGAAAAAGAGGUGGUUCGAUUUAAUGAUCUUUUCCGCAGAGCGGUGAUGAGACAAAUAUACCCUGGAACAAAGUGUUUCAUCUUAAAGGUGCUGACGCCCACAGAUGAUGACACCCUGAAGAUGUUAGCAGAAAUACAGGAUAUAACAGGAAAAGGAGCUCUGUUUAGAGUUUCAUCAUCACGGAAUUCAACACUGGAGAUGUAUUUUGUUAGCACUCCCCGAGCA…
MW208755.1			Coleopteran flavi-related virus OKIAV323	1	Coleopteran flavi-related virus isolate OKIAV323 polyprotein gene, partial cds	Pempsamacra sp.	Australia	2013-10-13	CCAGCCACACCGAGAUUGUGUGAGCUUCGAACUCUUGGAUACCUUGGCACGCUGGUGAAAAAACUUUCUUUUUCUGUUUCUGGCUUACCUUUGUAUGAGUAUGGAGAUCUUUUGAGGAAGAAGUGUAAACCUGGUUGGGUGGCUGUUUGUGAUGAUGUGGCUGGAUGGGACACAAAAAUCUCUCACACAGACUUGCGAAUGGAAAACUACUUCCUCCAACGCUUGACUGAUGACCAAACUUUGAAGUUGGAGAUUCAAUCUCUUUAUCGCUUGUAUGGAAACAUAGUGGUUGGAAUACAACGUCCAACAAAGACUUGCACCAGUGAUGAGAUGGCGGUUUUGACUCUUAGGGGACAAAGAGCUUCUGGAUGCAUAGGAACUUAUGACAUGAACACUGUC…
BK067090.1			Cryptocercus pudacuoensis jingmenvirus	1	TPA_asm: Cryptocercus pudacuoensis jingmenvirus strain CN2016 NS5-like protein gene, complete cds	Cryptocercus pudacuoensis	?	?	AAGAGAAAAAAGUUUAUAUGGACUCUUUUUGUUUUAUUAAAUUACUGAAUAGAGCUUAAAAGGAAAAGAGGAUUAAUAUAAAUACGUUACAAACUAUGAUGUUGUUGGCUAUUUUUGCCGCUUUGUUCAUAUGGCUGUAUUGCUAUUAUGAGUUGGGCGUAAAGGUAGGAUGCAAUAGGAUAGGAAUGACUGAGAAAUUGGAGCAGUUUAGCCGCAAGGUAACAACUUCUCCUUUUGAUACAAUUAAAUAUGUUUACAAAGCACUGAUUAACGGAAUGACAAAAAAGGAAUUUGAUGAGUUCAAGACGCGAGGGAUAGUCUCUAGGAAAAAGUUAUUGCAUGAGGUGUCCCGAGGGGUUAUGAAACUGCAGGAUUUGCUUAGGCAAACAAGGUUGAAGC…
BK067091.1			Cryptocercus pudacuoensis jingmenvirus	3	TPA_asm: Cryptocercus pudacuoensis jingmenvirus strain CN2016 NS3-like protein gene, complete cds	Cryptocercus pudacuoensis	?	?	UUAUAUGGAGUGUUUUUGUCUGUUUAAAGUAAGAAAUAGAAUAUUGAAAAAGGAACACGAUUAAUAUAAAUAUGAGUAAGUUUGCGUUUGGGAGAGUUAGUUCUCUCAGGGUUGGUUUCAACAUGUAUAUGAUGUUGAUAGCCCUCUCUGUUAUAACUGGCUUUCUACACAAUGCAGGAGCACACAUAUAUGCAUCCAUAGGGUGGUAUUGGUUUGCACCUGCAUUGGUGAAAAUAAAUGAUGACGAAUUGAGCUUUACCUGGAAAAUCUUGCCAAUAAUUCUGCAAUUUUGUGGAUGGCAUCCAUUGAUAGUGACUGUGUUGGUGGUUUGUGUGUCGGAGGAUCAGAACGUAGGAGCGGCUGAAGGAAAAUACUUGGGGUGGGCUGUUAGGGCCUUUG…
BK067092.1			Cryptocercus pudacuoensis jingmenvirus	4	TPA_asm: Cryptocercus pudacuoensis jingmenvirus strain CN2016 capsid protein and hypothetical protein genes, complete cds	Cryptocercus pudacuoensis	?	?	GAGAAAAAAGUUUAUAUGGAGUGUUUUCCUAUUUGUAAACGUAAAGACAUUUAGAUAACAAGAGAACACUAUUAAUAUGAGUAAAUUAGUUUUAUUGUUUGUUUUACUAAAUGGCUGUUUUAUUACAGUUAUUGGUGAAGCCAACUAUUGCUUAAAAGACGACACAAAUUGCAACGAAAAAGGCGAAGAAAUUGACGACGACGAAAUGAUUUUGACGAAUUGCGACACUGCGGAACCUGGAAAGAUGGCACAAUGUUAUGGUGAGAGGUUUUCGAUGGGAAUGAUAACGGCGAUUGAAUUGAAUGAUGGAUUGUUCAAGGCAAUGCGCCGUGCACAAAAAAGACCAUUGGGAACGUAUUACUCUAUUGGGUAUGAAACGGGAAAUGAACCGGGUUUGGU…
BK070211			Culex tritaeniorhynchus jingmenvirus 1	1	CTJV1_YN1601_seg1_partial	Culex tritaeniorhynchus	China:Yunnan	2016	ATCGTCGTCGTAGGCTGCTCTTTTTTCAAGTGAAAAATGCACATTATATTTTTATTTTTGATACCCTTATTCCCTTCTATTATGTTTATCCCTTTTTCATATATTGGCTATAATTCAAAACGAACTGGGAAGATAGCCATGTCCACCATGCTATCCATCACCCAGCGTTTGCAGACTTTGGCAACTATTTTCACTACATCGGAACTTCAATTGGCTTATGTTNNNNNNNNNNNNNNNNNNNNNNNNNNNNNNNNNNNNNNNNNNNNNNNNNNNNNNNNNNNNNNNNNNNNNNNNNNNNNNNNNNNNNNNNNNNNNNNNNNNNNNNNNNNNNNNNNNNNNNNNNNNNNNNNNNNNNNNNNNNNNNNNNNNNNNNNNNNNNNNNNNNNNNNNNNNNNNNNN…
BK070212.1			Culex tritaeniorhynchus jingmenvirus 1	3	CTJV1_YN1601_seg2_partial	Culex tritaeniorhynchus	China:Yunnan	2016	ATGCTCTCACTAAATAATGCACTATCCCTCCTAAAATACTCACATGCACGATTTAAAGATCTATCCCTCAACCCCCCTTTGAWGGCCCTAGTCCTACCCGGCAATGCTTACTTGTTCACGCTATTGTACATCACATCTTCTATGATATTGGATTATCTAGGATACTTCATGGTCTCTGTAATTATTAATTACTTGATTTACCAGATCGCTTGGCCAACTTACAATGAACGAAGGAAATTTCTAGCACTAAGCTTAACCACGGTCTTGTGCCTTTTAAACATGTCTAGATACATAGGTGTTTTCAACCTTTATTTGGTATCACATGCCCAAGGCAAGATTAGACCTGATTTAGTCACATACTTTGACAAGCTTTACCCGCTATTGGAGNNNNNNNNNNNN…
BK070215.1			Culex tritaeniorhynchus jingmenvirus 1	2	CTJV1_YN1601_seg4-1	Culex tritaeniorhynchus	China:Yunnan	2016	GTTTTGGTAGGTCTAATAACTCCTATCTCAGCCGACGACGGGAAGGGCTCTCTAAAGGACGCTTTTGAATTYACTCTCGACAACTTTGACATCAATCCATCAAAATGGAACGAGGACATGAAGCTCAAGATGACCAAGGCGATCGCCGTCATGGTAGGCCTAGCAATAGGTTCGGTACCCCTCATGCATATAGGGGTAGTGACCTTCGTCATCCTGATGCTGAAAAAAGCAACGTGGACAGCCAGCGCCTCAGCAGCCCTGTGCGCGTACGGCTTGCGACACGGCGAACGAACCTTGGTGGTTGGTGGTGCTGTTGTGTTCTACTTGGCTGCCTTCTCCTTCTGGGAGAATCTACCGTAGTAGGTGACACTCTACACCTTCCAGACCTTAAAATTAACA…
BK070216.1			Culex tritaeniorhynchus jingmenvirus 1	4	CTJV1_YN1601_seg3-1_partial	Culex tritaeniorhynchus	China:Yunnan	2016	TGTTTTTCATTATAATGATATTATTTTATATATTGTTTCCTCTCTTGACCAGCGTCATCGGACTAGTTGTTGGCGATGGATCCTGTTTTACTAGGACTCACCACCATCCCTGCCCTCCTGACCCTCTTGACCAATGCGCTAATCTCACACTCCCTGATGCTTTACTGTGTGTCTCATGCCGAGTCCGTGTCACTCCCGTCAATACAGCAATTGTGCAAAATGTCATACACGACATCCTATCCAAACTACCTTCTCTGGGTACGTACTATAGTGTGGGTGTTGCTATTGGGCCATCTACTCGGTTTGTGGTTGGTAAGCAAACACACTACCGTTTCGATTCTGCATCGTCTATACGAGCTAGCATCCTCTCTAAATTTCATAACCCAGCCCATTTCGTGG…
BK070216.1			Culex tritaeniorhynchus jingmenvirus 1	2	CTJV1_YN1601_seg4-2	Culex tritaeniorhynchus	China:Yunnan	2016	CTCCCCTTCGCACTATTGTTATGAAATCCCCTCTGCACATTCTAATCCCCTTGCTCTTGGTCGCAAGCGTGACTTGTACCACCACCACTCCTGGTTCGCTTAAAGACGCCTTTGAATTTAGTGTCAGCTCCTTTGACATCAACCCGACAAAATGGGACGACACCGTGACCGCCAAGATGACCAAAGCAGGCTCCGTGGCGATAGCCCTGACTTGCCTCAACATCCCTCTGGCTCACGTCGGTGTAGTCGCGTTTATCGTTTTGATGATGAAGAAAGCCACTTGGACCGCGTGCCTATCCCTCGCCTGCGCCGCATATGGACTCAAGTGGCGCGAGCGCTCCTTCCTAGCTGGCGGTCTCGCTATGTTTTATTTGTCTGCTTTCTCGTTTTGGTCTGGCC…
BK070217.1			Culex tritaeniorhynchus jingmenvirus 1	4	CTJV1_YN1601_seg3-2_partial	Culex tritaeniorhynchus	China:Yunnan	2016	CATTTGCCATGAACCTTCAACTCCTATGTTCTGCACAGCTCCTGATTACAAGTCTTGTCCTGAACTCGAGATTGAGGAGGCTCTGGAGTGCGTAGCTTGCTACATGCGCCTTGCCCCTCAAAATCCAGTTATTACCCAAGACCTCTTACATGCCATCATTGCTAAATTACCTTCATATTCCACCTACACTAGTATTGGATTCACTACAGGTTCAAGCTTTCGCTTTGTGGCAGCTCGCCAGACACATTATCACCTTGACCAAGTTCGCTCATTTCGAATGCATCCACTATGGAACACCCATACAGCTGCTCACTATCTCGCTCAAGATGCTGCACAGGATAAGCCCATCCTCATATTCACTGATTCACGTCCTGACTTGACTCATGTGTCCAGTGTCCT…
MZ771211.1	Species #1	Culicoides circumscriptus jingmenvirus 1		4	MAG: Flaviviridae sp. isolate FA clone FA1 segment 4 capsid protein and hypothetical protein genes, complete cds	Culicoides circumscriptus	Greece: Thrace	2020	AGUUUACUCUGAAUUGUAAUCAAGUUUUCAAGCAAUUACCGCUAAAAACAAUUAAGAAACAAUUUUUUUGUAACAAUAAUUAAAAUAUCAUUGAAAUAUAAUGUUAUUCAAACACGUCACCACGAGGGUUGUCAUAGCCGUGCUCAUACUCGGCUGUGCAACCACGGAGUCACCUGGCGCAACGCCAGAGGACCUAACAGGAUCAUGCCCAACACCAAACCAAGGCGCUGAACCGUUCGACUACACCGGAAAGAGCUGCAAAAUCUACUCUGAUGAUUGGAGAGUGGCUCAAUGUGCUUCUGCUCAACGUCAAAAGGGACUAAUAACGAAGACCAUGUUCAACUCGUACCUCGACUACGCCAAGGCAAUGUCAAACAAGGUAACAGAUACGUAUUGGAG…
MZ771212.1	Species #1	Culicoides circumscriptus jingmenvirus 1		2	MAG: Flaviviridae sp. isolate FA clone FA2 segment 2 hypothetical protein and glycoprotein genes, complete cds	Culicoides circumscriptus	Greece: Thrace	2020	UUCAGUUUACACCGAUUUGUAAUUGGGUUCUGUUGGCUUUUACUGCGACAAAUCAAACAAACAAUUCAAUUUUAUUGUAACAAAUUAUAUAGAUACACGUUUAUAGUUAGGUUGAGAAACUUAACUAUCAUGAAACAACUAAUUCUGCUGGCCAUUGCGCUAGCAUGUAUGUCUUUACCGAAGCUGCCACAGUGGAGGAAGACCUUGCGAAAGCUUGGAAACCCGACUUCACUAAGUGGAGCUUCGACCCAUCAACCUGGAACGACACUCUGAAGGCCCGGAUGUGGAAGGUUGCCUCGGCAGCGGGAUACUCCAUGAAUAUUGGAUGUAGCCUCCCUGUCACAUUGGCUUACGCCUUUUUGAUGUUUGGACUGGUCAAAUUGAGCUGGUCCAUAGUCA…
MZ771213.1	Species #1	Culicoides circumscriptus jingmenvirus 1		3	MAG: Flaviviridae sp. isolate FA clone FA3 segment 3 NS3-like protein gene, complete cds	Culicoides circumscriptus	Greece: Thrace	2020	AAUUUUAUUGUAACAAAUUUAAAGAAAAAAAUCAUUUGAAUAAAAUCAAUUAUGGAUAGUGUGUCAGUAUUGACAUCACGAGUUCAUGUGUCGACAUUUAUGUUGAUACUUUUUUUCGUCAACGGAUUAUGCGAUAUGCACGGAGUCUUUACACUCCCCAUCAUACUCACUCUGCUUUUGCCUGCUACCCUCUUUGACUUCGUCAAGAGAGACACUGCUAUGGUCUGGCGAGUUGCCAGUUUACCAUUUUGCCUAUCAGGAAUGUCCGUCUUCCUACCAGUGGUGUACCUGGCCAUGUUAUUAGAAGACCAGGGCAAGAUCAAUAAGCGAGGUAAGUGGCUGAAUAAGGCUCUCACGACCUUUAAGAUAGCCCUUAAUGAGAUUUCACUUCCGCUAUUC…
MZ771214.1	Species #1	Culicoides circumscriptus jingmenvirus 1		1	MAG: Flaviviridae sp. isolate FA clone FA4 segment 1 NS5-like protein gene, complete cds	Culicoides circumscriptus	Greece: Thrace	2020	CCGAUACAACAAAUUAUUACGUAUUUUAUAAUACAAUGCUAAUUACCAUAGCCAUAUUCAUUUUCUUGAUAUGGUUAGCCAGCGUUUUUGCUAGCGGACAGAUCUUCGGUUACAACAAUGGAGAUUUCUUUGUAGCGGUAAGGGAAGCGUUCUCAGGAAGGCCCCUUAGUGAAUGGCACGGAAUUUACAAGGCCCAAUUGAAUAAAUUGAGUAAGAACCAAUUUACCAAGAUGAAGAUCAGGGGCGUAAGACCAGUUGCCAGAUCGAGGUUGAAGGCAUCCCGUGGUUACGAUAAGAUCAAGGAGAUACUGAUGCUGACACGAUUUAAGGUUGAGGGAAGGGUUCUCUCACUAUGCUGCGGAGCUGGUGGAUGGGAGCAAGCUAUUGCUCCGAACCCAG…
MW314694.1			Dipluran jingmen-related virus OKIAV326	1	Dipluran jingmen-related virus isolate OKIAV326 NS5 gene, partial cds	Campodea silvestrii	Germany: North Rhine-Westphalia, Bonn Friesdorf Klufterbachtal in private garden	2012-07-05	CAGGAUUGGAAAAAUGUGGAUAUGAUCUUUUCUAAACUCACAGACUACUACAAGAGGAAAAAUUUCAAAGGUAGAACACUAAAAGAUGAAGAACUUUUGCAGCAGUGCAACAAACAAGGAUCAAUGGGAAAUCCAGACUCAGUUUAUGGAAACACCAUAGGAGAGUUCAUUCAACGUCAAGAUUGGAAAAAGCUUUUGCAACACCGACUAUCAACCAUUUUUGAAGGAAAACCAUCAGGAGGAGUGUACAAUACUAUGGGGAAAAGAGAAAAGAAAAACAAACCAGGAGGAAGCCGAAUGGUAGCUUUUUUGCCCGGAAUAACAAGACUAGCAGAAUUAAGAUGUUUCGGAAAAUUCAUGGAUUUGGUCAAACCUAUCAAUAACCCCGCUUUCGUGAGU…
KP757923.1			Drosophila-associated Flavivirus-like 1	1	Drosophila-associated Flavivirus-like 1 clone DmelFlaviLike_1 genomic sequence	large pool of wild-caught Drosophila (mixed D. ananassae, D. melanogaster, D. malerkotliana, and Scaptodrosophila latifasciaeformis)	?	?	GUAAAAAGUUUUAGUUGGAAGAUUGCUUAUGUUAGAUAAUACCGAUAACAUUUUUACAGCAGCUUAUUGAUUAAAAAUAAAAUUAAACACAAGAGAAAUAAAGAAGUUUAUUUGUUGUUUGAUUUUUGUUAUAUAGCGCUUUAUUAUUAUAGGGCGUGAUGGAAGUGGAAGACCACUUAAAGUGGUUAACGUUCGUAGCCAUAUUAUGGACAACAGUAUGUGGUUGGCGAAGAAUAGGAAAAAACCGUGAUUUUGGUUUUCUGCGUGGCUUCGAUAAAAUUUUGCGCAGUGGAGAUUACGGCAAUGUAGGUAGAGAAUUUAAGAAACGACUUAAUGGACUAUCGCAGGGUGAAUUCACAAAGUUUAAAACUGCUGGGAUAAAUGCAAAGAAAAAGAAUA…
KP757924.1			Drosophila-associated Flavivirus-like 2	1	Drosophila-associated Flavivirus-like 2 clone DmelFlaviLike_2 genomic sequence	large pool of wild-caught Drosophila (mixed D. ananassae, D. melanogaster, D. malerkotliana, and Scaptodrosophila latifasciaeformis)	?	?	AUAAUUUGUACUCCUUUCGUAACUACUGUUGAAAGAAGUAGAGAGCAAAUUUGUGCACCAACAAAUUUAACUAAAAAUUUGAUUUAAGAUGGAGAUCACAGACGUGAUCUUUUUAUUGCUUAUGUUAGUAAUUGGCAUAGUAUUGCUGGUUGAAAAGAAAAUGGGCUACAACAAUGCUUCCCCAGUCAAAGUGCUGGAGAUGUUAAAAACCGGAUUCGAGAUUUCACCUUUGUCCAAUUGGGGAAUUAAGUACAAAAGCACGAUGCGGAACUUAUCAAAAUCAGGAUUUGCACGCUUUAAAAUGCGCGGAGUAGUACCAACAGCUAGAGAUCAACUCAAAGCUUCGAGAGGAUAUGAUAAGUUAAAGGACAUUUUAAUACAGACGAGAUUGAAACUGCA…
KP757926.1			Drosophila-associated Flavivirus-like 5	3	Drosophila-associated Flavivirus-like 5 clone DmelFlaviLike_5 genomic sequence	large pool of wild-caught Drosophila (mixed D. ananassae, D. melanogaster, D. malerkotliana, and Scaptodrosophila latifasciaeformis)	?	?	UGAUUAUCCAUUUUUGUGUAUUUACUGCAUACUGAAAUUAGGAGAUAAUUUGCAUACCAGCAAAUAAAGAGGACAAUAGAAGGAAAAAUGGGCAAGGUUACGACCGAAGCCCAAACUUUUGUUAUUUUGAUCAUAAGCCUUCUGCUUAUGUUAUAUUGCGAUUACCACAAUGUGUUCCCAGGAGCAUGCAUUGUGUGUGCAUUCUUUCACUUGGUGAUGAAAUGCACGAGUGGAGAAGAAGCCCAGGUUUUGUACCUGAGUGCGGCAGCGAUGGGCGUAUUGCGAUGCAAUUCCCUCUUUCCCGCUGUAGCUUAUCAAGCUUUAGCUGUACGGCAAGGAGCUUUAACCGGACUUUACGCUGACUCUUUUAAAUGGAUUAUGGGAAAAAUGAAAGAAGCU…
KP757927.1			Drosophila-associated Flavivirus-like 6	3	Drosophila-associated Flavivirus-like 6 clone DmelFlaviLike_6 genomic sequence	large pool of wild-caught Drosophila (mixed D. ananassae, D. melanogaster, D. malerkotliana, and Scaptodrosophila latifasciaeformis)	?	?	UAUGUCUUUUCUUUUCAGUUGGGAGAAUUGAAUUGUGCAACAAUACCGUGUACAACGUUAGUAAUUCUCAUUGAUUGAAAAGAAAAGACAUAAUUUAGUAGAAUUUUUGAAAAUAGUUUUAUAUAAAAUAUUGUUUUUGUUUAAAUAAGCUUUCUGCAAUAGGUAUUUGGUUUUUAGAAAACCAUGAUAGUGCAGAGCAGCCCCAUUGCGAUGGGGCUAAACACUUUUGUGUACAUGUUGAGUUCAUACUUGAUAUGCACACUAAUACAAUCACUAGGGUUAGGGUUUGUAGCAGCUUGGGCCUGGCUGGCUCUGAGUAAUGAGGUGAUCAACUUGUACGAUCCCACUAGGUUGCGGAUAUGGAAGAUAGCAGGUUUCUUGUUGCUCUACUUCGGCUUU…
BK070269	Species #15	Dysdera bandamae jingmenvirus 1		1	DBJV1_Dban_BodyF2_seg1	Dysdera bandamae	Spain:Canary Islands_Gran Canaria_Llanos de la pez	2015-04	CTTACACATCTGGTAGATAAGGAGGCCACCTGGGTTACATGCTCGACAGTGAATTGACATCACACAGAGCAAGAGAAAGTTTGACACAGTACACACAAGGTTTAAACAGTACACACAGACGTTTAAACGGTACACACACAACAACAACAACACAACACAACGACATACGACATGGAGAGCGATTATGATAACATCATAGCCATAGGGTTCGTACTGCTTGGTGTGGCGATAATGCTACAAAACAAGAGAGTGACTCAGCACGGGGGATTCGTTCTTAGTGCTAAAAACAAATTGGTTCCAATGGATACAAGTAGCGCTGTTTGGAAGATCGTATCAAGCGCTGGCAACCCCTTTAAAATGGGACAAGAGGCAAAGGATTACATCAACTCACTCGGAAGT…
BK070270.1	Species #15	Dysdera bandamae jingmenvirus 1		2	DBJV1_Dban_BodyF2_seg2-1	Dysdera bandamae	Spain:Canary Islands_Gran Canaria_Llanos de la pez	2015-04	CGGGCTCTATCACAACCAGCAGTTAAGAGACCCACAGAGTTACCCGCGCACTCGGCAGTGAAAGAAACATCTTTAACATCAGAGTGCAAACAACAACACATTCCCAACGAGGAGTGTTGAAGTTGAAAGAATAGAAGAAGAAGAGAACGACAGTCAAAATGTCTTATGGACACTTGATGGTTGTTTTGCTTTTGAGCATAGTCATCCAGGCTGAAGCAACAAACACCACAGACACTTTCACAGAGGCTGTTACAAAGGCCATTGAAGATGTTGCCACCAAGCTCAACACGCTTTTCACCGGCATTTATGGTGCTGCTGGTGATAAACTATGGTACCTTATCGGAGCAACAATCGTATTCTGGTACACAGGGGAACCTGTCTATGCAGCATTACTCGCAG…
BK070271.1	Species #15	Dysdera bandamae jingmenvirus 1		2	DBJV1_Dban_BodyF2_seg2-2	Dysdera bandamae	Spain:Canary Islands_Gran Canaria_Llanos de la pez	2015-04	CTAGTAGTTAGGAGGCGCCTTGAAATACCTTAGGAGAGTTGTAGGTAGCGCATAAACGCTTACAACAGCAGCTCTCCACATATAGTAAATCCCCAACCGTTTATTGGGTTGTGAATTTACGTGAAAAATAGAAGAAGACCCCCACAAGCTCCGTTGGAGTTATTGTTGGGGGTCCCCGGAAAAATGATGAAGACATTGGTCATGCTGGCACTGATTGGTGCCATTGCATGTGATGACCTAGGACAGGAAATAATAGGAACGGACTATGAATTGTCGGAAAATGAGACCCAACTGGCTCTCTATGTCCTTGAGCCTCCCAGAGTTGAAGAATTGCACGGACCGGATCCCACATACCGTCAAATTGATAGGAGAAGATGTGAGTACTTTTCCCACGGCACG…
BK070272.1	Species #15	Dysdera bandamae jingmenvirus 1		3	DBJV1_Dban_BodyF2_seg3	Dysdera bandamae	Spain:Canary Islands_Gran Canaria_Llanos de la pez	2015-04	CGCCCTTTCACATATCTGGCAGTTAGATTGGGTACCGAGGATTACCAACGCTCCAGTGGACTAACACGTACACTAGAGCACAAACAGGATAAAATGGAAGCTGACGCTTTCATGTTGGCCAGTTCACTGGTCATCATGATGAGTGTTGAGCTGCAAGAAACAGTTGTAAAATTAACACAAGGAATGACACCAACAAAAATGGCACTGAAATGCTTTGCCATTGCATTCGGATCATCAGGATACACGGGTTTTGGAGCACTTGCATATTATGCAGGAAGAAAAATGAGGAGAGGATATGGACCACAACTACACGCTATAAATGACATACCAGTCTTTGGCACATTGAAGCTGCGCTACATCTCAGATGTCCCTAGGGACATTATACCAACGGAGGATGTT…
BK070273.1	Species #15	Dysdera bandamae jingmenvirus 1		4	DBJV1_Dban_BodyF2_seg4	Dysdera bandamae	Spain:Canary Islands_Gran Canaria_Llanos de la pez	2015-04	GTGTGCTCTTCCGATCTCTAGCAGTTAGGGAGTCCACAAAGTTACCCGCGCACTCGGCAGTGAAAGCTAACAACTTACATCAGAGTGCAAGCAACTTAACACACCCATAAGAAGTGTGCAGTTGTGTAATATAAAGAAAAAAAATTTTTTAGAAAGAAAGATTCGGAATAGAAAACAGAATGCAGATTGCGTTGGTTGCCTTTTTGGCAATGATGGCCACTTCGGCCTCATTGGCTGAGGATAAAACTGATTGGAGCATAATAAGGAAAGAAATGTCGGAAGCTCAGTCGGCCTTGGACAAGAAAGACGCACCATACCTCAAATACAAATTGATAAGCATCATTAACATCTTACCAAATGCAGAGAACACGTACTACGCTGGCTTCGCGACCGGACCTG…
MN558700.1			Erysiphe necator associated ssRNA virus 3	1	Erysiphe necator associated ssRNA virus 3 isolate PMS-18_DN52888 RdRp gene, complete cds	Erysiphe necator	Italy	2018	AGUAUGAAGUUGGUGUGACUGUUAGAUAAAUAACUCCUCACGUUAACAAAACUUUUGUACUAACAACUAUGACAUAUUAAAAGACGUUCAUUAUGAUUACACAAAUCAUAUUAAUCAUUACGUUUAUUAUAAUAUAUUGCCGAAUAACAACUAAAAGAUGCGGCCAUCACUCAACAUCAGUGAAUCAAAAUUCAGAAGAUGCGCACAAGCUCUUGAGGCAAUCACAACAGGGAAUUCCAUUAAACAACUUGCAAAAGGUAUGGAAAGCCACCCUCAACGCAUUGACGCUUCGGCGUUUCAACUCGUGGAAGAUGAGCGGGAUCAUAACAUCAAAGAAAGCCAUUGGCGAAACUAGCCGUGGGUACAUGAAGCUCGAGUCAAUAAUGCGACAAGCAAAUU…
BK083033			EVE Ixodes pacificus jingmenvirus segment 1-like	1-like	SRR21218428 Ixodes pacificus seg1 EVE	Ixodes pacificus	USA	2018	AGACAAAAAGGAACCAACCCTGGCAGCAAGTGCAACAGCTAGGGATTTCGTTCCAGACTTATTGCGAAGGAGTTTCGTGATTGCTCGCATAGCTAAAAGCTTTGGAGTAGAAAAGAACAATGGAGACAACATTTATCATGCTTCTGTTGGCTGCCACTGCGATGGGCAGACCTAATGGCTCCCCAGATTGGGGAAAGATTGAGCTGCTCGGACAACAACTGCAGTCGGGCATTGCCAAGAAGAATGTGGACAAGACAAGGTACTATGCTGAACTCATCATAAAGGAGCTACCGACTCAGGAGATGACCTACTATGCGGGGCTGAGAACCGGCGAGGAGATTTCGCTGACTGCGGGCGCTGCCAAGGCCATCATTGGAGACGCGATCAACCTGAGGGTGA…
OP244356.1			EVE Ixodes persulcatus jingmenvirus segment 4-like	4-like	Alongshan virus isolate Alongshan_210608_03-Nsk-2021 putative capsid protein gene, partial cds	Ixodes persulcatus	Russia: Novosibirsk	2021	AUAUUCCUGGCUGCCACAACGGCAGGUUUCCUGGCAAUACUGACGGCCCUGCCCACCAUCCAGUACCAUGGGGCCCCAGAUGUGGCCAGAAUGCUACUGACGGUCCUUAUCUUUGGUGGGGUGCUGUAUCUGGUGGCAUCUCUCGACGUGGAUCGCGACCAGGUAUACCUGCUGAUGAAGACGGGUAGGCCGACCUACCACAUUCCGAAACAGGAAAGACAGGAUGCGGUGAAGCUGGACCAGGUGUACGAGAUGGCGAAGUACUACUCAAGGUACCCCAGGGUGCUCAGAUCCCGGUUCACCAGUGAGGAAGGCGUCUGGGGCUGGGAU
OP244397.1			EVE Ixodes persulcatus jingmenvirus segment 4-like	4-like	Alongshan virus isolate ATV_210608_04-Nsk-2021 membrane protein gene, partial cds	Ixodes persulcatus	Russia: Novosibirsk	2021	AUAUUCCUGGCUGCCACAACGGCAGGUUUCCUGGCAAUACUGACGGCCCUGCCCACCAUCCAGUACCAUGGGGCCCCAGAUGUGGCCAGAAUGCUACUGACGGUCCUUAUCUUUGGUGAGGUGCGCCAUCCAAUGGCAUCUCUCGACGUGGAUCGCGACCAGGUAUACCUGCUGAUGAAGACGGGUAGGCCGACCUACCACAUUCCGAAACAGGAAAGACAGGAUGCGGUGAAGCUGGACCAGGUGUACGAGAUGGCGAAGUACUACUCAAGGUAC
OP244398.1			EVE Ixodes persulcatus jingmenvirus segment 4-like	4-like	Alongshan virus isolate ATV_210608_07-Nsk-2021 membrane protein gene, partial cds	Ixodes persulcatus	Russia: Novosibirsk	2021	AUAUUCCUGGCUGCCACAACGGCAGGUUUCCUGGCAAUACUGACGGCCCUGCCCACCAUCCAGUACCAUGGGGCCCCAGAUGUGGCCAGAAUGCUACUGACGGUCCUUAUCUUUGGUGAGGAGCAUCGGACAAUGGCAUCUCUCGACGUGGAUCGCGACCAGGUAUACCUGCUGAUGAAGACGGGUAGGCCGACCUACCACAUUCCGAAACAGGAAAGACAGGAUGCGGUGAAGCUGGACCAGGUGUACGAGAUGGCGAAGUACUACUCAAGGUAC
OP244399.1			EVE Ixodes persulcatus jingmenvirus segment 4-like	4-like	Alongshan virus isolate ATV_210608_39-Nsk-2021 membrane protein gene, partial cds	Ixodes persulcatus	Russia: Novosibirsk	2021	AUAUUCCUGGCUGCCACCACGGCAGGUUUCCUGGCAAUACUGACGGCCCUGCCCACCAUCCAGUACCAUGGGCCCCAAGAUGUGGCCAGAAUGCUACUGACGGUCCUUAUCUUUGGUGAGGUGCGCCAUCCAAUGGCAUCUCUCGACGUGGAUCGCGACCAGGUAUACCUGCUGAUGAAGACGGGUAGGCCGACCUACCACAUUCCGAAACAGGAAAGACAGGAUGCGGUGAAGCUGGACCAGGUGUACGAGAUGGCGAAGUACUACUCAAGGUAC
OP244400.1			EVE Ixodes persulcatus jingmenvirus segment 4-like	4-like	Alongshan virus isolate ATV_210608_43-Nsk-2021 membrane protein gene, partial cds	Ixodes persulcatus	Russia: Novosibirsk	2021	UGAUAUUCCUGGCUGCCACCACGGCAGGUUUCCUGGCAAUACUGACGGCCCUGCCCACCAUCCAGUACCAUGGGGCCCCAGAUGUGGCCAGAAUGCUACUGACGGUCCUUAUCUUUGGUGGGGUGCUGUAUCUGGUGGCAUCUCUCGACGUAGAUCUCGACCAGGUAUACCUGCUGAUGAAGACGGGUAGGCCGACCUACCACAUUCCGAAACAGGAAAGACAGGAUGCGGUGAAGCUGGACCAGGUGUACGAGAUGGCGAAGUACUACUCAAGGUAC
OP244401.1			EVE Ixodes persulcatus jingmenvirus segment 4-like	4-like	Alongshan virus isolate ATV_210608_40-Nsk-2021 membrane protein gene, partial cds	Ixodes persulcatus	Russia: Novosibirsk	2021	UGAUAUUCCUGGCUGCCACCACGGCAGGUUUCCUGGCAAUACUGACGGCCCUGCCCACCAUCCAGUACCAUGGGGCCCCAGAUGUGGCCAGAAUGCUACUGGCGGUCCUUAUCUUUGGUGGGGUGCUGUAUCUGGUGGCAUCUCUCGACGUGGAUCGCGACCAGGUAUACCUGCUGAUGAAGACGGGUAGGCCGACCUACCACAUUCCGAAACAGGAAAGACAGGAUGCGGUGAAGCUGGACCAGGUGUACGAGAUGGCGAAGUACUACUCAAGGUACCCCAGGGUGCUCAGAUCCCGGUUCACCAGUGAGGAAGGCGUCUGGGGCUGGGAU
OP244402.1			EVE Ixodes persulcatus jingmenvirus segment 4-like	4-like	Alongshan virus isolate ATV_210608_28-Nsk-2021 membrane protein gene, partial cds	Ixodes persulcatus	Russia: Novosibirsk	2021	UGAUAUUCCUGGCUGCCACAACGGCAGGUUUCCUGGCAAUACUGACGGCCCUGCCCACCAUCCAGUACCAUGGGGCCCCAGAUGUGGCCAGAAUGCUACUGACGGUCCUUAUCUUUGGUGGGGUGCUGUAUCUGGUGGCAUCUCUCGACGUGGAUCGCGACCAGGUAUACCUGCUGAUGAAGACGGGUAGGCCGACCUACCACAUUCCGAAACAGGAAAGACAGAAUGCGGUAAAGCUGGACCAGGUGUACGAGAUGGCGAAGUACUACUCAAGGUACCCCAGGGUGCUCAGAUCCCGGUUCACCAGUGAGGAAGGCGUCUGGGGCUGGGAU
OP244412.1			EVE Ixodes persulcatus jingmenvirus segment 4-like	4-like	Alongshan virus isolate ATV_210608_27-Nsk-2021 membrane protein gene, partial cds	Ixodes persulcatus	Russia: Novosibirsk	2021	UGAUAUUCCUGGCUGCCACAACGGCAGGUUUCCUGGCAAUACUGACGGCCCUGCCCACCAUCCAGUACCAUGGGGCCCCAGAUGUGGCCAGAAUGCUACUGACGGUCCUUAUCUUUGGUGGGGUGCUGUAUCUGGUGGCAUCCCUCGACGUGGAUCGCGACCAGGUAUACCUGCUGAUGAAGACGGGUAGGCCGACCUACCACGUUCCGAAACAGGAAAAACAGAAUGCGGUGAAGCUGGACCAGGUGUACGAGAUGGCGAAGUACUACUCAAGGUACCCCCGGGGGCUCAGAUCCCGGGU
OP244413.1			EVE Ixodes persulcatus jingmenvirus segment 4-like	4-like	Alongshan virus isolate ATV_210608_44-Nsk-2021 membrane protein gene, partial cds	Ixodes persulcatus	Russia: Novosibirsk	2021	UGAUAUUCCUGGCUGCCACAACGGCAGGUUUCCUGGCAAUACUGACGGCCCUGCCCACCAUCCAGUACCAUGGGGCCCCAGAUGUGGCCAGAAUGCUACUGACGGUCCUUAUCUUUGGUGGGGUGCUGUAUCUGGUGGCAUCUCUCGACGUGGAUCGCGACCAGGUAUACCUGCUGAUGAAGACGGGUAGGCCGACCUACCACAUUCCGAAACAGGAAAGACAGGAUGCGGUGAAGCUGGACCAGGUGUACGAGAUGGCGAAGUACUACUCAAGGUACCCCAGGGUGCUCAGAUCCCGGUUCACCAGUGAGGAAGGCGUCUGGGGCUGGGAU
OP244414.1			EVE Ixodes persulcatus jingmenvirus segment 4-like	4-like	Alongshan virus isolate ATV_210608_72-Nsk-2021 membrane protein gene, partial cds	Ixodes persulcatus	Russia: Novosibirsk	2021	AUAUUCCUGGCUGCCACAACGGCAGGUUUCCUGGCAAUACUGACGGCCCUGCCCACCAUCCAGUACCAUGGGGCCCCAGAUGUGGCCAGAAUGCUACUGACGGUCCUUAUCUUUGGUGAGGUGCUGUAUCUGGUGGCAUCUCUCGACGUAGAUCUCGACCAGGUAUACCUGCUGAUGAAGACGGGUAGGCCGACCUACCACAUUCCGAAACAGGAAAGACAGGAUGCGGUGAAGCUGGACCAGGUGUACGAGAUGGCGAAGUACUACUCAAGGUAC
OP863304.1			EVE Ixodes persulcatus jingmenvirus segment 4-like	4-like	MAG: Jingmen tick virus isolate HLJ-IP-14 genomic sequence	Ixodes persulcatus	China	15-May-2020	UCUUGCACUCCCUGCUGUUCAGCUUAGCUGUAUACACCAUGCUGACCGACACAGGGGAGACGGACAGGGUCUUGGGCGACAUAAAGAUAAGGGUCCUGGAGAAGAUCAAGACAACGGAAUUGUUCGGGGAGACCGCUAUGGCCAAGAUCUCGAUGGCAAUGAGCAGGAUAGAGUGGCUGGUCGUGGUGGCGGCCAACCUCGUGCACACCCACUGGGUGCUGGGCUUCCCGGGGGUAGCCUUGGAGAUCCUGCUGUGUGGCAUCGUGGCGGUCCCGACGUACCACCUGUGGUACGUCGGGACCGCUUUUGCCGUCCGUAUCGCAAAAUAAAGUAGCGCCCGUUAUUCUAAAACUCCUUAUUUUCUCGGCACACUUUUGCUUGUUAAG
PQ043852.1			EVE Ixodes persulcatus jingmenvirus segment 4-like	4-like	Alongshan virus isolate S35_k141_2062_Sakhalin_2023 membrane protein VP3 gene, partial cds	Ixodes persulcatus	Russia: Sakhalin	2023	GAUAUUCCUGGCUGCCACAACGGCAGGUUUCCUGGCAAUACUGACGGCCCUGCCCACCAUCCAGUACCAUGGGGCCCCAGAUGUGGCCAGAAUGCUACUGACGGUCCUUAUCUUUGGUGGGGUGCUGUAUCUGGUGGCAUCUCUCGACGUGGAUCGCGACCAGGUAUACCUGCUGAUGAAGACGGGUAGGCCGACCUACCACAUCCCGAAGCAGGAGAG
BK083034			EVE Ixodes persulcatus jingmenvirus segment 4-like	4-like	CBDIYE010047735 extraction I persulcatus EVE	Ixodes persulcatus	China	?	TTGGGAGCCCTTGCAGGAGGGACTCGATGCGCCGTTGAAACAGAGCCGGTGCGGACGCAATAGAGGCCAGTCCCAACAGCAAGTGCAACAGTTGGGAGTCTCGCCTCAGACTCAGTCGCTGAATTGTTTGACAATTTAGATTGAAACACCTCTAGCAATAGAAAAAAACAACAGATGCCACTATGGAAGACCCCCTGATGGCGGGTTTGGCTATGGTGGTCCTGGTGGTGCTGGCCTGTTTGTTGCAACTGGCCAGTTCTTACCAGGAACATACTACTTACTTGTTCACACCGGAAGGAAACATGGAAGTCTACAAGGGCGACGGGTTCAAAGTTTGGAGACTAGAGCCGTCTCTTGGGGACCCACTAGAACTTGGTAGAAAGACTAAGATGGAGATGA…
MT822179.1			EVE Ixodes ricinus jingmenvirus segment 1-like	1-like	Jingmen tick virus isolate Serbia-24-28 RNA-dependent RNA polymerase gene, complete cds	Ixodes ricinus	Serbia	2016-06-09	UUCCUUCAGACUCAAACGCAGACUUACUCCUAGAGAGAAGUCUUAACACAGAAAAGAAAAACACCACAACAACACACAAUGGAUGCAGACACACUCAUGGCAGGGUUGGCGAUGCUCGCUUUGGUGGCCUUAGCCGGCCUAUUGCAGCUAGCCAGCUCCUACCAAGAACACACCACGUACAUCUACACACCGGAAGGUAAGAUGGAGGUUUAUAAAGGAGAUGGACUUAAAGUCUGGAAACUGGAGCCCUCAUUGGGCGACCCACAAGAAUUAGGCAGAAAGGCAAAAACGGAAAUGAACGCCAUGACACACGAGGAGUUUGAUAGGAUGAAGUACAGAGGAGUCGUGGCAGAGGUGUAUGCCGGGGAUAAACCAUCGAAGGGGUAUGACAAGUUGCGA…
MT822180.1			EVE Ixodes ricinus jingmenvirus segment 1-like	1-like	Jingmen tick virus isolate Serbia-29-32 RNA-dependent RNA polymerase gene, partial cds	Ixodes ricinus	Serbia	2016-06-09	GGAAAUUGAUAGGAUGAAGUACAGAGGAGUCGUGGCAGAGGUGUAUGCCGGGGAUAAACCAUUGAAGGGGUAUGACAAGUUGCGAGUACUUUUGGACUUGAUGGACAGACCAAAACUAGGCCUGACAGUUGACCUAUGCGCCGGCCGAGGUGGGUGGAGCGAAUUGGUCAAGGAUCUAGAAGGACCCCGUGGUGUUUCAUCAGUGUCCUUUUGGGAAAAAGGAAAAGAGGAGGGGAGGGCCGACCCGGCCAUCCACAGGAUCCACGCAAAUGUGAAACACCUAAAGCCUUGGCAGGUAGACACUCUCCUCUUUGACGGAGGAGAAGCCUUCAAAAGAGAUCAAAACAUAAAGAAGGAGGAGAACUACAACAACUCACUGCUGGACGCCGUCGACGCUUG…
ON933885.1			EVE Ixodes ricinus jingmenvirus segment 1-like	1-like	Jingmenvirus sp. isolate Belgorod/17423/2013 RNA dependent RNA polymerase gene, partial cds	Ixodes ricinus	Russia: Belgorod	2013-07-09	UACGGUGAGGAAGUGCACUACAUGCCGGUCAGGGAUGUAGGUGAGAUAAUGGCAAAGGCUAGCAUGGCGUUGGGUGUGUAUAGAGACGACACCACGCAGGAGGCAUGGGCAAGAGUGCAGGGCUUCAACAUGCUGAUAAACUACCACCACAUACCGGAGUGUAGGAUGUUGGCACUCGCAAUCCUGUCGGCCACAAGGGUUGGACUGAACCUCAAGGGCAUCGCAAAAGGCUGGAUGAUGAGUACUGAAUGGCUACGAGACGAUCUGGGACCGGACACCAUCCACGCCCUGGUAACAGAUGGGAGGACCCAGGGAUGGAGGCAACUGGGGUACGUGGACUACAGUGACAGGAAGGGCCUACUGCUCACUCCGGACAAACACUACAAGAACUGGAGAAGG…
ON933886.1			EVE Ixodes ricinus jingmenvirus segment 1-like	1-like	Jingmenvirus sp. isolate Belgorod/17426/2013 RNA dependent RNA polymerase gene, partial cds	Ixodes ricinus	Russia: Belgorod	2013-07-09	UACGGUGAGGAAGUGCACUACAUGCCGGUCAGGGAUGUAGGUGAGAUAAUGGCAAAGGCUAGCAUGGCGUUGGGUGUGUAUAGAGACGACACCACGCAGGAGGCAUGGGCAAGAGUGCAGGGCUUCAACAUGCUGAUAAACUACCACCACAUACCGGAGUGUAGGAUGUUGGCACUCGCAAUCCUGUCGGCCACAAGGGUUGGACUGAACCUCAAGGGCAUCGCAAAAGGCUGGAUGAUGAGUACUGAAUGGCUACGAGACGAUCUGGGACCGGACACCAUCCACGCCCUGGUAACAGAUGGGAGGACCCAGGGAUGGAGGCAACUGGGGUACGUGGACUACAGUGACAGGAAGGGCCUACUGCUCACUCCGGACAAACACUACAAGAACUGGAGAAGG…
ON933887.1			EVE Ixodes ricinus jingmenvirus segment 1-like	1-like	Jingmenvirus sp. isolate Belgorod/17434/2013 RNA dependent RNA polymerase gene, partial cds	Ixodes ricinus	Russia: Belgorod	14-Aug-2013	UACGGUGAGGAAGUGCACUACAUGCCGGUCAGGGAUGUAGGUGAGAUAAUGGCAAAGGCUAGCAUGGCGUUGGGUGUGUAUAGAGACGACACCACGCAGGAGGCAUGGGCAAGAGUGCAGGGCUUCAACAUGCUGAUAAACUACCACCACAUACCGGAGUGUAGGAUGUUGGCACUCGCAAUCCUGUCGGCCACAAGGGUUGGACUGAACCUCAAGGGCAUCGCAAAAGGCUGGAUGAUGAGUACUGAAUGGCUACGAGACGAUCUGGGACCGGACACCAUCCACGCCCUGGUAACAGAUGGGAGGACCCAGGGAUGGAGGCAACUGGGGUACGUGGACUACAGUGACAGGAAGGGCCUACUGCUCACUCCGGACAAACACUACAAGAACUGGAGAAGG…
ON933888.1			EVE Ixodes ricinus jingmenvirus segment 1-like	1-like	Jingmenvirus sp. isolate Belgorod/17435/2013 RNA dependent RNA polymerase gene, partial cds	Ixodes ricinus	Russia: Belgorod	14-Aug-2013	UACGGUGAGGAAGUGCACUACAUGCCGGUCAGGGAUGUAGGUGAGAUAAUGGCAAAGGCUAGCAUGGCGUUGGGUGUGUAUAGAGACGACACCACGCAGGAGGCAUGGGCAAGAGUGCAGGGCUUCAACAUGCUGAUAAACUACCACCACAUACCGGAGUGUAGGAUGUUGGCACUCGCAAUCCUGUCGGCCACAAGGGUUGGACUGAACCUCAAGGGCAUCGCAAAAGGCUGGAUGAUGAGUACUGAAUGGCUACGAGACGAUCUGGGACCGGACACCAUCCACGCCCUGGUAACAGAUGGGAGGACCCAGGGAUGGAGGCAACUGGGGUACGUGGACUACAGUGACAGGAAGGGCCUACUGCUCACUCCGGACAAACACUACAAGAACUGSAGAAGG…
ON933889.1			EVE Ixodes ricinus jingmenvirus segment 1-like	1-like	Jingmenvirus sp. isolate Belgorod/17436/2013 RNA dependent RNA polymerase gene, partial cds	Ixodes ricinus	Russia: Belgorod	14-Aug-2013	UACGGUGAGGAAGUGCACUACAUGCCGGUCAGGGAUGUAGGUGAGAUAAUGGCAAAGGCUAGCAUGGCGUUGGGUGUGUAUAGAGACGACACCACGCAGGAGGCAUGGGCAAGAGUGCAGGGCUUCAACAUGCUGAUAAACUACCACCACAUACCGGAGUGUAGGAUGUUGGCACUCGCAAUCCUGUCGGCCACAAGGGUUGGACUGAACCUCAAGGGCAUCGCAAAAGGCUGGAUGAUGAGUACUGAAUGGCUACGAGACGAUCUGGGACCGGACACCAUCCACGCCCUGGUAACAGAUGGGAGGACCCAGGGAUGGAGGCAACUGGGGUACGUGGACUACAGUGACAGGAAGGGCCUACUGCUCACUCCGGACAAACACUACAAGAACUGGAGAAGG…
ON933890.1			EVE Ixodes ricinus jingmenvirus segment 1-like	1-like	Jingmenvirus sp. isolate Belgorod/17437/2013 RNA dependent RNA polymerase gene, partial cds	Ixodes ricinus	Russia: Belgorod	14-Aug-2013	UACGGUGAGGAAGUGCACUACAUGCCGGUCAGGGAUGUAGGUGAGAUAAUGGCAAAGGCUAGCAUGGCGUUGGGUGUGUAUAGAGACGACACCACGCAGGAGGCAUGGGCAAGAGUGCAGGGCUUCAACAUGCUGAUAAACUACCACCACAUACCGGAGUGUAGGAUGUUGGCACUCGCAAUCCUGUCGGCCACAAGGGUUGGACUGAACCUCAAGGGCAUCGCAAAAGGCUGGAUGAUGAGUACUGAAUGGCUACGAGACGAUCUGGGACCGGACACCAUCCACGCCCUGGUAACAGAUGGGAGGACCCAGGGAUGGAGGCAACUGGGGUACGUGGACUACAGUGACAGGAAGGGCCUACUGCUCACUCCGGACAAACACUACAAGAACUGGAGAAGG…
ON933891.1			EVE Ixodes ricinus jingmenvirus segment 1-like	1-like	Jingmenvirus sp. isolate Belgorod/17441/2013 RNA dependent RNA polymerase gene, partial cds	Ixodes ricinus	Russia: Belgorod	14-Aug-2013	UACGGUGAGGAAGUGCACUACAUGCCGGUCAGGGAUGUAGGUGAGAUAAUGGCAAAGGCUAGCAUGGCGUUGGGUGUGUAUAGAGACGACACCACGCAGGAGGCAUGGGCAAGAGUGCAGGGCUUCAACAUGCUGAUAAACUACCACCACAUACCGGAGUGUAGGAUGUUGGCACUCGCAAUCCUGUCGGCCACAAGGGUUGGACUGAACCUCAAGGGCAUCGCAAAAGGCUGGAUGAUGAGUACUGAAUGGCUACGAGACGAUCUGGGACCGGACACCAUCCACGCCCUGGUAACAGAUGGGAGGACCCAGGGAUGGAGGCAACUGGGGUACGUGGACUACAGUGACAGGAAGGGCCUACUGCUCACUCCGGACAAACACUACAAGAACUGSAGAAGG…
ON933892.1			EVE Ixodes ricinus jingmenvirus segment 1-like	1-like	Jingmenvirus sp. isolate Kaliningrad/32654/2019 RNA dependent RNA polymerase gene, partial cds	Ixodes ricinus	Russia: Kaliningrad	2019-07-20	UACGGUGAGGAAGUGCACUACAUGCCGGUCAGRGAUGUAGGUGAGAUAAUGGCAAAGGCYAGCAUGGCGUUGGGUGUGUAYAGRGACGACACCACGCAGGAGGCAUGGGCAAGAGUGCAGGGCUUCAACAUGCUGAUAAACUACCACCACAUACCGGAGUGUAGGAUGUUGGCACUCGCAAUCCUGUCRGCCACAAGGGUUGGAYUGAACCUCAAGGGCAUCRCAAARGGCUGGAUGAUGAGYACUGAAUGGCUACGAGACGAUCUGGGACCGGACACCAUCCAYGCCCUGGUAACAGAWGGGAGGACCCAGGGAUGGAGGCAACUGGGGUACGUGGACUACAGUGACAGGAAGGGCCUACUGCUCACUCCGGAYAAACACUACAAGAACUGGAGAAGG…
ON933893.1			EVE Ixodes ricinus jingmenvirus segment 1-like	1-like	Jingmenvirus sp. isolate Kaliningrad/32659/2019 RNA dependent RNA polymerase gene, partial cds	Ixodes ricinus	Russia: Kaliningrad	06-Aug-2019	UACGGUGAGGAAGUGCACUACAUGCCGGUCAGGGAUGUAGGUGAGAUAAUGGCAAAGGCUAGCAUGGCGUUGGGUGUGUAUAGAGACGACACCACGCAGGAGGCAUGGGCAAGAGUGCAGGGCUUCAACAUGCUGAUAAACUACCACCACAUACCGGAGUGUAGGAUGUUGGCACUCGCAAUCCUGUCGGCCACAAGGGUUGGACUGAACCUCAAGGGCAUCGCAAAAGGCUGGAUGAUGAGUACUGAAUGGCUACGAGACGAUCUGGGACCGGACACCAUCCACGCCCUGGUAACAGAUGGGAGGACCCAGGGAUGGAGGCAACUGGGGUACGUGGACUACAGUGACAGGAAGGGCCUACUGCUCACUCCGGACAAACACUACAAGAACUGGAGAAGG…
ON933894.1			EVE Ixodes ricinus jingmenvirus segment 1-like	1-like	Jingmenvirus sp. isolate Karelia/PK-72/2015 RNA dependent RNA polymerase gene, partial cds	Ixodes ricinus	Russia: Karelia	2015-06-17	UACGGUGAGGAAGUGCACUACAUGCCGGUCAGGGAUGUAGGUGAGAUAAUGGCAAAGGCUAGCAUGGCGUUGGGUGUGUAUAGAGACGACACCACGCAGGAGGCAUGGGCAAGAGUGCAGGGCUUCAACAUGCUGAUAAACUACCACCACAUACCGGAGUGUAGGAUGUUGGCACUCGCAAUCCUGUCGGCCACAAGGGUUGGACUGAACCUCAAGGGCAUCGCAAAAGGCUGGAUGAUGAGUACUGAAUGGCUACGAGACGAUCUGGGACCGGACACCAUCCACGCCCUGGUAACAGAUGGGAGGACCCAGGGAUGGAGGCAACUGGGGUACGUGGACUACAGUGACAGGAAGGGCCUACUGCUCACUCCGGACAAACACUACAAGAACUGGAGAAGG…
ON933895.1			EVE Ixodes ricinus jingmenvirus segment 1-like	1-like	Jingmenvirus sp. isolate Karelia/PK-76/2015 RNA dependent RNA polymerase gene, partial cds	Ixodes ricinus	Russia: Karelia	10-Aug-2015	UACGGUGAGGAAGUGCACUACAUGCCGGUCAGGGAUGUAGGUGAGAUAAUGGCAAAGGCUAGCAUGGCGUUGGGUGUGUAUAGAGACGACACCACGCAGGAGGCAUGGGCAAGAGUGCAGGGCUUCAACAUGCUGAUAAACUACCACCACAUACCGGAGUGUAGGAUGUUGGCACUCGCAAUCCUGUCGGCCACAAGGGUUGGACUGAACCUCAAGGGCAUCGCAAAAGGCUGGAUGAUGAGUACUGAAUGGCUACGAGACGAUCUGGGACCGGACACCAUCCACGCCCUGGUAACAGAUGGGAGGACCCAGGGAUGGAGGCAACUGGGGUACGUGGACUACAGUGACAGGAAGGGCCUACUGCUCACUCCGGACAAACACUACAAGAACUGGAGAAGG…
ON933896.1			EVE Ixodes ricinus jingmenvirus segment 1-like	1-like	Jingmenvirus sp. isolate Karelia /PK-77/2015 RNA dependent RNA polymerase gene, partial cds	Ixodes ricinus	Russia: Karelia	10-Aug-2015	UACGGUGAGGAAGUGCACUACAUGCCGGUCAGGGAUGUAGGUGAGAUAAUGGCAAAGGCUAGCAUGGCGUUGGGUGUGUAUAGAGACGACACCACGCAGGAGGCAUGGGCAAGAGUGCAGGGCUUCAACAUGCUGAUAAACUACCACCACAUACCGGAGUGUAGGAUGUUGGCACUCGCAAUCCUGUCGGCCACAAGGGUUGGACUGAACCUCAAGGGCAUCGCAAAAGGCUGGAUGAUGAGUACUGAAUGGCUACGAGACGAUCUGGGACCGGACACCAUCCACGCCCUGGUAACAGAUGGGAGGACCCAGGGAUGGAGGCAACUGGGGUACGUGGACUACAGUGACAGGAAGGGCCUACUGCUCACUCCGGACAAACACUACAAGAACUGGAGAAGG…
ON933897.1			EVE Ixodes ricinus jingmenvirus segment 1-like	1-like	Jingmenvirus sp. isolate Moscow/82/2020 RNA dependent RNA polymerase gene, partial cds	Ixodes ricinus	Russia: Moscow region	06-May-2020	UACGGUGAGGAAGUGCACUACAUGCCGGUCAGAGAUGUAGGUGAGAUAAUGGCAAAGGCCAGCAUGGCGUUGGGUGUGUACAGGGACGACACCACGCAGGAGGCAUGGGCAAGAGUGCAGGGCUUCAACAUGCUGAUAAACUACCACCACAUACCGGAGUGUAGGAUGUUGGCACUCGCAAUCCUGUCAGCCACAAGGGUUGGAUUGAACCUCAAGGGCAUCACAAAGGGCUGGAUGAUGAGCACUGAAUGGCUACGAGACGAUCUGGGACCGGACACCAUCCAUGCCCUGGUAACAGAAGGGAGGACCCAGGGAUGGAGGCAACUGGGGUACGUGGACUACAGUGACAGGAAGGGCCUACUGCUCACUCCGGAUAAACACUACAAGAACUGGAGAAGG…
ON933898.1			EVE Ixodes ricinus jingmenvirus segment 1-like	1-like	Jingmenvirus sp. isolate Moscow/95/2020 RNA dependent RNA polymerase gene, partial cds	Ixodes ricinus	Russia: Moscow region	06-May-2020	UACGGUGAGGAAGUGCACUACAUGCCGGUCAGGGAUGUAGGUGAGAUAAUGGCAAAGGCUAGCAUGGCGUUGGGUGUGUAUAGAGACGACACCACGCAGGAGGCAUGGGCAAGAGUGCAGGGCUUCAACAUGCUGAUAAACUACCACCACAUACCGGAGUGUAGGAUGUUGGCACUCGCAAUCCUGUCGGCCACAAGGGUUGGACUGAACCUCAAGGGCAUCGCAAAAGGCUGGAUGAUGAGUACUGAAUGGCUACGAGACGAUCUGGGACCGGACACCAUCCACGCCCUGGUAACAGAUGGGAGGACCCAGGGAUGGAGGCAACUGGGGUACGUGGACUACAGUGACAGGAAGGGCCUACUGCUCACUCCGGACAAACACUACAAGAACUGGAGAAGG…
ON933899.1			EVE Ixodes ricinus jingmenvirus segment 1-like	1-like	Jingmenvirus sp. isolate Moscow/100/2020 RNA dependent RNA polymerase gene, partial cds	Ixodes ricinus	Russia: Moscow region	06-May-2020	UACGGUGAGGAAGUACACUACAUGCCGGUCAGAGAUGUGGGUGAGAUAAUGGCAAAGGCUAGCAUGGCGUUGGGUGUGUACAGGGAUGACACCACGCAGGAAGCAUGGGCAAGAGUGCAGGGCUUCAACAUGUUGAUAAACUACCACCACAUACCGGAGUGUAGGAUGUUGGCGCUCGCAAUCCUGUCGGCCACAAGGGUUGGAUUGAACCUCAAAGGCAUCACAAAAGGUUGGAUGAUGAGCACCGAAUGGCUACGAGACGAUCUGGGACCGGACACCAUCCAUGCCCUCAUAACAGACGGGAGAACCCAGGGAUGGAGGCAACUGGGGUACGUGGACUACAGUGAUAGGAAGGGCCUACUGCUCACUCCGGACAAACACUACAAGAACUGGAGAAGG…
ON933900.1			EVE Ixodes ricinus jingmenvirus segment 1-like	1-like	Jingmenvirus sp. isolate Moscow/109/2020 RNA dependent RNA polymerase gene, partial cds	Ixodes ricinus	Russia: Moscow region	06-May-2020	UACGGUGAGGAAGUGCACUACAUGCCGGUCAGGGAUGUAGGUGAGAUAAUGGCAAAGGCUAGCAUGGCGUUGGGUGUGUAUAGAGACGACACCACGCAGGAGGCAUGGGCAAGAGUGCAGGGCUUCAACAUGCUGAUAAACUACCACCACAUACCGGAGUGUAGGAUGUUGGCACUCGCAAUCCUGUCGGCCACAAGGGUUGGACUGAACCUCAAGGGCAUCGCAAAAGGCUGGAUGAUGAGUACUGAAUGGCUACGAGACGAUCUGGGACCGGACACCAUCCACGCCCUGGUAACAGAUGGGAGGACCCAGGGAUGGAGGCAACUGGGGUACGUGGACUACAGUGACAGGAAGGGCCUACUGCUCACUCCGGACAAACACUACAAGAACUGGAGAAGG…
ON933901.1			EVE Ixodes ricinus jingmenvirus segment 1-like	1-like	Jingmenvirus sp. isolate Moscow/110/2020 RNA dependent RNA polymerase gene, partial cds	Ixodes ricinus	Russia: Moscow region	06-May-2020	UACGGUGAGGAAGUGCACUACAUGCCGGUCAGAGAUGUAGGUGAGAUAAUGGCAAAGGCCAGCAUGGCGUUGGGUGUGUACAGGGACGACACCACGCAGGAGGCAUGGGCAAGAGUGCAGGGCUUCAACAUGCUGAUAAACUACCACCACAUACCGGAGUGUAGGAUGUUGGCACUCGCAAUCCUGUCAGCCACAAGGGUUGGAUUGAACCUCAAGGGCAUCACAAAGGGCUGGAUGAUGAGCACUGAAUGGCUACGAGACGAUCUGGGACCGGACACCAUCCAUGCCCUGGUAACAGAAGGGAGGACCCAGGGAUGGAGGCAACUGGGGUACGUGGACUACAGUGACAGGAAGGGCCUACUGCUCACUCCGGAUAAACACUACAAGAACUGGAGAAGG…
ON933902.1			EVE Ixodes ricinus jingmenvirus segment 1-like	1-like	Jingmenvirus sp. isolate Moscow/140/2020 RNA dependent RNA polymerase gene, partial cds	Ixodes ricinus	Russia: Moscow region	06-May-2020	UACGGUGAGGAAGUGCACUACAUGCCGGUCAGAGAUGUAGGUGAGAUAAUGGCAAAGGCCAGCAUGGCGUUGGGUGUGUACAGGGACGACACCACGCAGGAGGCAUGGGCAAGAGUGCAGGGCUUCAACAUGCUGAUAAACUACCACCACAUACCGGAGUGUAGGAUGUUGGCACUCGCAAUCCUGUCAGCCACAAGGGUUGGAUUGAACCUCAAGGGCAUCACAAAGGGCUGGAUGAUGAGCACUGAAUGGCUACGAGACGAUCUGGGACCGGACACCAUCCAUGCCCUGGUAACAGAAGGGAGGACCCAGGGAUGGAGGCAACUGGGGUACGUGGACUACAGUGACAGGAAGGGCCUACUGCUCACUCCGGAUAAACACUACAAGAACUGGAGAAGG…
ON933903.1			EVE Ixodes ricinus jingmenvirus segment 1-like	1-like	Jingmenvirus sp. isolate Moscow/147/2020 RNA dependent RNA polymerase gene, partial cds	Ixodes ricinus	Russia: Moscow region	06-May-2020	UACGGUGAGGAAGUGCACUACAUGCCGGUCAGGGAUGUAGGUGAGAUAAUGGCAAAGGCUAGCAUGGCGUUGGGUGUGUAUAGAGACGACACCACGCAGGAGGCAUGGGCAAGAGUGCAGGGCUUCAACAUGCUGAUAAACUACCACCACAUACCGGAGUGUAGGAUGUUGGCACUCGCAAUCCUGUCGGCCACAAGGGUUGGACUGAACCUCAAGGGCAUCGCAAAAGGCUGGAUGAUGAGUACUGAAUGGCUACGAGACGAUCUGGGACCGGACACCAUCCACGCCCUGGUAACAGAUGGGAGGACCCAGGGAUGGAGGCAACUGGGGUACGUGGACUACAGUGACAGGAAGGGCCUACUGCUCACUCCGGACAAACACUACAAGAACUGGAGAAGG…
ON933904.1			EVE Ixodes ricinus jingmenvirus segment 1-like	1-like	Jingmenvirus sp. isolate Moscow/151/2020 RNA dependent RNA polymerase gene, partial cds	Ixodes ricinus	Russia: Moscow region	06-May-2020	UACGGUGAGGAAGUGCACUACAUGCCGGUCAGGGAUGUAGGUGAGAUAAUGGCAAAGGCUAGCAUGGCGUUGGGUGUGUAUAGAGACGACACCACGCAGGAGGCAUGGGCAAGAGUGCAGGGCUUCAACAUGCUGAUAAACUACCACCACAUACCGGAGUGUAGGAUGUUGGCACUCGCAAUCCUGUCGGCCACAAGGGUUGGACUGAACCUCAAGGGCAUCGCAAAAGGCUGGAUGAUGAGUACUGAAUGGCUACGAGACGAUCUGGGACCGGACACCAUCCACGCCCUGGUAACAGAUGGGAGGACCCAGGGAUGGAGGCAACUGGGGUACGUGGACUACAGUGACAGGAAGGGCCUACUGCUCACUCCGGACAAACACUACAAGAACUGGAGAAGG…
ON933905.1			EVE Ixodes ricinus jingmenvirus segment 1-like	1-like	Jingmenvirus sp. isolate Moscow/154/2020 RNA dependent RNA polymerase gene, partial cds	Ixodes ricinus	Russia: Moscow region	06-May-2020	UACGGUGAGGAAGUGCACUACAUGCCGGUCAGGGAUGUAGGUGAGAUAAUGGCAAAGGCUAGCAUGGCGUUGGGUGUGUAUAGAGACGACACCACGCAGGAGGCAUGGGCAAGAGUGCAGGGCUUCAACAUGCUGAUAAACUACCACCACAUACCGGAGUGUAGGAUGUUGGCACUCGCAAUCCUGUCGGCCACAAGGGUUGGACUGAACCUCAAGGGCAUCGCAAAAGGCUGGAUGAUGAGUACUGAAUGGCUACGAGACGAUCUGGGACCGGACACCAUCCACGCCCUGGUAACAGAUGGGAGGACCCAGGGAUGGAGGCAACUGGGGUACGUGGACUACAGUGACAGGAAGGGCCUACUGCUCACUCCGGACAAACACUACAAGAACUGGAGAAGG…
ON933906.1			EVE Ixodes ricinus jingmenvirus segment 1-like	1-like	Jingmenvirus sp. isolate Moscow/155/2020 RNA dependent RNA polymerase gene, partial cds	Ixodes ricinus	Russia: Moscow region	06-May-2020	UACGGUGAGGAAGUGCACUACAUGCCGGUCAGGGAUGUAGGUGAGAUAAUGGCAAAGGCUAGCAUGGCGUUGGGUGUGUAUAGAGACGACACCACGCAGGAGGCAUGGGCAAGAGUGCAGGGCUUCAACAUGCUGAUAAACUACCACCACAUACCGGAGUGUAGGAUGUUGGCACUCGCAAUCCUGUCGGCCACAAGGGUUGGACUGAACCUCAAGGGCAUCGCAAAAGGCUGGAUGAUGAGUACUGAAUGGCUACGAGACGAUCUGGGACCGGACACCAUCCACGCCCUGGUAACAGAUGGGAGGACCCAGGGAUGGAGGCAACUGGGGUACGUGGACUACAGUGACAGGAAGGGCCUACUGCUCACUCCGGACAAACACUACAAGAACUGGAGAAGG…
ON933907.1			EVE Ixodes ricinus jingmenvirus segment 1-like	1-like	Jingmenvirus sp. isolate Moscow/219/2020 RNA dependent RNA polymerase gene, partial cds	Ixodes ricinus	Russia: Moscow region	06-May-2020	UACGGUGAGGAAGUGCACUACAUGCCGGUCAGGGAUGUAGGUGAGAUAAUGGCAAAGGCUAGCAUGGCGUUGGGUGUGUAUAGAGACGACACCACGCAGGAGGCAUGGGCAAGAGUGCAGGGCUUCAACAUGCUGAUAAACUACCACCACAUACCGGAGUGUAGGAUGUUGGCACUCGCAAUCCUGUCGGCCACAAGGGUUGGACUGAACCUCAAGGGCAUCGCAAAAGGCUGGAUGAUGAGUACUGAAUGGCUACGAGACGAUCUGGGACCGGACACCAUCCACGCCCUGGUAACAGAUGGGAGGACCCAGGGAUGGAGGCAACUGGGGUACGUGGACUACAGUGACAGGAAGGGCCUACUGCUCACUCCGGACAAACACUACAAGAACUGGAGAAGG…
ON933908.1			EVE Ixodes ricinus jingmenvirus segment 1-like	1-like	Jingmenvirus sp. isolate Moscow/231/2020 RNA dependent RNA polymerase gene, partial cds	Ixodes ricinus	Russia: Moscow region	06-May-2020	UACGGUGAGGAAGUGCACUACAUGCCGGUCAGAGAUGUAGGUGAGAUAAUGGCAAAGGCCAGCAUGGCGUUGGGUGUGUACAGGGACGACACCACGCAGGAGGCAUGGGCAAGAGUGCAGGGCUUCAACAUGCUGAUAAACUACCACCACAUACCGGAGUGUAGGAUGUUGGCACUCGCAAUCCUGUCAGCCACAAGGGUUGGAUUGAACCUCAAGGGCAUCACAAAGGGCUGGAUGAUGAGCACUGAAUGGCUACGAGACGAUCUGGGACCGGACACCAUCCAUGCCCUGGUAACAGAAGGGAGGACCCAGGGAUGGAGGCAACUGGGGUACGUGGACUACAGUGACAGGAAGGGCCUACUGCUCACUCCGGAUAAACACUACAAGAACUGGAGAAGG…
ON933909.1			EVE Ixodes ricinus jingmenvirus segment 1-like	1-like	Jingmenvirus sp. isolate Moscow/244/2020 RNA dependent RNA polymerase gene, partial cds	Ixodes ricinus	Russia: Moscow region	06-May-2020	UACGGUGAGGAAGUGCACUACAUGCCGGUCAGGGAUGUAGGUGAGAUAAUGGCAAAGGCUAGCAUGGCGUUGGGUGUGUAUAGAGACGACACCACGCAGGAGGCAUGGGCAAGAGUGCAGGGCUUCAACAUGCUGAUAAACUACCACCACAUACCGGAGUGUAGGAUGUUGGCACUCGCAAUCCUGUCGGCCACAAGGGUUGGACUGAACCUCAAGGGCAUCGCAAAAGGCUGGAUGAUGAGUACUGAAUGGCUACGAGACGAUCUGGGACCGGACACCAUCCACGCCCUGGUAACAGAUGGGAGGACCCAGGGAUGGAGGCAACUGGGGUACGUGGACUACAGUGACAGGAAGGGCCUACUGCUCACUCCGGACAAACACUACAAGAACUGGAGAAGG…
ON933910.1			EVE Ixodes ricinus jingmenvirus segment 1-like	1-like	Jingmenvirus sp. isolate Moscow/250/2020 RNA dependent RNA polymerase gene, partial cds	Ixodes ricinus	Russia: Moscow region	06-May-2020	UACGGUGAGGAAGUGCACUACAUGCCGGUCAGGGAUGUAGGUGAGAUAAUGGCAAAGGCUAGCAUGGCGUUGGGUGUGUAUAGAGACGACACCACGCAGGAGGCAUGGGCAAGAGUGCAGGGCUUCAACAUGCUGAUAAACUACCACCACAUACCGGAGUGUAGGAUGUUGGCACUCGCAAUCCUGUCGGCCACAAGGGUUGGACUGAACCUCAAGGGCAUCGCAAAAGGCUGGAUGAUGAGUACUGAAUGGCUACGAGACGAUCUGGGACCGGACACCAUCCACGCCCUGGUAACAGAUGGGAGGACCCAGGGAUGGAGGCAACUGGGGUACGUGGACUACAGUGACAGGAAGGGCCUACUGCUCACUCCGGACAAACACUACAAGAACUGGAGAAGG…
ON933911.1			EVE Ixodes ricinus jingmenvirus segment 1-like	1-like	Jingmenvirus sp. isolate Moscow/251/2020 RNA dependent RNA polymerase gene, partial cds	Ixodes ricinus	Russia: Moscow region	06-May-2020	UACGGUGAGGAAGUGCACUACAUGCCGGUCAGGGAUGUAGGUGAGAUAAUGGCAAAGGCUAGCAUGGCGUUGGGUGUGUAUAGAGACGACACCACGCAGGAGGCAUGGGCAAGAGUGCAGGGCUUCAACAUGCUGAUAAACUACCACCACAUACCGGAGUGUAGGAUGUUGGCACUCGCAAUCCUGUCGGCCACAAGGGUUGGACUGAACCUCAAGGGCAUCGCAAAAGGCUGGAUGAUGAGUACUGAAUGGCUACGAGACGAUCUGGGACCGGACACCAUCCACGCCCUGGUAACAGAUGGGAGGACCCAGGGAUGGAGGCAACUGGGGUACGUGGACUACAGUGACAGGAAGGGCCUACUGCUCACUCCGGACAAACACUACAAGAACUGGAGAAGG…
ON933912.1			EVE Ixodes ricinus jingmenvirus segment 1-like	1-like	Jingmenvirus sp. isolate Moscow/252/2020 RNA dependent RNA polymerase gene, partial cds	Ixodes ricinus	Russia: Moscow region	06-May-2020	UACGGUGAGGAAGUGCACUACAUGCCGGUCAGGGAUGUAGGUGAGAUAAUGGCAAAGGCUAGCAUGGCGUUGGGUGUGUAUAGAGACGACACCACGCAGGAGGCAUGGGCAAGAGUGCAGGGCUUCAACAUGCUGAUAAACUACCACCACAUACCGGAGUGUAGGAUGUUGGCACUCGCAAUCCUGUCGGCCACAAGGGUUGGACUGAACCUCAAGGGCAUCGCAAAAGGCUGGAUGAUGAGUACUGAAUGGCUACGAGACGAUCUGGGACCGGACACCAUCCACGCCCUGGUAACAGAUGGGAGGACCCAGGGAUGGAGGCAACUGGGGUACGUGGACUACAGUGACAGGAAGGGCCUACUGCUCACUCCGGACAAACACUACAAGAACUGGAGAAGG…
ON933913.1			EVE Ixodes ricinus jingmenvirus segment 1-like	1-like	Jingmenvirus sp. isolate Moscow/253/2020 RNA dependent RNA polymerase gene, partial cds	Ixodes ricinus	Russia: Moscow region	06-May-2020	UACGGUGAGGAAGUGCACUACAUGCCGGUCAGGGAUGUAGGUGAGAUAAUGGCAAAGGCUAGCAUGGCGUUGGGUGUGUAUAGAGACGACACCACGCAGGAGGCAUGGGCAAGAGUGCAGGGCUUCAACAUGCUGAUAAACUACCACCACAUACCGGAGUGUAGGAUGUUGGCACUCGCAAUCCUGUCGGCCACAAGGGUUGGACUGAACCUCAAGGGCAUCGCAAAAGGCUGGAUGAUGAGUACUGAAUGGCUACGAGACGAUCUGGGACCGGACACCAUCCACGCCCUGGUAACAGAUGGGAGGACCCAGGGAUGGAGGCAACUGGGGUACGUGGACUACAGUGACAGGAAGGGCCUACUGCUCACUCCGGACAAACACUACAAGAACUGGAGAAGG…
ON933914.1			EVE Ixodes ricinus jingmenvirus segment 1-like	1-like	Jingmenvirus sp. isolate Moscow/258/2020 RNA dependent RNA polymerase gene, partial cds	Ixodes ricinus	Russia: Moscow region	06-May-2020	UACGGUGAGGAAGUGCACUACAUGCCGGUCAGGGAUGUAGGUGAGAUAAUGGCAAAGGCUAGCAUGGCGUUGGGUGUGUAUAGAGACGACACCACGCAGGAGGCAUGGGCAAGAGUGCAGGGCUUCAACAUGCUGAUAAACUACCACCACAUACCGGAGUGUAGGAUGUUGGCACUCGCAAUCCUGUCGGCCACAAGGGUUGGACUGAACCUCAAGGGCAUCGCAAAAGGCUGGAUGAUGAGUACUGAAUGGCUACGAGACGAUCUGGGACCGGACACCAUCCACGCCCUGGUAACAGAUGGGAGGACCCAGGGAUGGAGGCAACUGGGGUACGUGGACUACAGUGACAGGAAGGGCCUACUGCUCACUCCGGACAAACACUACAAGAACUGGAGAAGG…
ON933915.1			EVE Ixodes ricinus jingmenvirus segment 1-like	1-like	Jingmenvirus sp. isolate Moscow/260/2020 RNA dependent RNA polymerase gene, partial cds	Ixodes ricinus	Russia: Moscow region	06-May-2020	UACGGUGAGGAAGUGCACUACAUGCCGGUCAGGGAUGUAGGUGAGAUAAUGGCAAAGGCUAGCAUGGCGUUGGGUGUGUAUAGAGACGACACCACGCAGGAGGCAUGGGCAAGAGUGCAGGGCUUCAACAUGCUGAUAAACUACCACCACAUACCGGAGUGUAGGAUGUUGGCACUCGCAAUCCUGUCGGCCACAAGGGUUGGACUGAACCUCAAGGGCAUCGCAAAAGGCUGGAUGAUGAGUACUGAAUGGCUACGAGACGAUCUGGGACCGGACACCAUCCACGCCCUGGUAACAGAUGGGAGGACCCAGGGAUGGAGGCAACUGGGGUACGUGGACUACAGUGACAGGAAGGGCCUACUGCUCACUCCGGACAAACACUACAAGAACUGGAGAAGG…
ON933916.1			EVE Ixodes ricinus jingmenvirus segment 1-like	1-like	Jingmenvirus sp. isolate Moscow/261/2020 RNA dependent RNA polymerase gene, partial cds	Ixodes ricinus	Russia: Moscow region	06-May-2020	UACGGUGAGGAAGUGCACUACAUGCCGGUCAGGGAUGUAGGUGAGAUAAUGGCAAAGGCUAGCAUGGCGUUGGGUGUGUAUAGAGACGACACCACGCAGGAGGCAUGGGCAAGAGUGCAGGGCUUCAACAUGCUGAUAAACUACCACCACAUACCGGAGUGUAGGAUGUUGGCACUCGCAAUCCUGUCGGCCACAAGGGUUGGACUGAACCUCAAGGGCAUCGCAAAAGGCUGGAUGAUGAGUACUGAAUGGCUACGAGACGAUCUGGGACCGGACACCAUCCACGCCCUGGUAACAGAUGGGAGGACCCAGGGAUGGAGGCAACUGGGGUACGUGGACUACAGUGACAGGAAGGGCCUACUGCUCACUCCGGACAAACACUACAAGAACUGGAGAAGG…
ON933917.1			EVE Ixodes ricinus jingmenvirus segment 1-like	1-like	Jingmenvirus sp. isolate Moscow/262/2020 RNA dependent RNA polymerase gene, partial cds	Ixodes ricinus	Russia: Moscow region	06-May-2020	UACGGUGAGGAAGUGCACUACAUGCCGGUCAGAGAUGUAGGUGAGAUAAUGGCAAAGGCCAGCAUGGCGUUGGGUGUGUACAGGGACGACACCACGCAGGAGGCAUGGGCAAGAGUGCAGGGCUUCAACAUGCUGAUAAACUACCACCACAUACCGGAGUGUAGGAUGUUGGCACUCGCAAUCCUGUCAGCCACAAGGGUUGGAUUGAACCUCAAGGGCAUCACAAAGGGCUGGAUGAUGAGCACUGAAUGGCUACGAGACGAUCUGGGACCGGACACCAUCCAUGCCCUGGUAACAGAAGGGAGGACCCAGGGAUGGAGGCAACUGGGGUACGUGGACUACAGUGACAGGAAGGGCCUACUGCUCACUCCGGAUAAACACUACAAGAACUGGAGAAGG…
ON933918.1			EVE Ixodes ricinus jingmenvirus segment 1-like	1-like	Jingmenvirus sp. isolate Moscow/263/2020 RNA dependent RNA polymerase gene, partial cds	Ixodes ricinus	Russia: Moscow region	06-May-2020	UACGGUGAGGAAGUGCACUACAUGCCGGUCAGGGAUGUAGGUGAGAUAAUGGCAAAGGCUAGCAUGGCGUUGGGUGUGUAUAGAGACGACACCACGCAGGAGGCAUGGGCAAGAGUGCAGGGCUUCAACAUGCUGAUAAACUACCACCACAUACCGGAGUGUAGGAUGUUGGCACUCGCAAUCCUGUCGGCCACAAGGGUUGGACUGAACCUCAAGGGCAUCGCAAAAGGCUGGAUGAUGAGUACUGAAUGGCUACGAGACGAUCUGGGACCGGACACCAUCCACGCCCUGGUAACAGAUGGGAGGACCCAGGGAUGGAGGCAACUGGGGUACGUGGACUACAGUGACAGGAAGGGCCUACUGCUCACUCCGGACAAACACUACAAGAACUGGAGAAGG…
ON933919.1			EVE Ixodes ricinus jingmenvirus segment 1-like	1-like	Jingmenvirus sp. isolate Moscow/266/2020 RNA dependent RNA polymerase gene, partial cds	Ixodes ricinus	Russia: Moscow region	06-May-2020	UACGGUGAGGAAGUGCACUACAUGCCGGUCAGGGAUGUAGGUGAGAUAAUGGCAAAGGCUAGCAUGGCGUUGGGUGUGUAUAGAGACGACACCACGCAGGAGGCAUGGGCAAGAGUGCAGGGCUUCAACAUGCUGAUAAACUACCACCACAUACCGGAGUGUAGGAUGUUGGCACUCGCAAUCCUGUCGGCCACAAGGGUUGGACUGAACCUCAAGGGCAUCGCAAAAGGCUGGAUGAUGAGUACUGAAUGGCUACGAGACGAUCUGGGACCGGACACCAUCCACGCCCUGGUAACAGAUGGGAGGACCCAGGGAUGGAGGCAACUGGGGUACGUGGACUACAGUGACAGGAAGGGCCUACUGCUCACUCCGGACAAACACUACAAGAACUGGAGAAGG…
ON933920.1			EVE Ixodes ricinus jingmenvirus segment 1-like	1-like	Jingmenvirus sp. isolate Moscow/267/2020 RNA dependent RNA polymerase gene, partial cds	Ixodes ricinus	Russia: Moscow region	06-May-2020	UACGGUGAGGAAGUGCACUACAUGCCGGUCAGAGAUGUAGGUGAGAUAAUGGCAAAGGCCAGCAUGGCGUUGGGUGUGUACAGGGACGACACCACGCAGGAGGCAUGGGCAAGAGUGCAGGGCUUCAACAUGCUGAUAAACUACCACCACAUACCGGAGUGUAGGAUGUUGGCACUCGCAAUCCUGUCAGCCACAAGGGUUGGAUUGAACCUCAAGGGCAUCACAAAGGGCUGGAUGAUGAGCACUGAAUGGCUACGAGACGAUCUGGGACCGGACACCAUCCAUGCCCUGGUAACAGAAGGGAGGACCCAGGGAUGGAGGCAACUGGGGUACGUGGACUACAGUGACAGGAAGGGCCUACUGCUCACUCCGGAUAAACACUACAAGAACUGGAGAAGG…
ON933921.1			EVE Ixodes ricinus jingmenvirus segment 1-like	1-like	Jingmenvirus sp. isolate Moscow/268/2020 RNA dependent RNA polymerase gene, partial cds	Ixodes ricinus	Russia: Moscow region	06-May-2020	UACGGUGAGGAAGUGCACUACAUGCCGGUCAGGGAUGUAGGUGAGAUAAUGGCAAAGGCUAGCAUGGCGUUGGGUGUGUAUAGAGACGACACCACGCAGGAGGCAUGGGCAAGAGUGCAGGGCUUCAACAUGCUGAUAAACUACCACCACAUACCGGAGUGUAGGAUGUUGGCACUCGCAAUCCUGUCGGCCACAAGGGUUGGACUGAACCUCAAGGGCAUCGCAAAAGGCUGGAUGAUGAGUACUGAAUGGCUACGAGACGAUCUGGGACCGGACACCAUCCACGCCCUGGUAACAGAUGGGAGGACCCAGGGAUGGAGGCAACUGGGGUACGUGGACUACAGUGACAGGAAGGGCCUACUGCUCACUCCGGACAAACACUACAAGAACUGGAGAAGG…
ON933922.1			EVE Ixodes ricinus jingmenvirus segment 1-like	1-like	Jingmenvirus sp. isolate Moscow/289/2020 RNA dependent RNA polymerase gene, partial cds	Ixodes ricinus	Russia: Moscow region	07-May-2020	UACGGUGAGGAAGUGCACUACAUGCCGGUCAGGGAUGUAGGUGAGAUAAUGGCAAAGGCUAGCAUGGCGUUGGGUGUGUAUAGAGACGACACCACGCAGGAGGCAUGGGCAAGAGUGCAGGGCUUCAACAUGCUGAUAAACUACCACCACAUACCGGAGUGUAGGAUGUUGGCACUCGCAAUCCUGUCGGCCACAAGGGUUGGACUGAACCUCAAGGGCAUCGCAAAAGGCUGGAUGAUGAGUACUGAAUGGCUACGAGACGAUCUGGGACCGGACACCAUCCACGCCCUGGUAACAGAUGGGAGGACCCAGGGAUGGAGGCAACUGGGGUACGUGGACUACAGUGACAGGAAGGGCCUACUGCUCACUCCGGACAAACACUACAAGAACUGGAGAAGG…
ON933923.1			EVE Ixodes ricinus jingmenvirus segment 1-like	1-like	Jingmenvirus sp. isolate Tatarstan/21922/2014 RNA dependent RNA polymerase gene, partial cds	Ixodes ricinus	Russia: Tatarstan	01-Aug-2014	UACGGUGAGGAAGUGCACUACAUGCCGGUCAGGGAUGUAGGUGAGAUAAUGGCAAAGGCUAGCAUGGCGUUGGGUGUGUAUAGAGACGACACCACGCAGGAGGCAUGGGCAAGAGUGCAGGGCUUCAACAUGCUGAUAAACUACCACCACAUACCGGAGUGUAGGAUGUUGGCACUCGCAAUCCUGUCGGCCACAAGGGUUGGACUGAACCUCAAGGGCAUCGCAAAAGGCUGGAUGAUGAGUACUGAAUGGCUACGAGACGAUCUGGGACCGGACACCAUCCACGCCCUGGUAACAGAUGGGAGGACCCAGGGAUGGAGGCAACUGGGGUACGUGGACUACAGUGACAGGAAGGGCCUACUGCUCACUCCGGACAAACACUACAAGAACUGGAGAAGG…
ON933924.1			EVE Ixodes ricinus jingmenvirus segment 1-like	1-like	Jingmenvirus sp. isolate Tatarstan/21924/2014 RNA dependent RNA polymerase gene, partial cds	Ixodes ricinus	Russia: Tatarstan	01-Aug-2014	UACGGUGAGGAAGUGCACUACAUGCCGGUCAGGGAUGUAGGUGAGAUAAUGGCAAAGGCUAGCAUGGCGUUGGGUGUGUAUAGAGACGACACCACGCAGGAGGCAUGGGCAAGAGUGCAGGGCUUCAACAUGCUGAUAAACUACCACCACAUACCGGAGUGUAGGAUGUUGGCACUCGCAAUCCUGUCGGCCACAAGGGUUGGACUGAACCUCAAGGGCAUCGCAAAAGGCUGGAUGAUGAGUACUGAAUGGCUACGAGACGAUCUGGGACCGGACACCAUCCACGCCCUGGUAACAGAUGGGAGGACCCAGGGAUGGAGGCAACUGGGGUACGUGGACUACAGUGACAGGAAGGGCCUACUGCUCACUCCGGACAAACACUACAAGAACUGGAGAAGG…
ON933925.1			EVE Ixodes ricinus jingmenvirus segment 1-like	1-like	Jingmenvirus sp. isolate Tatarstan/22892/2015 RNA dependent RNA polymerase gene, partial cds	Ixodes ricinus	Russia: Tatarstan	30-May-2015	UACGGUGAGGAAGUGCACUACAUGCCGGUCAGGGAUGUAGGUGAGAUAAUGGCAAAGGCUAGCAUGGCGUUGGGUGUGUAUAGAGACGACACCACGCAGGAGGCAUGGGCAAGAGUGCAGGGCUUCAACAUGCUGAUAAACUACCACCACAUACCGGAGUGUAGGAUGUUGGCACUCGCAAUCCUGUCGGCCACAAGGGUUGGACUGAACCUCAAGGGCAUCGCAAAAGGCUGGAUGAUGAGUACUGAAUGGCUACGAGACGAUCUGGGACCGGACACCAUCCACGCCCUGGUAACAGAUGGGAGGACCCAGGGAUGGAGGCAACUGGGGUACGUGGACUACAGUGACAGGAAGGGCCUACUGCUCACUCCGGACAAACACUACAAGAACUGSAGAAGG…
ON933926.1			EVE Ixodes ricinus jingmenvirus segment 1-like	1-like	Jingmenvirus sp. isolate Tatarstan/22897/2015 RNA dependent RNA polymerase gene, partial cds	Ixodes ricinus	Russia: Tatarstan	30-May-2015	UACGGUGAGGAAGUGCACUACAUGCCGGUCAGGGAUGUAGGUGAGAUAAUGGCAAAGGCUAGCAUGGCGUUGGGUGUGUAUAGAGACGACACCACGCAGGAGGCAUGGGCAAGAGUGCAGGGCUUCAACAUGCUGAUAAACUACCACCACAUACCGGAGUGUAGGAUGUUGGCACUCGCAAUCCUGUCGGCCACAAGGGUUGGACUGAACCUCAAGGGCAUCGCAAAAGGCUGGAUGAUGAGUACUGAAUGGCUACGAGACGAUCUGGGACCGGACACCAUCCACGCCCUGGUAACAGAUGGGAGGACCCAGGGAUGGAGGCAACUGGGGUACGUGGACUACAGUGACAGGAAGGGCCUACUGCUCACUCCGGACAAACACUACAAGAACUGGAGAAGG…
ON933927.1			EVE Ixodes ricinus jingmenvirus segment 1-like	1-like	Jingmenvirus sp. isolate Ulyanovsk/22681/2015 RNA dependent RNA polymerase gene, partial cds	Ixodes ricinus	Russia: Ulyanovsk	29-Apr-2015	UACGGUGAGGAAGUGCACUACAUGCCGGUCAGGGAUGUAGGUGAGAUAAUGGCAAAGGCUAGCAUGGCGUUGGGUGUGUAUAGAGACGACACCACGCAGGAGGCAUGGGCAAGAGUGCAGGGCUUCAACAUGCUGAUAAACUACCACCACAUACCGGAGUGUAGGAUGUUGGCACUCGCAAUCCUGUCGGCCACAAGGGUUGGACUGAACCUCAAGGGCAUCGCAAAAGGCUGGAUGAUGAGUACUGAAUGGCUACGAGACGAUCUGGGACCGGACACCAUCCACGCCCUGGUAACAGAUGGGAGGACCCAGGGAUGGAGGCAACUGGGGUACGUGGACUACAGUGACAGGAAGGGCCUACUGCUCACUCCGGACAAACACUACAAGAACUGGAGAAGG…
ON933928.1			EVE Ixodes ricinus jingmenvirus segment 1-like	1-like	Jingmenvirus sp. isolate Ulyanovsk/22683/2015 RNA dependent RNA polymerase gene, partial cds	Ixodes ricinus	Russia: Ulyanovsk	19-May-2015	UACGGUGAGGAAGUGCACUACAUGCCGGUCAGGGAUGUAGGUGAGAUAAUGGCAAAGGCUAGCAUGGCGUUGGGUGUGUAUAGAGACGACACCACGCAGGAGGCAUGGGCAAGAGUGCAGGGCUUCAACAUGCUGAUAAACUACCACCACAUACCGGAGUGUAGGAUGUUGGCACUCGCAAUCCUGUCGGCCACAAGGGUUGGACUGAACCUCAAGGGCAUCGCAAAAGGCUGGAUGAUGAGUACUGAAUGGCUACGAGACGAUCUGGGACCGGACACCAUCCACGCCCUGGUAACAGAUGGGAGGACCCAGGGAUGGAGGCAACUGGGGUACGUGGACUACAGUGACAGGAAGGGCCUACUGCUCACUCCGGACAAACACUACAAGAACUGGAGAAGG…
ON933929.1			EVE Ixodes ricinus jingmenvirus segment 1-like	1-like	Jingmenvirus sp. isolate Ulyanovsk/22685/2015 RNA dependent RNA polymerase gene, partial cds	Ixodes ricinus	Russia: Ulyanovsk	19-May-2015	UACGGUGAGGAAGUGCACUACAUGCCGGUCAGGGAUGUAGGUGAGAUAAUGGCAAAGGCUAGCAUGGCGUUGGGUGUGUAUAGAGACGACACCACGCAGGAGGCAUGGGCAAGAGUGCAGGGCUUCAACAUGCUGAUAAACUACCACCACAUACCGGAGUGUAGGAUGUUGGCACUCGCAAUCCUGUCGGCCACAAGGGUUGGACUGAACCUCAAGGGCAUCGCAAAAGGCUGGAUGAUGAGUACUGAAUGGCUACGAGACGAUCUGGGACCGGACACCAUCCACGCCCUGGUAACAGAUGGGAGGACCCAGGGAUGGAGGCAACUGGGGUACGUGGACUACAGUGACAGGAAGGGCCUACUGCUCACUCCGGACAAACACUACAAGAACUGGAGAAGG…
ON933930.1			EVE Ixodes ricinus jingmenvirus segment 1-like	1-like	Jingmenvirus sp. isolate Ulyanovsk/22689/2015 RNA dependent RNA polymerase gene, partial cds	Ixodes ricinus	Russia: Ulyanovsk	20-May-2015	UACGGUGAGGAAGUGCACUACAUGCCGGUCAGGGAUGUAGGUGAGAUAAUGGCAAAGGCUAGCAUGGCGUUGGGUGUGUAUAGAGACGACACCACGCAGGAGGCAUGGGCAAGAGUGCAGGGCUUCAACAUGCUGAUAAACUACCACCACAUACCGGAGUGUAGGAUGUUGGCACUCGCAAUCCUGUCGGCCACAAGGGUUGGACUGAACCUCAAGGGCAUCGCAAAAGGCUGGAUGAUGAGUACUGAAUGGCUACGAGACGAUCUGGGACCGGACACCAUCCACGCCCUGGUAACAGAUGGGAGGACCCAGGGAUGGAGGCAACUGGGGUACGUGGACUACAGUGACAGGAAGGGCCUACUGCUCACUCCGGACAAACACUACAAGAACUGGAGAAGG…
ON933931.1			EVE Ixodes ricinus jingmenvirus segment 1-like	1-like	Jingmenvirus sp. isolate Voronezh/28776/2018 RNA dependent RNA polymerase gene, partial cds	Ixodes ricinus	Russia: Voronezh	13-May-2018	UACGGUGAGGAAGUGCACUACAUGCCGGUCAGGGAUGUAGGUGAGAUAAUGGCAAAGGCUAGCAUGGCGUUGGGUGUGUAUAGAGACGACACCACGCAGGAGGCAUGGGCAAGAGUGCAGGGCUUCAACAUGCUGAUAAACUACCACCACAUACCGGAGUGUAGGAUGUUGGCACUCGCAAUCCUGUCGGCCACAAGGGUUGGACUGAACCUCAAGGGCAUCGCAAAAGGCUGGAUGAUGAGUACUGAAUGGCUACGAGACGAUCUGGGACCGGACACCAUCCACGCCCUGGUAACAGAUGGGAGGACCCAGGGAUGGAGGCAACUGGGGUACGUGGACUACAGUGACAGGAAGGGCCUACUGCUCACUCCGGACAAACACUACAAGAACUGGAGAAGG…
ON933932.1			EVE Ixodes ricinus jingmenvirus segment 1-like	1-like	Jingmenvirus sp. isolate Voronezh/30203/2018 RNA dependent RNA polymerase gene, partial cds	Ixodes ricinus	Russia: Voronezh	13-May-2018	UACGGUGAGGAAGUGCACUACAUGCCGGUCAGGGAUGUAGGUGAGAUAAUGGCAAAGGCUAGCAUGGCGUUGGGUGUGUAUAGAGACGACACCACGCAGGAGGCAUGGGCAAGAGUGCAGGGCUUCAACAUGCUGAUAAACUACCACCACAUACCGGAGUGUAGGAUGUUGGCACUCGCAAUCCUGUCGGCCACAAGGGUUGGACUGAACCUCAAGGGCAUCGCAAAAGGCUGGAUGAUGAGUACUGAAUGGCUACGAGACGAUCUGGGACCGGACACCAUCCACGCCCUGGUAACAGAUGGGAGGACCCAGGGAUGGAGGCAACUGGGGUACGUGGACUACAGUGACAGGAAGGGCCUACUGCUCACUCCGGACAAACACUACAAGAACUGGAGAAGG…
ON933933.1			EVE Ixodes ricinus jingmenvirus segment 1-like	1-like	Jingmenvirus sp. isolate Voronezh/30204/2018 RNA dependent RNA polymerase gene, partial cds	Ixodes ricinus	Russia: Voronezh	13-May-2018	UACGGUGAGGAAGUGCACUACAUGCCGGUCAGGGAUGUAGGUGAGAUAAUGGCAAAGGCUAGCAUGGCGUUGGGUGUGUAUAGAGACGACACCACGCAGGAGGCAUGGGCAAGAGUGCAGGGCUUCAACAUGCUGAUAAACUACCACCACAUACCGGAGUGUAGGAUGUUGGCACUCGCAAUCCUGUCGGCCACAAGGGUUGGACUGAACCUCAAGGGCAUCGCAAAAGGCUGGAUGAUGAGUACUGAAUGGCUACGAGACGAUCUGGGACCGGACACCAUCCACGCCCUGGUAACAGAUGGGAGGACCCAGGGAUGGAGGCAACUGGGGUACGUGGACUACAGUGACAGGAAGGGCCUACUGCUCACUCCGGACAAACACUACAAGAACUGGAGAAGG…
ON933934.1			EVE Ixodes ricinus jingmenvirus segment 1-like	1-like	Jingmenvirus sp. isolate Voronezh/30207/2018 RNA dependent RNA polymerase gene, partial cds	Ixodes ricinus	Russia: Voronezh	13-May-2018	UACGGUGAGGAAGUGCACUACAUGCCGGUCAGRGAUGUAGGUGAGAUAAUGGCAAAGGCYAGCAUGGCGUUGGGUGUGUAYAGRGACGACACCACGCAGGAGGCAUGGGCAAGAGUGCAGGGCUUCAACAUGCUGAUAAACUACCACCACAUACCGGAGUGUAGGAUGUUGGCACUCGCAAUCCUGUCRGCCACAAGGGUUGGAYUGAACCUCAAGGGCAUCRCAAARGGCUGGAUGAUGAGYACUGAAUGGCUACGAGACGAUCUGGGACCGGACACCAUCCAYGCCCUGGUAACAGAWGGGAGGACCCAGGGAUGGAGGCAACUGGGGUACGUGGACUACAGUGACAGGAAGGGCCUACUGCUCACUCCGGAYAAACACUACAAGAACUGGAGAAGG…
ON933935.1			EVE Ixodes ricinus jingmenvirus segment 1-like	1-like	Jingmenvirus sp. isolate Moscow/94/2020 RNA dependent RNA polymerase gene, partial cds	Ixodes ricinus	Russia: Moscow region	06-May-2020	AAUAUAAAGAAAGAGGAGAACUACAACAACUCACUGCUAGACGCCGUCGAUGCUUGGAUGAUGCAGCCCGUCCCGCCAAAAAACUUCAUCAUAAAGAUCCAAGUGCCCUACACACAAAAGGCAAUGGGUCUGAUGGAGAAGUGGCAGGUGAAGACAAACAAGGGUCGCCUGGUGAGGUUGGCUGGG
ON933936.1			EVE Ixodes ricinus jingmenvirus segment 1-like	1-like	Jingmenvirus sp. isolate Moscow/98/2020 RNA dependent RNA polymerase gene, partial cds	Ixodes ricinus	Russia: Moscow region	06-May-2020	AAUAUAAAGAAAGAGGAGAACUACAACAACUCACUGCUAGACGCCGUCGAUGCUUGGAUGAUGCAGCCCGUCCCGCCAAAAAACUUCAUCAUAAAGAUCCAAGUGCCCUACACACAAAAGGCAAUGGGUCUGAUGGAGAAGUGGCAGGUGAAGACAAACAAGGGUCGCCUGGUGAGGUUGGCUGGG
ON933937.1			EVE Ixodes ricinus jingmenvirus segment 1-like	1-like	Jingmenvirus sp. isolate Moscow/99/2020 RNA dependent RNA polymerase gene, partial cds	Ixodes ricinus	Russia: Moscow region	06-May-2020	AAUAUAAAGAAAGAGGAGAACUACAACAACUCACUGCUAGACGCCGUCGAUGCUUGGAUGAUGCAGCCCGUCCCGCCAAAAAACUUCAUCAUAAAGAUCCAAGUGCCCUACACACAAAAGGCAAUGGGUCUGAUGGAGAAGUGGCAGGUGAAGACAAACAAGGGUCGCCUGGUGAGGUUGGCUGGG
ON933938.1			EVE Ixodes ricinus jingmenvirus segment 1-like	1-like	Jingmenvirus sp. isolate Moscow/115/2020 RNA dependent RNA polymerase gene, partial cds	Ixodes ricinus	Russia: Moscow region	06-May-2020	AAUAUAAAGAAAGAGGAGAACUACAACAACUCACUGCUAGACGCCGUCGAUGCUUGGAUGAUGCAGCCCGUCCCGCCAAAAAACUUCAUCAUAAAGAUCCAAGUGCCCUACACACAAAAGGCAAUGGGUCUGAUGGAGAAGUGGCAGGUGAAGACAAACAAGGGUCGCCUGGUGAGGUUGGCUGGG
ON933939.1			EVE Ixodes ricinus jingmenvirus segment 1-like	1-like	Jingmenvirus sp. isolate Moscow/124/2020 RNA dependent RNA polymerase gene, partial cds	Ixodes ricinus	Russia: Moscow region	06-May-2020	AAUAUAAAGAAAGAGGAGAACUACAACAACUCACUGCUAGACGCCGUCGAUGCUUGGAUGAUGCAGCCCGUCCCGCCAAAAAACUUCAUCAUAAAGAUCCAAGUGCCCUACACACAAAAGGCAAUGGGUCUGAUGGAGAAGUGGCAGGUGAAGACAAACAAGGGUCGCCUGGUGAGGUUGGCUGGG
ON933940.1			EVE Ixodes ricinus jingmenvirus segment 1-like	1-like	Jingmenvirus sp. isolate Moscow/141/2020 RNA dependent RNA polymerase gene, partial cds	Ixodes ricinus	Russia: Moscow region	06-May-2020	AAUAUAAAGAAAGAGGAGAACUACAACAACUCACUGCUAGACGCCGUCGAUGCUUGGAUGAUGCAGCCCGUCCCGCCAAAAAACUUCAUCAUAAAGAUCCAAGUGCCCUACACACAAAAGGCAAUGGGUCUGAUGGAGAAGUGGCAGGUGAAGACAAACAAGGGUCGCCUGGUGAGGUUGGCUGGG
ON933941.1			EVE Ixodes ricinus jingmenvirus segment 1-like	1-like	Jingmenvirus sp. isolate Moscow/145/2020 RNA dependent RNA polymerase gene, partial cds	Ixodes ricinus	Russia: Moscow region	06-May-2020	AAUAUAAAGAAAGAGGAGAACUACAACAACUCACUGCUAGACGCCGUCGAUGCUUGGAUGAUGCAGCCCGUCCCGCCAAAAAACUUCAUCAUAAAGAUCCAAGUGCCCUACACACAAAAGGCAAUGGGUCUGAUGGAGAAGUGGCAGGUGAAGACAAACAAGGGUCGCCUGGUGAGGUUGGCUGGG
ON933942.1			EVE Ixodes ricinus jingmenvirus segment 1-like	1-like	Jingmenvirus sp. isolate Moscow/184/2020 RNA dependent RNA polymerase gene, partial cds	Ixodes ricinus	Russia: Moscow region	06-May-2020	AAUAUAAAGAAAGAGGAGAACUACAACAACUCACUGCUAGACGCCGUCGAUGCUUGGAUGAUGCAGCCCGUCCCGCCAAAAAACUUCAUCAUAAAGAUCCAAGUGCCCUACACACAAAAGGCAAUGGGUCUGAUGGAGAAGUGGCAGGUGAAGACAAACAAGGGUCGCCUGGUGAGGUUGGCUGGG
ON933943.1			EVE Ixodes ricinus jingmenvirus segment 1-like	1-like	Jingmenvirus sp. isolate Moscow/193/2020 RNA dependent RNA polymerase gene, partial cds	Ixodes ricinus	Russia: Moscow region	06-May-2020	AAUAUAAAGAAAGAGGAGAACUACAACAACUCACUGCUAGACGCCGUCGAUGCUUGGAUGAUGCAGCCCGUCCCGCCAAAAAACUUCAUCAUAAAGAUCCAAGUGCCCUACACACAAAAGGCAAUGGGUCUGAUGGAGAAGUGGCAGGUGAAGACAAACAAGGGUCGCCUGGUGAGGUUGGCUGGG
ON933944.1			EVE Ixodes ricinus jingmenvirus segment 1-like	1-like	Jingmenvirus sp. isolate Moscow/194/2020 RNA dependent RNA polymerase gene, partial cds	Ixodes ricinus	Russia: Moscow region	06-May-2020	AAUAUAAAGAAAGAGGAGAACUACAACAACUCACUGCUAGACGCCGUCGAUGCUUGGAUGAUGCAGCCCGUCCCGCCAAAAAACUUCAUCAUAAAGAUCCAAGUGCCCUACACACAAAAGGCAAUGGGUCUGAUGGAGAAGUGGCAGGUGAAGACAAACAAGGGUCGCCUGGUGAGGUUGGCUGGG
ON933945.1			EVE Ixodes ricinus jingmenvirus segment 1-like	1-like	Jingmenvirus sp. isolate Moscow/129/2020 RNA dependent RNA polymerase gene, partial cds	Ixodes ricinus	Russia: Moscow region	06-May-2020	UACGGUGAGGAAGUGCACUACAUGCCGGUCAGGGAUGUAGGUGAGAUAAUGGCAAAGGCUAGCAUGGCGUUGGGUGUGUAUAGAGACGACACCACGCAGGAGGCAUGGGCAAGAGUGCAGGGCUUCAACAUGCUGAUAAACUACCACCACAUACCGGAGUGUAGGAUGUUGGCACUCGCAAUCCUGUCGGCCACAAGGGUUGGACUGAACCUCAAGGGCAUCGCAAAAGGCUGGAUGAUGAGUACUGAAUGGCUACGAGACGAUCUGGGACCGGACACCAUCCACGCCCUGGUAACAGAUGGGAGGACCCAGGGAUGGAGGCAACUGGGGUACGUGGACUACAGUGACAGGAAGGGCCUACUGCUCACUCCGGACAAACACUACAAGAACUGGAGAAGG…
ON933946.1			EVE Ixodes ricinus jingmenvirus segment 1-like	1-like	Jingmenvirus sp. isolate Moscow/148/2020 RNA dependent RNA polymerase gene, partial cds	Ixodes ricinus	Russia: Moscow region	06-May-2020	UACGGUGAGGAAGUGCACUACAUGCCGGUCAGGGAUGUAGGUGAGAUAAUGGCAAAGGCUAGCAUGGCGUUGGGUGUGUAUAGAGACGACACCACGCAGGAGGCAUGGGCAAGAGUGCAGGGCUUCAACAUGCUGAUAAACUACCACCACAUACCGGAGUGUAGGAUGUUGGCACUCGCAAUCCUGUCGGCCACAAGGGUUGGACUGAACCUCAAGGGCAUCGCAAAAGGCUGGAUGAUGAGUACUGAAUGGCUACGAGACGAUCUGGGACCGGACACCAUCCACGCCCUGGUAACAGAUGGGAGGACCCAGGGAUGGAGGCAACUGGGGUACGUGGACUACAGUGACAGGAAGGGCCUACUGCUCACUCCGGACAAACACUACAAGAACUGGAGAAGG…
ON933947.1			EVE Ixodes ricinus jingmenvirus segment 1-like	1-like	Jingmenvirus sp. isolate Moscow/195/2020 RNA dependent RNA polymerase gene, partial cds	Ixodes ricinus	Russia: Moscow region	06-May-2020	UACGGUGAGGAAGUGCACUACAUGCCGGUCAGGGAUGUAGGUGAGAUAAUGGCAAAGGCUAGCAUGGCGUUGGGUGUGUAUAGAGACGACACCACGCAGGAGGCAUGGGCAAGAGUGCAGGGCUUCAACAUGCUGAUAAACUACCACCACAUACCGGAGUGUAGGAUGUUGGCACUCGCAAUCCUGUCGGCCACAAGGGUUGGACUGAACCUCAAGGGCAUCGCAAAAGGCUGGAUGAUGAGUACUGAAUGGCUACGAGACGAUCUGGGACCGGACACCAUCCACGCCCUGGUAACAGAUGGGAGGACCCAGGGAUGGAGGCAACUGGGGUACGUGGACUACAGUGACAGGAAGGGCCUACUGCUCACUCCGGACAAACACUACAAGAACUGGAGAAGG…
ON933948.1			EVE Ixodes ricinus jingmenvirus segment 1-like	1-like	Jingmenvirus sp. isolate Moscow/197/2020 RNA dependent RNA polymerase gene, partial cds	Ixodes ricinus	Russia: Moscow region	06-May-2020	UACGGUGAGGAAGUGCACUACAUGCCGGUCAGGGAUGUAGGUGAGAUAAUGGCAAAGGCUAGCAUGGCGUUGGGUGUGUAUAGAGACGACACCACGCAGGAGGCAUGGGCAAGAGUGCAGGGCUUCAACAUGCUGAUAAACUACCACCACAUACCGGAGUGUAGGAUGUUGGCACUCGCAAUCCUGUCGGCCACAAGGGUUGGACUGAACCUCAAGGGCAUCGCAAAAGGCUGGAUGAUGAGUACUGAAUGGCUACGAGACGAUCUGGGACCGGACACCAUCCACGCCCUGGUAACAGAUGGGAGGACCCAGGGAUGGAGGCAACUGGGGUACGUGGACUACAGUGACAGGAAGGGCCUACUGCUCACUCCGGACAAACACUACAAGAACUGSAGAAGG…
ON933949.1			EVE Ixodes ricinus jingmenvirus segment 1-like	1-like	Jingmenvirus sp. isolate Moscow/243/2020 RNA dependent RNA polymerase gene, partial cds	Ixodes ricinus	Russia: Moscow region	06-May-2020	UACGGUGAGGAAGUGCACUACAUGCCGGUCAGGGAUGUAGGUGAGAUAAUGGCAAAGGCUAGCAUGGCGUUGGGUGUGUAUAGAGACGACACCACGCAGGAGGCAUGGGCAAGAGUGCAGGGCUUCAACAUGCUGAUAAACUACCACCACAUACCGGAGUGUAGGAUGUUGGCACUCGCAAUCCUGUCGGCCACAAGGGUUGGACUGAACCUCAAGGGCAUCGCAAAAGGCUGGAUGAUGAGUACUGAAUGGCUACGAGACGAUCUGGGACCGGACACCAUCCACGCCCUGGUAACAGAUGGGAGGACCCAGGGAUGGAGGCAACUGGGGUACGUGGACUACAGUGACAGGAAGGGCCUACUGCUCACUCCGGACAAACACUACAAGAACUGGAGAAGG…
ON933950.1			EVE Ixodes ricinus jingmenvirus segment 1-like	1-like	Jingmenvirus sp. isolate Moscow/265/2020 RNA dependent RNA polymerase gene, partial cds	Ixodes ricinus	Russia: Moscow region	06-May-2020	UACGGUGAGGAAGUGCACUACAUGCCGGUCAGGGAUGUAGGUGAGAUAAUGGCAAAGGCUAGCAUGGCGUUGGGUGUGUAUAGAGACGACACCACGCAGGAGGCAUGGGCAAGAGUGCAGGGCUUCAACAUGCUGAUAAACUACCACCACAUACCGGAGUGUAGGAUGUUGGCACUCGCAAUCCUGUCGGCCACAAGGGUUGGACUGAACCUCAAGGGCAUCGCAAAAGGCUGGAUGAUGAGUACUGAAUGGCUACGAGACGAUCUGGGACCGGACACCAUCCACGCCCUGGUAACAGAUGGGAGGACCCAGGGAUGGAGGCAACUGGGGUACGUGGACUACAGUGACAGGAAGGGCCUACUGCUCACUCCGGACAAACACUACAAGAACUGGAGAAGG…
OP068153.1			EVE Ixodes ricinus jingmenvirus segment 1-like	1-like	Ixodes ricinus isolate Ixodes ricinus/Moscow/180/2020 endogenous virus Jingmen tick virus clone 180-10 RNA-dependent RNA polymerase gene, partial cds	Ixodes ricinus	Russia: Moscow region	2020	ATCCGAGGGAGAATCACCACCTTCCTCAGAGAGCTGATGGAGAGAAGGAAAGACAGGTCGCTCACATCTGACCCGTCCCTGCGCTACGAGAGAGTGGAGCCGCAGTGGACGGATGAGGCAAAGATAGAGGGCTGTAGGCCCCTGACGCCCCTGAACATGAGCAGGTCGGTTAACGAGACGAAGATGGATAGGGCTCCGCTGGGTATCACACACTTCTTCAAGGAGGTTGGGTACCGAGTGGCGGTGAAAAGAGGCTCAGAGGGGACCCGAAGGAACAGGTTTGTGACCGCCCTGATGGATCCACTGAAGAGAGTGCTAGAGAGACACCACGTGTTCGGAGCCTGGCAGTTAACGTCGACAACGCCCAGGGCAGTCTTCAACATCTTCAGAAGCAAGGTT…
OP068154.1			EVE Ixodes ricinus jingmenvirus segment 1-like	1-like	Ixodes ricinus isolate Ixodes ricinus/Moscow/288/2020 endogenous virus Jingmen tick virus clone 288-10 RNA-dependent RNA polymerase gene, partial cds	Ixodes ricinus	Russia: Moscow region	2020	ATCCGAGGGAGAATCACCACCTTCCTCAGAGAGCTGATGGAGAGAAGGAACGACAGGTCGCTCACATCTGACCCGTCCCTGCGCTACGAGAGAGTGGAGCCGCAGTGGACGGATGAGGCAAAGATAGAGGGCTGTAGGCCCCTGACGCCCCTGAACATGAGCAGGTCGGTTAACGAGACGAAGATGGATAGGGCTCCGCTGGGTATCACACACTTCTTCAAGGAGGTTGGGTACCGAGTGGCGGTGAAAAGAGGCTCAGAGGGGACCCGAAGGAACAGGTTTGTGACCGCCCTGATGGATCCACTGAAGAGAGTGCTAGAGAGACACCACGTGTTCGGAGCCTGGCAGTTAACGTCGACAACGCCCAGGGCAGTCTTCAACATCTTCAGAAGCAAGGTT…
OP068155.1			EVE Ixodes ricinus jingmenvirus segment 1-like	1-like	Ixodes ricinus isolate Ixodes ricinus/Moscow/264/2020 endogenous virus Jingmen tick virus RNA-dependent RNA polymerase gene, partial cds	Ixodes ricinus	Russia: Moscow region	06-May-2020	CTCATGGCAGGGTTGGCAATGCTTGCTTTGGTGGCTTTAGCCGGCCTATTGCAGCTAGCCAGCTCCTACCAAGAACACACCACGTACATCTACACACCGGAAGGTAAGATGGAGGTTTACAAAGGAGATGGACTCAAAGTTTGGAAACTGGAGCCCTCATTGGGCGACCCACAAGAGCTAGGCAGAAAGGCAAAAACGGAAATGAACGCCATGACGCATGAGGAGTTCGATAGGATGAAGTACAGAGGAGTCGTGGCAGAGGTGTATGCCGGGGATAAACCATCGAAGGGGTATGACAAGTTGCGAGTACTCTTGGACCTGATGGACAGACCGAAACTGGGCCTGACAGTTGACCTATGCGCTGGCCGAGGCGGGTGGAGCGAGTTGGTTAAGGATCTA…
OQ162438.1			EVE Ixodes ricinus jingmenvirus segment 1-like	1-like	Jingmen tick virus strain p53 RNA-dependent RNA polymerase gene, partial cds	Ixodes ricinus	Poland	?	UUGGAUGAUGCAGCCCGUUCCGCCAAAAAACUUCAUCAUCAAGAUCCAAUUUUCCUAUACACAAAAGGCCAUAAGUCUGAUGGAGAAGUGGCAGGUGAAGACAAACAAGGGCCGCCUAGUGAGGUUGGCUAGGGACAGGUUGUCCAACACGGUCAUGUACUUCAUCUCGGAUAGGCUGGAGACUCAGAUUCGAGGAAGAAUCACCACCUUCCUCAGAGAGUUGAUGGAGAGAAGGAAAGACAAGUCGCUCACAUCUGACCCGUCACUGCGCUACGAGAGAGUGGAGCCGCAGUGGAUGGAUGGGGGCAAGAUAGAGAGCUGCAAGCCCCUGAC
BK083035			EVE Ixodes ricinus jingmenvirus segment 1-like	1-like	ERR4666641 I ricinus EVE partial	Ixodes ricinus	France	2017	CTGGAGACTCAAATCCGAGGGAGAATCACCACCTTCCTCAGAGAGCTGATGGAGAGAAGGAAAGACAGGTCGCTCACATCTGACCCGTCCCTGCGCTACGAGAGAGTGGAGCCGCAGTGGACGGATGAGGCAAAGATAGAGGGCTGTAGGCCCCTGACGCCCCTGAACATGAGCAGGTCGGTTAACGAGACGAAGATGGATAGGGCTCCGCTGGGTATCACACACTTCTTCAAGGAGGTTGGGTACCGAGTGGCGGTGAAAAGAGGCTCAGAGGGGACCCGAAGGAACAGGTTTGTGACCGCCCTGATGGATCCACTGAAGAGAGTGCTAGAGAGACACCACGTGTTCGGAGCCTGGCAGTTAACGTCGACAACGCCCAGGGCAGTCTTCAACATCTTC…
BK083036			EVE Ixodes ricinus jingmenvirus segment 1-like	1-like	ERR4666644 I ricinus EVE partial	Ixodes ricinus	France	2017	CTGGGGACAGGTTGTCCAACACGGTCATGTACTTCATCTCGGATAGGCTGGAGACTCAAATCCGAGGGAGAATCACCACCTTCCTCAGAGAGCTGATGGAGAGAAGGAAAGACAGGTCGCTCACATCTGACCCGTCCCTGCGCTACGAGAGAGTGGAGCCGCAGTGGACGGATGAGGCAAAGATAGAGGGCTGTAGGCCCCTGACGCCCCTGAACATGAGCAGGTCGGTTAACGAGACGAAGATGGATAGGGCTCCGCTGGGTATCACACACTTCTTCAAGGAGGTTGGGTACCGAGTGGCGGTGAAAAGAGGCTCAGAGGGGACCCGAAGGAACAGGTTTGTGACCGCCCTGATGGATCCACTGAAGAGAGTGCTAGAGAGACACCACGTGTTCGGAG…
BK083037			EVE Ixodes ricinus jingmenvirus segment 1-like	1-like	SRR10740640 I ricinus EVE	Ixodes ricinus	Czech Republic	2019	ATCCGAGGGAGAATCACCACCTTCCTCAGAGAGCTGATGGAGAGAAGGAAAGACAGGTCGCTCACATCTGACCCGTCCCTGCGCTACGAGAGAGTGGAGCCGCAGTGGACGGATGAGGCAAAGATAGAGGGCTGTAGGCCCCTGACGCCCCTGAACATGAGCAGGTCGGTTAACGAGACGAAGATGGATAGGGCTCCGCTGGGTATCACACACTTCTTCAAGGAGGTTGGGTACCGAGTGGCGGTGAAAAGAGGCTCAGAGGGGACCCGAAGGAACAGGTTTGTGACCGCCCTGATGGATCCACTGAAGAGAGTGCTAGAGAGACACCACGTGTTCGGAGCCTGGCAGTTAACGTCGACAACGCCCAGGGCAGTCTTCAACATCTTCAGAAGCAAGGTT…
BK083038			EVE Ixodes ricinus jingmenvirus segment 1-like	1-like	SRR3170015 I ricinus EVE	Tick	Czech Republic	?	GTCGATGCTTGGATGATGCAGCCCGTCCCGCCAAAAAACTTCATCATAAAGATCCAAGTGCCCTACACACAAAAGGCAATGGGTCTGATGGAGAAGTGGCAGGTGAAGACAAACAAGGGTCGCCTGGTGAGGTTGGCTGGGGACAGGTTGTCCAACACGGTCATGTACTTCATCTCGGATAGGCTGGAGACTCAAATCCGAGGGAGAATCACCACCTTCCTCAGAGAGCTGATGGAGAGAAGGAAAGACAGGTCGCTCACATCTGACCCGTCCCTGCGCTACGAGAGAGTGGAGCCGCAGTGGACGGATGAGGCAAAGATAGAGGGCTGTAGGCCCCTGACGCCCCTGAACATGAGCAGGTCGGTTAACGAGACGAAGATGGATAGGGCTCCGCTGGGT…
BK083039			EVE Ixodes ricinus jingmenvirus segment 1-like	1-like	SRR3170023 I ricinus EVE	Tick	Czech Republic	?	GAAGACAAACAAGGGTCGCCTGGTGAGGTTGGCTGGGGACAGGTTGTCCAACACGGTCATGTACTTCATCTCGGATAGGCTGGAGACTCAAATCCGAGGGAGAATCACCACCTTCCTCAGAGAGCTGATGGAGAGAAGGAAAGACAGGTCGCTCACATCTGACCCGTCCCTGCGCTACGAGAGAGTGGAGCCGCAGTGGACGGATGAGGCAAAGATAGAGGGCTGTAGGCCCCTGACGCCCCTGAACATGAGCAGGTCGGTTAACGAGACGAAGATGGATAGGGCTCCGCTGGGTATCACACACTTCTTCAAGGAGGTTGGGTACCGAGTGGCGGTGAAAAGAGGCTCAGAGGGGACCCGAAGGAACAGGTTTGTGACCGCCCTGATGGATCCACTGAA…
BK083040			EVE Ixodes ricinus jingmenvirus segment 1-like	1-like	SRR641327 I ricinus EVE	Tick	Czech Republic	?	TGGTGAGGTTGGCTGGGGACAGGTTGTCCAACACGGTCATGTACTTCATCTCGGATAGGCTGGAGACTCAAATCCGAGGGAGAATCACCACCTTCCTCAGAGAGCTGATGGAGAGAAGGAAAGACAGGTCGCTCACATCTGACCCGTCCCTGCGCTACGAGAGAGTGGAGCCGCAGTGGACGGATGAGGCAAAGATAGAGGGCTGTAGGCCCCTGACGCCCCTGAACATGAGCAGGTCGGTTAACGAGACGAAGATGGATAGGGCTCCGCTGGGTATCACACACTTCTTCAAGGAGGTTGGGTACCGAGTGGCGGTGAAAAGAGGSTSAGAGGGGRMCCGAAGGAAMAGGKTTGTGRCCGCCSTGMTGGRTSCACTGRAGAGRGKGCTAGAGAGACMCC…
BK083041			EVE Ixodes ricinus jingmenvirus segment 1-like	1-like	SRR641328 I ricinus EVE	Tick	Czech Republic	?	GTGAGGTTGGCTGGGGACAGGTTGTCCAACACGGTCATGTACTTCATCTCGGATAGGCTGGAGACTCAAATCCGAGGGAGAATCACCACCTTCCTCAGAGAGCTGATGGAGAGAAGGAAAGACAGGTCGCTCACATCTGACCCGTCCCTGCGCTACGAGAGAGTGGAGCCGCAGTGGACGGATGAGGCAAAGATAGAGGGCTGTAGGCCCCTGACGCCCCTGAACRTGAGCAGGTCGGTTAACGAGACGAAGATGGATAGGGCTCCGCTGGGTATCACACACTTCTTCAAGGAGGTTGGGTACCGAGTGGCGGTGAAAAGAGGCTCAGAGGGGACCCGAAGGAACAGGTTTGTGACCGCCCTGATGGATCCACTGAAGAGAGTGCTAGAGAGACACCAC…
MZ676705.1			EVE1 Haemaphysalis longicornis jingmenvirus segment 2-like	2-like	Alongshan virus isolate Liaoning glycoprotein gene, complete cds	Haemaphysalis longicornis	China	?	UGGGGCGGCUGCAAAAUCGCAGGAACUUUUGAGUUAAACGAACGGGCACUCUUAGCUGCAAGUGCAUAACCUAAGAGCAAAACCCCGUAGACAGUCCAUUCGGACAGCCUUGUAGGCUGACCUUUGGAAAGAAGAAACAAAGAAGAAGCGAAGACUUUGAAGAUCAACGACCUGAGAAACAAGAAAGCUGGCCAUACCUUUCAAAUGGGCAACCAGACCAUCUCCCAGGCAAUCAAUAAUGCCUCGACCCAGGUCAAGAACGUGCUUGAUAGGCUCAUGGGGAAUAACUCUUUCAAUACUAUUCCUCUCAUCGUCCUUGCCGUCGCCUGGUUUAUCACUGGGGACAUCUAUAUCAUCGCAUUCAGCGCCAUCGCUGCUCUGGGACCAAGUGCUAGGGCA…
OR114850.1			EVE1 Haemaphysalis longicornis jingmenvirus segment 2-like	2-like	MAG: Cheeloo Jingmen-like virus isolate CLCM-060 genomic sequence	Haemaphysalis longicornis	China	2021	UGUCCGGCCUGGCGCUCGGCCCUUCAAUGGGAAUACAACGCUUGGGAAGUUCACCCGGCUUGCACGGGAAAUCGCCCCUAUGGAAUGGGGCGGCUGCAAAAUCGCAGGAACUUUUGAGUUAAACGAACGGGCACUCUUAGCUGCAAGUGCAUAACCUAAGAGCAAAACCCCGUAGACAGUCCAUUCGGACAGCCUUGUAGGCUGACCUUUGGAAAGAAGAAACAAAGAAGAAGCGAAGACUUUGAAGAUCAACGACCUGAGAAACAAGAAAGCUGGCCAUACCUUUCAAAUGGGCAACCAGACCAUCUCCCAGGCAAUCAAUGCCUCGACCCAGGUCAAGAACGUGCUUGAUAGGCUCAUGGGGAAUAACUCUUUCAAUACUAUUCCUCUCAUCGUCCU…
OR114851.1			EVE1 Haemaphysalis longicornis jingmenvirus segment 2-like	2-like	MAG: Cheeloo Jingmen-like virus isolate CLCM-069 genomic sequence	Haemaphysalis longicornis	China	2021	AGUCCAUUCGGACAGCCUUGCAGGCUGACCUUUGGAAAAAAGAAACAAAGAAGAAGCGAAGACUUUGAAGAUCAACGACCUGAGAAACAAGAAAGCUGGCCAUACCUUUCAAAUGGGCAACCAGACCAUCUCCCAGGCAAUCAAUAAUGCCUCGACCCAGGUCAAGAACGUGCUUGAUAGGCUCAUGGGGAAUAACUCUUUCAAUACUAUUCCUCUCAUCGUCCUUGCCGUCGCCUGGUUUAUCACUGGGGACAUCUAUAUCAUCGCAUUCAGCGCCAUCGCUGCUCUGGGACCAAGUGCUAGGGCAGACGCGGCGCUCCUUCCGCUCAUCACCUCCAUCGUCCUACGAAAAAGCAAUCGUACGAUUUCGCGAGCGGCUCUUGCAAUCGCAGCAGCCUG…
OR114852.1			EVE1 Haemaphysalis longicornis jingmenvirus segment 2-like	2-like	MAG: Cheeloo Jingmen-like virus isolate CLCM-071 genomic sequence	Haemaphysalis longicornis	China	2021	GCGCUCGGCCCUUGUGUGGGACUACAACGCUUGGGAAGUUCACCCGGCUUGCACGGGAAAUCGCCCCUAUGGAAUGGGGCGGCUGCAAAAUCGCAGGAACUUUUGAGUUAAACGAACGGGCACUCUUAGCUGCAAGUGCAUAACCUAAGAGCAAAACCCCGUAGACAGUCCAUUCGGACAGCCUUGUAGGCUGACCUUUGGAAAGAAGAAACAAAGAAGAAGCGAAGACUUUGAAGAUCAACGACCUGAGAAACAAGAAAGCUGGCCAUACCUUUCAAAUGGGCAACCAGACCAUCUCCCAGGCAAUCAAUAAUGCCUCGACCCAGGUCAAGAACGUGCUUGAUAGGCUCAUGGGGAAUAACUCUUUCAAUACUAUUCCUCUCAUCGUCCUUGCCGUCG…
OR114853.1			EVE1 Haemaphysalis longicornis jingmenvirus segment 2-like	2-like	MAG: Cheeloo Jingmen-like virus isolate CLCM-077 genomic sequence	Haemaphysalis longicornis	China	2021	CGCUCGGCCCUUGUGUGGGACUACAACGCUUGGGAAGUUCACCCGGCUUGCACGGGAAAUCGCCCCUAUGGAAUGGGGCGGCUGCAAAAUCGCAGGAACUUUUGAGUUAAACGAACGGGCACUCUUAGCUGCAAGUGCAUAACCUAAGAGCAAAACCCCGUAGACAGUCCAUUCGGACAGCCUUGUAGGCUGACCUUUGGAAAGAAGAAACAAAGAAGAAGCGAAGACUUUGAAGAUCAACGACCUGAGAAACAAGAAAGCUGGCCAUACCUUUCAAAUGGGCAACCAGACCAUCUCCCAGGCAAUCAAUAAUGCCUCGACCCAGGUCAAGAACGUGCUUGAUAGGCUCAUGGGGAAUAACUCUUUCAAUACUAUUCCUCUCAUCGUCCUUGCCGUCGC…
OR114854.1			EVE1 Haemaphysalis longicornis jingmenvirus segment 2-like	2-like	MAG: Cheeloo Jingmen-like virus isolate CLCM-079 genomic sequence	Haemaphysalis longicornis	China	2021	CGGGAAAUCGCCCCUAUGGAAUGGGGCGGCUGCAAAAUCGCAGGAACUUUUGAGUUAAACGAACGGGCACUCUAGCUGCAAGUGCAUAACCUAAGAGCAAAACCCCGUAGACAGUCCAUUCGGACAGCCUUGUAGGCUGACCUUUGGAAAGAAGAAACAAAGAAGAAGCGAAGACUUUGAAGAUCAACGACCUGAGAAACAAGAAAGCUGGCCAUACCUUUCAAAUGGGCAACCAGACCAUCUCCCAGGCAAUCAAUAAUGCCUCGACCCAGGUCAAGAACGUGCUUGAUAGGCUCAUGGGGAAUAACUCUUUCAAUACUAUUCCUCUCAUCGUCCUUGCCGUCGCCUGGUUUAUCACUGGGGACAUCUAUAUCAUCGCAUUCAGCGCCAUCGCUGCUC…
OR114855.1			EVE1 Haemaphysalis longicornis jingmenvirus segment 2-like	2-like	MAG: Cheeloo Jingmen-like virus isolate CLCM-080 genomic sequence	Haemaphysalis longicornis	China	2021	UAACCUAAGAGCAAAACCCCGUAGACAGUCCAUUCGGACAGCCUUGUAGGCUGACCUUUGGAAAGAAGAAACAACGAAGAAGCGAAGACUUUGAAGAUCAACGACCUGAGAAACAAGAAAGCUGGCCAUACCUUUCAAAUGGGCAACCAGACCAUCUCCCAGGCAAUCAAUAAUGCCUCGACCCAGGUCAAGAACGUGCUUGAUAGGCUCAUGGGGAAUAACUCUUUCAAUACUAUUCCUCUCAUCGUCCUUGCCGUCGCCUGGUUUAUCACUGGGGACAUCUAUAUCAUCGCAUUCAGCGCCAUCGCUGCUCUGGGACCAAGUGCUAGGGCAGACGCGGCGCUCCUUCCGCUCAUCACCUCCAUCGUCCUACGAAAAAGCAAUCGUACGAUUUCGCGA…
OR114856.1			EVE1 Haemaphysalis longicornis jingmenvirus segment 2-like	2-like	MAG: Cheeloo Jingmen-like virus isolate CLCM-011 genomic sequence	Haemaphysalis longicornis	China	2022	GCAUUCGUGUGCCUUGGUGGCGCCGGGCACCUACCGGUAAAAUAGGUAUGAGCGACUCCCCGACCUAAUGCUCGGCCCUUGUGUGGGACUACAACGCUUGGGAAGUUCACCCGGCUUGCACGGGAAAUCGCCCCUAUGGAAUGGGGCGGCUGCAAAAUCGCAGGAACUUUUGAGUUAAACGAACGGGCACUCUUAGCUGCAAGUGCAUAACCUAAGAGCAAAACCCCGUAGACAGUCCAUUCGGACAGCCUUGUAGGCUGACCUUUGGAAAGAAGAAACAAAGAAGAAGCGAAGACUUUGAAGAUCAACGACCUGAGAAACAAGAAAGCUGGCCAUACCUUUCAAAUGGGCAACCAGACCAUCUCCCAGGCAAUCAAUAAUGCCUCGACCCAGGUCAAG…
OR114857.1			EVE1 Haemaphysalis longicornis jingmenvirus segment 2-like	2-like	MAG: Cheeloo Jingmen-like virus isolate CLCM-013 genomic sequence	Haemaphysalis longicornis	China	2022	AACGCUUGGGAAGUUCACCCGGCUUGCACGGGAAAUCGCCCCUAUGGAAUGGGGCGGCUGCAAAAUCGCAGGAACUUUUGAGUUAAACGAACGGGCACUCUUAGCUGCAAGUGCAUAACCUAAGAGCAAAACCCCGUAGACAGUCCAUUCGGACAGCCUUGUAGGCUGACCUUUGGAAAGAAGAAACAAAGAAGAAGCGAAGACUUUGAAGAUCAACGACCUGAGAAACAAGAAAGCUGGCCAUACCUUUCAAAUGGGCAACCAGACCAUCUCCCAGGCAAUCAAUAAUGCCUCGACCCAGGUCAAGAACGUGCUUGAUAGGCUCAUGGGGAAUAACUCUUUCAAUACUAUUCCUCUCAUCGUCCUUGCCGUCGCCUGGUUUAUCACUGGGGACAUCUA…
OR114858.1			EVE1 Haemaphysalis longicornis jingmenvirus segment 2-like	2-like	MAG: Cheeloo Jingmen-like virus isolate CLCM-014 genomic sequence	Haemaphysalis longicornis	China	2022	GUGUGGGACUGCAGUGCUUGGGAAGUUCACCCGGCUUGCACGGGAAAUCGCCCCUAUGGAAUGGGGCGGCUGCAAAAUCGCAGGAACUUUUGAGUUAAACGAACGGGCACUCUUAGCUGCAAGUGCAUAACCUAAGAGCAAAACCCCGUAGACAGUCCAUUCGGACAGCCUUGUAGGCUGACCUUUGGAAAGAAGAAACAAAGAAGAAGCGAAGACUUUGAAGAUCAACGACCUGAGAAACAAGAAAGCUGGCCAUACCUUUCAAAUGGGCAACCAGACCAUCUCCCAGGCAAUCAAUAAUGCCUCGACCCAGGUCAAGAACGUGCUUGAUAGGCUCAUGGGGAAUAACUCUUUCAAUACUAUUCCUCUCAUCGUCCUUGCCGUCGCCUGGUUUAUCAC…
OR114859.1			EVE1 Haemaphysalis longicornis jingmenvirus segment 2-like	2-like	MAG: Cheeloo Jingmen-like virus isolate CLCM-016 genomic sequence	Haemaphysalis longicornis	China	2022	GGCCCCUGUGUGGGACUACAACGCUUGGGAAGUUCACCCGGCUUGCACGGGAAAUCGCCCCUAUGGAAUGCGGCGGCUGCAAAAUCACAGGAACUUUUGAGUUAAACGAACGGGCACUCUUAGCUGCAAGUGCAUAACCUAAGAGCAAAACCCCGUAGACAGUCCAUUCGGACAGCCUUGUAGGCUGACCUUUGGAAAGAAGAAACAAAGAAGAAGCGAAGACUUUGAAGAUCAACGACCUGAGAAACAAGAAAGCUGGCCAUACCUUUCAAAUGGGCAACCAGACCAUCUCCCAGGCAAUCCAUAAUGCCUCGACCCAGGUCAAGAACGUGCUUGAUAGGCUCAUGGGGAAUAACUCUUUCAAUACUAUUCCUCUCAUCGUCCUUGCCGUCGCCUGGU…
OR114860.1			EVE1 Haemaphysalis longicornis jingmenvirus segment 2-like	2-like	MAG: Cheeloo Jingmen-like virus isolate CLCM-018 genomic sequence	Haemaphysalis longicornis	China	2022	CGGCCUGGCGCUCGGCCCUUGUGUGGGACUACAACGCUUGGGAAGUUCACCCGGCUUGCACGGGAAAUCGCCCCUAUGGAAUGGGGCGGCUGCAAAAUCGCAGGAACUUUUGAGUUAAACGAACGGGCACUCUUAUCUGCAAGUGCAUAACCUAAGAGCAAAACCCCGUAGACAGUCCAUUCGGACAGCCUUGUAGGCUGACCUUUGGAAAGAAGAAACAAAGAAGAAGCGAAGACUUUGAAGAUCAACGACCUGAGAAACAAGAAAGCUGGCCAUACCUUUCAAAUGGGCAACCAGACCAUCUCCCAGGCAAUCAAUAAUGCCUCGACCCAGGUCAAGAACGUGCUUGAUAGGCUCAUGGGGAAUAACUCUUUCAAUACUAUUCCUCUCAUCGUCCUU…
OR114861.1			EVE1 Haemaphysalis longicornis jingmenvirus segment 2-like	2-like	MAG: Cheeloo Jingmen-like virus isolate CLCM-019 genomic sequence	Haemaphysalis longicornis	China	2022	AGACUCCCCGGCCUGGCGCUCGGCCCUUGUGUGGGACUACAACGCUUGGGAAGUUCACCCGGCUUGCACGGGAAAUCGCCCCUAUGGAAUGGGGCGGCUGCAAAAUCGCAGGAACUUUUGAGUUAAACGAACGGGCACUCUUAGCUGCAAGUGCAUAACCUAAGAGCAAAACCCCGUAGACAGUCCAUUCGGACAGCCUUGUAGGCUGACCUUUGGAAAGAAGAAACAAAGAAGAAGCGAAGACUUUGAAGAUCAACGACCUGAGAAACAAGAAAGCUGGCCAUACCUUUCAAAUGGGCAACCAGACCAUCUCCCAGGCAAUCAAUAAUGCCUCGACCCAGGUCAAGAACGUGCUUGAUAGGCUCAUGGGGAAUAACUCUUUCAAUACUAUUCCUCUCA…
OR114862.1			EVE1 Haemaphysalis longicornis jingmenvirus segment 2-like	2-like	MAG: Cheeloo Jingmen-like virus isolate CLCM-022 genomic sequence	Haemaphysalis longicornis	China	2022	AACGCUUGGGAAGUUCACCCGGCUUGCACGGGAAAUCGCCCCUAUGGAAUGGGGCGGCUGCAAAAUCGCAGGAACUUUUGAGUUAAACGAACGGGCACUCUUAGCUGCAAGUGCAUAACCUAACAGCAAAACCCCGUAGACAGUCCAUUCGGACAGCCUUGUAGGCUGACCUUUGGAAAGAAGAAACAAAGAAGAAGCGAAGACUUUGAAGAUCAACGACCUGAGAAACAAGAAAGCUGGCCAUACCUUUCAAAUGGGCAACCAGACCAUCUCCCAGGCAAUCAAUAAUGCCUCGACCCAGGUCAAGAACGUGCUUGAUAGGCUCAUGGGGAAUAACUCUUUCAAUACUAUUCCUCUCAUCGUCCUUGCCGUCGCCUGGUUUAUCACUGGGGACAUCUA…
OR114863.1			EVE1 Haemaphysalis longicornis jingmenvirus segment 2-like	2-like	MAG: Cheeloo Jingmen-like virus isolate CLCM-026 genomic sequence	Haemaphysalis longicornis	China	2022	UCAAGUGACUCCCCGGCCUGGCGCUCGGCCCUUGUGUGGGACUACAACGUUUGGGAAGUUCACCCGGCUUGCACGGGAAAUCGCCCCUAUGGAAUGGGGCGGCUGCAAAAUCGCAGGAACUUUUGAGUUAAACGAACGGGCACUCUUAGCUGCAAGUGCAUAACCUAAGAGCAAAACCCCGUAGACAGUCCAUUCGGACAGCCUUGUAGGCUGACCUUUGGAAAGAAGAAACAAAGAAGAAGCGAAGACUUUGAAGAUCAACGACCUGAGAAACAAGAAAGCUGGCCAUACCUUUCAAAUGGGCAACCAGACCAUCUCCCAGGCAAUCAAUAAUGCAUCGACCCAGGUCAAGAACGUGCUUGAUGGGCUCAUGGGGAAUAACUCUUUCAAUACUAUUCC…
OR114864.1			EVE1 Haemaphysalis longicornis jingmenvirus segment 2-like	2-like	MAG: Cheeloo Jingmen-like virus isolate CLCM-028 genomic sequence	Haemaphysalis longicornis	China	2022	AAGCUGGAGCACACACCGUGGCUGGGGAAGGCACCAUGUGCAUUCGUGUGCCUUAGUGGCGCCGGGCACCUGCCGGUAAAAUGGGUACAAGCGACUCCCUGGCCUGGCGCUCGGCCCUUGUGUGGGACUACAACGCUUCAGAAGUUCACUCGGCUUGCACGGGAAAUCGCCCCUAUGGAAUGGGGCGGCUGCAAAAUCGCAGGAACUUUUGAGUUAAACGAACGGGCACUCUUAGCUGCAAGUGCAUAACCUAAGAGCAAAACCCCGUAGACAGUCCAUUCGGACAGCCUUGUAGGCUGACCUUUGGAAAGAAGAAACAAAGAAGAAGCGAAGACUUUGAAGAUCAACGACCUGAGAAACAAGAAAGCUGGCCAUACCUUUCAAAUGGGCAACCAGACC…
OR114865.1			EVE1 Haemaphysalis longicornis jingmenvirus segment 2-like	2-like	MAG: Cheeloo Jingmen-like virus isolate CLCM-029 genomic sequence	Haemaphysalis longicornis	China	2022	CCCGCCUUGCACGGGAAAUCGCCCCUAUGGAAUGGGGCGGCUGCAAAAUCGCAGGAACUUUUGAGUUAAACGAACGGGCACUCUUAGCUGCAAGUGCAUAACCUAAGAGCAAAACCCCGUAGACAGUCCAUUCGGACAGCCUUGUAGGCUGACCUUUGGAAAGAAGAAACAAAGAAGAAGCGAAGACUUUGAAGAUCAACGACCUGAGAAACAAGAAAGCUGGCCAUACCUUUCAAAUGGGCAACCAGACCAUCUCCCAGGCAAUCAAUAAUGCCUCGACCCAGGUCAAGAACGUGCUUGAUAGGCUCAUGGGGAAUAACUCUUUCAAUACUAUUCCUCUCAUCGUCCUUGCCGUCGCCUGGUUUAUCACUGGGGACAUCUAUAUCAUCGCAUUCAGCG…
OR114866.1			EVE1 Haemaphysalis longicornis jingmenvirus segment 2-like	2-like	MAG: Cheeloo Jingmen-like virus isolate CLCM-002 genomic sequence	Haemaphysalis longicornis	China	2022	UCGUGGCUGUGGAAGGCACCAUGGAAAUUCGUGUUCCUUGGUGGCGCCGGGCACCUACCGGUAAAAUAGGUACAAGCGACUCCCCGGCCUGGCGCUCGGCCCUUGUGUGGGACUACAACGCUUGGGAAGUUCACCCGGCUUGCACGGGAAAUCGCCCCUAUGGAAUGGGGCGGCUGCAAAAUCGCAGGAACUUUUGAGUUAAACGAACGGGCACUCUUAGCUGCAAGUGCAUAACCUAAGAGCAAAACCCCGUAGACAGUCCAUUUGGACAGCCUUGUAGGCUGACCUUUGGAAAGAAGAAACAAAGAAGAAGCGAAGACUUUGAAGAUCAACGACCUGAGAAACAAGAAAGCUGGCCAUACCUUUCAAAUGGGCAACCAGACCAUCUCCCAGGCAAUC…
OR114867.1			EVE1 Haemaphysalis longicornis jingmenvirus segment 2-like	2-like	MAG: Cheeloo Jingmen-like virus isolate CLCM-030 genomic sequence	Haemaphysalis longicornis	China	2022	GCGCUCGGCCCUUGUGUGGGACUACAACGCUUGGGAAGUUCACCCGGCUUGCACGGGAAAUCGCCCCUAUGGAAUGGGGCGGCUGCAAAAUCGCAGGAACUUUUGAGUUAAACGAACGGGCACUCUUAGCUGCAAGUGCAUAACCUAAGAGCAAAACCCCGUAGACAGUCCAUUCGGACAGCCUUGUAGGCUGACCUUUGGAAAGAAGAAACAAAGAUGAAGCGAAGACUUUGAAGAUCAACGACCUGAGAAACAAGAAAGCUGGCCAUACCUUUCAAAUGGGCAACCAGACCAUCUCCCAGGCAAUCAAAAAUGCCUCGACCCAGGUCAAGAACGUGCUUGAUAGGCUCAUGGGGAAUAACUCUUUCAAUACUAUUCCUCUCAUCGUCCUUGCCGUCG…
OR114868.1			EVE1 Haemaphysalis longicornis jingmenvirus segment 2-like	2-like	MAG: Cheeloo Jingmen-like virus isolate CLCM-031 genomic sequence	Haemaphysalis longicornis	China	2022	GCGCUCGGCCCUUGUGUGGGACUACAACGCUUGGGAAGUUCACCCGGCUUGCACGGGAAAUCGCCCCUAUGGAAUGGGGCGGCUGCAAAAUCGCAGGAACUUUUGAGUUAAACGAACGGGCACUCUUAGCUGCAAGUGCAUAACCUAAGAGCAAAACCCCGUAGACAGUCCAUUCGGACAGCCUUGUAGGCUGACCUUUGGAAAGAAGAAACAAAGAAGAAGCGAAGACUUUGAAGAUCAACGACCUGAGAAACAAGAAAGCUGGCCAUACCUUUCAAAUGGGCAACCAGACCAUCUCCCAGGCAAUCAAUAAUGCCUCGACCCAGGUCAAGAACGUGCUUGAUAGGCUCAUGGGGAAUAACUCUUUCAAUACUAUUCCUCUCAUCGUCCUUGCCGUCG…
OR114869.1			EVE1 Haemaphysalis longicornis jingmenvirus segment 2-like	2-like	MAG: Cheeloo Jingmen-like virus isolate CLCM-034 genomic sequence	Haemaphysalis longicornis	China	2022	CGGGCACUCUUAGCUGCAAGUGCAUAACCUAAGAGCAAAACCCCGUAGACAGUCCAUUCGGACAGCCUUGUAGGCUGACCUUUGGAAAGAAGAAACAAAGAAGAAGCGAAGACUUUGAAGAUCAACGACCUGAGAAACAAGAAAGCUGGCCAUACCUUUCAAAUGGGCAACCAGACCAUCUCCCAGGCAAUCAAUAAUGCCUCGACCCUGGUCAAGAACGUGCUUGAUAGGCUCAUGGGGAAUAACUCUUUCAAUACUAUUCCUCUCAUCGUCCUUGCCGUCGCCUGGUUUAUCACUGGGGACAUCUAUAUCAUCGCAUUCAGCGCCAUCGCUGCUCUGGGACCAAGUGCUAGGGCAGACGCGGCGCUCCUUCCGCUCAUCACCUCCAUCGUCCUACGA…
OR114870.1			EVE1 Haemaphysalis longicornis jingmenvirus segment 2-like	2-like	MAG: Cheeloo Jingmen-like virus isolate CLCM-035 genomic sequence	Haemaphysalis longicornis	China	2022	CGCUUGGGAAGUUCACCCGGCUUGCACGGGAAAUCGCCCCUAUGGAAUGGGGCGGCUGCAAAAUCGCAGGAACUUUUGAGUUAAACGAACGGGCACUCUUAGCUGCAAGUGCAUAACCUAAGAGCAAAACCCCGUAGACAGUCCAUUCGGACAGCCUUGUAGGCUGACCUUUGGAAAGAAGAAACAAAGAAGAAGCGAAGACUUUGAAGAUCAACGACCUGAGAAACAAGAAAGCUGGCCAUACCUUUCAAAUGGGCAACCAGACCAUCUCCCAGGCAAUCAAUAAUGCCUCGACCCAGGUCAAGAACGUGCUUGAUAGGCUCAUGGGGAAUAACUCUUUCAAUACUAUUCCUCUCAUCGUCCUUGCCGUCGCCUGGUUUAUCACUGGGGACAUCUAUA…
OR114871.1			EVE1 Haemaphysalis longicornis jingmenvirus segment 2-like	2-like	MAG: Cheeloo Jingmen-like virus isolate CLCM-037 genomic sequence	Haemaphysalis longicornis	China	2022	AGCGAAGCCCUGGCCUGGCACUCGGCCCUUGUGUGGGAAUACAACGCUUGGGAAGUUCACCCGGCUUGCACGGGAAAUCGCCCCUAUGGAAUGGGGCGGCUGCAAAAUCGCAGGAACUUUUGAGUUAAACGAACGGGCACUCUUAGCUGCAAGUGCAUAACCUAAGAGCAAAACCCCGUAGACAGUCCAUUCGGACAGCCUUGUAGGCUGACCUUUGGAAAGAAGAAACAAAGAAGAAGCGAAGACUUUGAAGAUCAACGACCUGAGAAACAAGAAAGCUGGCCAUACCUUUCAAAUGGGCAACCAGACCNNNNNNNNNNNNNNNNNUAAUGCCUCGACCCAGGUCAAGAACGUGCUUGAUAGGCUCAUGGGGAAUAACUCUUUCAAUACUAUUCCUCU…
OR114872.1			EVE1 Haemaphysalis longicornis jingmenvirus segment 2-like	2-like	MAG: Cheeloo Jingmen-like virus isolate CLCM-040 genomic sequence	Haemaphysalis longicornis	China	2022	GUCCAUUUGGACAGCCUUGUAGGCUGACCUUUGGAAAGAAGAAACAAAGAAGAAGCGAAGACUUUGAAGAUCAACGACCUGAGAAACAAGAAAGCUGGCCAUACCUUUCAAAUGGGCAAACAGACCAUCUCCCAGGCAAUCAAUAAUGCCUCGACCCAGGUCAAGAACGUGCUUGAUAGGCUCAUGGGGAAUAACUCUUUCAAUACUAUUCCUCUCAUCGUCCUUGCCGUCGCCUGGUUUAUCACUGGGGACAUCUAUAUCAUCGCAUUCAGCGCCAUCGCUGCUCUGGGACCAAGUGCUAGGGCAGACGCGGCGCUCCUUCCGCUCAUCACCUCCAUCGUCCUACGAAAAAGCAAUCGUACGAUUUCGCGAGCGGCUCUUGCAAUCGCAGCAGCCUGC…
OR114873.1			EVE1 Haemaphysalis longicornis jingmenvirus segment 2-like	2-like	MAG: Cheeloo Jingmen-like virus isolate CLCM-041 genomic sequence	Haemaphysalis longicornis	China	2022	ACCGGUUUCUUUACCGGGUAUAGGCGUCCCUGGUCGAGUACGGAAUCUUGAACGGGGAAUCCACGCCAGGAAAGCUGCCUUAACCCUUGAGAGGUGCCCUGACCCUUGUCCAUCUGGGGGAGAAAGAGUCUGGCGGCAUGUCCGGUAAAAUAGCUACAAGUGACUCCCAGGCCUGGCGCUCGGUCCUUGUGCGGGACUACAACGCUUGUGAAGUUCACCCGGCUUGCACGGGAAAUCGCCCCUAUGGAAUGGGGCGGCUGCAAAAUCGCAGGAACUUUUGAGUUAAACGAACGGGCACUCUUAGCUGCAAGUGCAUAACCUAAGAGCAAAACCCUGUAGACAGUCCAUUCGGACAGCCUUGUAGGCUGACCUUUGGAAAGAAGAAACAAAGAAGAAGCG…
OR114874.1			EVE1 Haemaphysalis longicornis jingmenvirus segment 2-like	2-like	MAG: Cheeloo Jingmen-like virus isolate CLCM-042 genomic sequence	Haemaphysalis longicornis	China	2022	ACAGUCCAUUUGGACAGCCUUGUAGGCUGACCUUUGGAAAGAAGAAACAAAGAAGAAGCGAAGACUUUGAAGAUCAACGACCUGAGAAACAAGAAAGCUGGCCAUACCUUUCAAAUGGGCAACCAGACCAUCUCCCAGGCAAUCAAUAAUGCCUCGACCCAGGUCAAGAACGUGCUUGAUAGGCUCAUGGGGAAUAACUCUUUCAAUACUAUUCCUCUCAUCGUCCUUGCCGUCGCCUGGUUUAUCACUGGGGACAUCUAUAUCAUCGCAUUCAGCGCCAUCGCUGCUCUGGGACCAAGUGCUAGGGCAGACGCGGCGCUCCUUCCGCUCAUCACCUCCAUCGUCCUACGAAAAAGCAAUCGUACGAUUUCGCGAGCGGCUCUUGCAAUCGCAGCAGCC…
OR114875.1			EVE1 Haemaphysalis longicornis jingmenvirus segment 2-like	2-like	MAG: Cheeloo Jingmen-like virus isolate CLCM-043 genomic sequence	Haemaphysalis longicornis	China	2022	AACGCUUGGGAAGUUCACCCGGCUUGCACGGGAAAUCGCCCCUAUGGAAUGGGGCGGCUGCAAAAUCGCAGGAACUUUUGAGUUAAACGAACGGGCACUCUUAGCUGCAAGUGCAUAACCUAAGAGCAAAACCCCGUAGACAGUCCAUUCGGACAGCCUUGUAGGCUGACCUUUGGAAAGAAGAAACAAAGAAGAAGCGAAGACUUUGAAGAUCAACGACCUGAGAAACAAGAAAGCUGGCCAUACCUUUCAAAUGGGCAACCAGACCAUCUCCCAGGCAAUCAAUAAUNNNNNNNNNNAGGUCAAGAACGUGCUUGAUAGGCUCAUGGGGAAUAACUCUUUCAAUACUAUUCCUCUCAUCGUCCUUGCCGUCGCCUGGUUUAUCACUGGGGACAUCUA…
OR114876.1			EVE1 Haemaphysalis longicornis jingmenvirus segment 2-like	2-like	MAG: Cheeloo Jingmen-like virus isolate CLCM-004 genomic sequence	Haemaphysalis longicornis	China	2022	GGGGCCGGCUUGCACGGGAAAUCGCCCCUAUGGAAUGGGGCGGCUGCAAAAUCGCAGGAACUUUUGAGUUAAACGAACGGGCACUCUUAGCUGCAAGUGCAUAACCUAAGAGCAAAACCCCGUAGACAGUCCAUUCGGACAGCCUUGUAGGCUGACCUUUGGAAAGAAGAAACAAAGAAGAAGCGAAGACUUUGAAGAUCAACGACCUGAGAAACAAGAAAGCUGGCCAUACCUUUCAAAUGGGCAACCAGACCAUCUCCCAGGCAAUCAAUAAUGCCUCGACCCAGGUCAAGAACGUGCUUGAUAGGCUCAUGGGGAAUAACUCUUUCAAUACUAUUCCUCUCAUCGUCCUUGCCGUCGCCUGGUUUAUCACUGGGGACAUCUAUAUCAUCGCAUUCA…
OR114877.1			EVE1 Haemaphysalis longicornis jingmenvirus segment 2-like	2-like	MAG: Cheeloo Jingmen-like virus isolate CLCM-045 genomic sequence	Haemaphysalis longicornis	China	2022	CCGGCCUGGCGCUCGGCCCUUGUGUGGGACUACAACGCUUGGGAAGUUCACCCGGCUUGCACGGGAAAUCGCCCCUAUGGAAUGGGGCGGCUGCAAAAUCGCAGGAACUUUUGAGUUAAACGAACGGGCACUCUUAGCUGCAAGUGCAUAACCUAAGAGCAAAACCCUGUAGACAGUCCAUUCGGACAGCCUUGUAGGCUGACCUUUGGAAAGAAGAAACAAAGAUGAAGCGAAGACUUUGAAGAUCAACGACCUGAGAAACAAGAAAGCUGGCCAUACCUUUCAAAUGGGCAACCAGACCAUCUCCCAGGCAAUCAAAAAUGCCUCGACCCAGGUCAAGAACGUGCUUGAUAGGCUCAUGGGGAAUAACUCUUUCAAUACUAUUCCUCUCAUCGUCCU…
OR114878.1			EVE1 Haemaphysalis longicornis jingmenvirus segment 2-like	2-like	MAG: Cheeloo Jingmen-like virus isolate CLCM-046 genomic sequence	Haemaphysalis longicornis	China	2022	CGGCCCUUGUGUGGGACUACAACGCUUGGGAAGUUCACCCGGCUUGCACGGGAAAUCGCCCCUAUGGAAUGGGGCGGCUGCAAAAUCGCAGGAACUUUUGAGUUAAACGAACGGGCACUCUUAGCUGCAAGUGCAUAACCUAAGAGCAAAACCCUGUAGACAGUCCAUUCGGACAGCCUUGUAGGCUGACCUUUGGAAAGAAGAAACAAAGAUGAAGCGAAGACUUUGAAGAUCAACGACCUGAGAAACAAGAAAGCUGGCCAUACCUUUCAAAUGGGCAACCAGACCAUCUCCCAGGCAAUCAAAAAUGCCUCGACCCAGGUCAAGAACGUGCUUGAUAGGCUCAUGGGGAAUAACUCUUUCAAUACUAUUCCUCUCAUCGUCCUUGCCGUCGCCUGG…
OR114879.1			EVE1 Haemaphysalis longicornis jingmenvirus segment 2-like	2-like	MAG: Cheeloo Jingmen-like virus isolate CLCM-047 genomic sequence	Haemaphysalis longicornis	China	2022	ACGCUUGGGAAGUUCACCCGGCUUGCACGGGAAAUCGCCCCUAUGGAAUGGGGCGGCUGCAAAAUCGCAGGAACUUUUGAGUUAAACGAACGGGCACUCUUAGCUGCAAGUGCAUAACCUAAGAGCAAAACCCCGUAGACAGUCCAUUCGGACAGCCUUGUAGGCUGACCUUUGGAAAGAAGAAACAAAGAAGAAGCGAAGACUUUGAAGAUCAACGACCUGAGAAACAAGAAAGCUGGCCAUACCUUUCAAAUGGGCAACCAGACCAUCUCCCAGGCAAUCAAUAAUGCCUCGACCCAGGUCAAGAACGUGCUUGAUAGGCUCAUGGGGAAUAACUCUUUCAAUACUAUUCCUCUCAUCGUCCUUGCCGUCGCCUGGUUUAUCACUGGGGACAUCUAU…
OR114880.1			EVE1 Haemaphysalis longicornis jingmenvirus segment 2-like	2-like	MAG: Cheeloo Jingmen-like virus isolate CLCM-050 genomic sequence	Haemaphysalis longicornis	China	2022	CCUAUGGAAUGGGGCGGCUGCAAAAUCGCAGGAACUUUUGAGUUAAACGAACGGGCACUCUUAGCUGCAAGUGCAUAACCUAAGAGCAAAACCCUGUAGACAGUCCAUUCGGACAGCCUUGUAGGCUGACCUUUGGAAAGAAGAAACAAAGAAGAAGCGAAGACUUUGAAGAUCAACGACCUGAGAAACAAGAAAGCUGGCCAUACCUUUCAAAUGGGCAACCAGACCAUCUCCCAGGCAAUCAAUAAUGCCUCGACCCAGGUCAAGAACGUGCUUGAUAGGCUCAUGGGGAAUAACUCUUUCAAUACUAUUCCUCUCAUCGUCCUUGCCGUCGCCUGGUUUAUCACUGGGGACAUCUAUAUCAUCGCAUUCAGCGCCAUCGCUGCUCUGGGACCAAGU…
OR114881.1			EVE1 Haemaphysalis longicornis jingmenvirus segment 2-like	2-like	MAG: Cheeloo Jingmen-like virus isolate CLCM-052 genomic sequence	Haemaphysalis longicornis	China	2022	ACCCGGCUUGCACGGGAAAUCGCCCCUAUGGAAUGGGGCGGCUGCAAAAUCGCAGGAACUUUUGAGUUAAACGAACGGGCACUCUUAGCUGCAAGUGCAUAACCUAAGAGCAAAACCCCGUAGACAGUCCAUUCGGACAGCCUUGUAGGCUGACGUUUGGAAAGAAGAAACAAAGAAGAAGCGAAGACUUUGAAGAUCAACGACCUGAGAAACAAGAAAGCUGGCCAUACCUUUCAAAUGGGCAACCAGACCAUCUCCCAGGCAAUCAAUAAUGCCUCGACCCAGGUCAAGAACGUGCUUGAUAGGCUCAUGGGGAAUAACUCUUUCAAUACUAUUCCUCUCAUCGUCCUUGCCGUCGCCUGGUUUAUCACUGGGGACAUCUAUAUCAUCGCAUUCAGC…
OR114882.1			EVE1 Haemaphysalis longicornis jingmenvirus segment 2-like	2-like	MAG: Cheeloo Jingmen-like virus isolate CLCM-055 genomic sequence	Haemaphysalis longicornis	China	2022	AACGCUUGGGAAGUUCACCCGGCUUGCACGGGAAAUCGCCCCUAUGGAAUGGGGCGGCUGCAAAAUCGCAGGAACUUUUGAGUUAAACGAACGGGCACUCUUAGCUGCAAGUGCAUAACCUAAGAGCAAAACCCCGUAGACAGUCCAUUCGGACAGCCUUGUAGGCUGACCUUUGGAAAGAAGAAACAAAGAAGAAGCGAAGACUUUGAAGAUCAACGACCUGAGAAACAAGAAAGCUGGCCAUACCUUUCAAAUGGGCAACCAGACCAUCUCCCAGGCAAUCAAUAAUGCCUCGACCCAGGUCAAGAACGUGCUUGAUAGGCUCAUGGGGAAUAACUCUUUCAAUACUAUUCCUCUCAUCGUCCUUGCCGUCGCCUGGUUUAUCACUGGGGACAUCUA…
OR114883.1			EVE1 Haemaphysalis longicornis jingmenvirus segment 2-like	2-like	MAG: Cheeloo Jingmen-like virus isolate CLCM-056 genomic sequence	Haemaphysalis longicornis	China	2022	CCACAGGAAAAAUAGGUACAAGCGACUCCCUGGCCCGGCGCUCGGCCCUUCUGUGGGACUACAACGCUUGGGAAGUUCACCCGGCUUGCACGGGAAAUCGCCCCUAUGGAAUGGGGCGGCUGCAAAAUCGCAGGAACUUUUGAGUUAAACGAACGGGCACUCUUAGCUGCAAGUGCAUAACCUAAGAGCAAAACCCCGUAGACAGUCCAUUCGGACAGCCUUGUAGGCUGACCUUUGGAAAGAAGAAACAAAGAAGAAGCGAAGACUUUGAAGAUCAACGACCUGAGAAACAAGAAAGCUGGCCAUACCUUUCAAAUGGGCAACCAGACCAUCUCCCAGGCAAUCAAUAAUGCCUCGACCCAGGUUAAGAACGUGCUUGAUAGGCUCAUGGGGAAUAAC…
OR114884.1			EVE1 Haemaphysalis longicornis jingmenvirus segment 2-like	2-like	MAG: Cheeloo Jingmen-like virus isolate CLCM-057 genomic sequence	Haemaphysalis longicornis	China	2022	CCCGGCCUCGUGGUCGGCCCUUGUGUGGGACUACAACGCUUGGGAAGUUCACCCGGCUUGCACGGGAAAUCGCCCCUAUGGAAUGGGGCGGCUGCAAAAUCGCAGGAACUUUUGAGUUAAACGAACGGGCACUCUUAGCUGCAAGUGCAUAACCUAAGAGCAAAACCCCGUAGACAGUCCAUUCGGACAGCCUUGUAGGCUGACCUUUGGAAAGAAGAAACAAAGAAGAAGCGAAGACUUUGAAGAUCAACGACCUGAGAAACAAGAAAGCUGGCCAUACCUUUCAAAUGGGCAACCAGACCAUCUCCCAGGCAAUCAAUAAUGCCUCGACCCAGGUCAAGAACGUGCUUGAUAGGCUCAUGGGGAAUAACUCUUUCAAUACUAUUCCUCUCAUCGUCC…
OR114885.1			EVE1 Haemaphysalis longicornis jingmenvirus segment 2-like	2-like	MAG: Cheeloo Jingmen-like virus isolate CLCM-058 genomic sequence	Haemaphysalis longicornis	China	2022	CAACCUUGGGAAGUUCACCCGGCUUGCACGGGAAAUCGCCCCUAUGGAAUGGGGCGGCUGCAAAAUCGCAGGAACUUUUGAGUUAAACGAACGGGCACUCUUAGCUGCAAGUGCAUAACCUAAGAGCAAAACCCCGUAGACAGUCCAUUCGGACAGCCUUGUAGGCUGACCUUUGGAAAGAAGAAACAAAGAAGAAGCGAAGACUUUGAAGAUCAACGACCUGAGAAACAAGAAAGCUGGCCAUACCUUUCAAAUGGGCAACCAGACCAUCUCCCAGGCAAUCAAUAAUGCCUCGNNNNNNNNNNAGAACGUGCUUGAUAGGCUCAUGGGGAAUAACUCUUUCAAUACUAUUCCUCUCAUCGUCCUUGCCGUCGCCUGGUUUAUCACUGGGGACAUCUA…
OR114886.1			EVE1 Haemaphysalis longicornis jingmenvirus segment 2-like	2-like	MAG: Cheeloo Jingmen-like virus isolate CLCM-006 genomic sequence	Haemaphysalis longicornis	China	2022	CCCUUGUGUGGGACUACAACGCUUGGGAAGUUCACCCAGCUUGCACGGGAAAUCGCCCCUAUGGAAUGGGGCGGCUGCAAAAUCGCAGGAACUUUUGAGUUAAACGAACGGGCACUCUUAGCUGCAAGUGCAUAACCUAAGAGCAAAACCCCGUAGACAGUCCAUUCGGACAGCCUUGUAGGCUGACCUUUGGAAAGAAGAAACAAAGAAGAAGCGAAGACUUUGAAGAUCAACGACCUGAGAAACAAGAAAGCUGGCCAUACCUUUCAAAUGGGCAACCAGACCAUCUCCCAGGCAAUCAAUAAUGCCUCGACCCAGGUCAAGAACGUGCUUGAUAGGCUCAUGGGGAAUAACUCUUUCAAUACUAUUCCUCUCAUCGUCCUUGCCGUCGCCUGGUUU…
OR114887.1			EVE1 Haemaphysalis longicornis jingmenvirus segment 2-like	2-like	MAG: Cheeloo Jingmen-like virus isolate CLCM-059 genomic sequence	Haemaphysalis longicornis	China	2022	CCGGCUUGCACGGGAAAUCGCCCCUAUGGAAUGGGGCGGCUGCAAAAUCGCAGGAACUUUUGAGUUAAACGAACGGGCACUCUUAGCUGCAAGUGCAUAACCUAAGAGCAAAACCCCGUAGACAGUCCAUUCGGACAGCCUUGUAGGCUGACCUUUGGAAAGAAGAAACAAAGAAGAAGCGAAGACUUUGAAGAUCAACGACCUGAGAAACAAGAAAGCUGGCCAUACCUUUCAAAUGGGCAACCAGACCAUCUCCCAGGCAAUCAAUAAUGCCUCGACCCAGGUCAAGAACGUGCUUGAUAGGCUCAUGGGGAAUAACUCUUUCAAUACUAUUCCUCUCAUCGUCCUUGCCGUCGCCUGGUUUAUCACUGGGGACAUCUAUAUCAUCGCAUUCAGCGC…
OR114888.1			EVE1 Haemaphysalis longicornis jingmenvirus segment 2-like	2-like	MAG: Cheeloo Jingmen-like virus isolate CLCM-007 genomic sequence	Haemaphysalis longicornis	China	2022	CCUUUGCGUGGGACUACAACGCUUGGGAAGUUCACCCGGCUUGCACGGGAAAUCGCCCCUAUGGAAUGGGGCGGCUGCAAAAUCGCAGGAACUUUUGAGUUAAACGAACGGGCACUCUUAGCUGCAAGUGCAUAACCUCUGAGCAAAACCCCGUAGACAGUCCAUUCGGACAGCCUUGUAGGCUGACCUUUGGAAAGAAGAAACAAAGAAGAAGCGAAGACUUUGAAGAUCAACGACCUGAGAAACAAGAAAGCUGGCCAUACCUUUCAAAUGGGCAACCAGACCAUCUCCCAGGCAAUCAAUAAUGCCUCGACCCAGGUCAAGAACGUGCUUGAUAGGCUCAUGGGGAAUAACUCUUUCAAUACUAUUCCUCUCAUCGUCCUUGCCGUCGCCUGGUUU…
OR114889.1			EVE1 Haemaphysalis longicornis jingmenvirus segment 2-like	2-like	MAG: Cheeloo Jingmen-like virus isolate CLCM-008 genomic sequence	Haemaphysalis longicornis	China	2022	GGACUACAACGCUUGGGAAGUUCACCCGGCUUGCACGGGAAAUCGCCCCUAUGGAAUGGGGCGGCUGCAAAAUCGCAGGAACUUUUGAGUUAAACGAACGGGCACUCUUAGCUGCAAGUGCAUAACCUAAGAGCAAAACCCCGUAGACAGUCCAUUCGGACAGCCUUGUAGGCUGACCUUUGGAAAGAAGAAACAAAGAAGAAGCGAAGACUUUGAAGAUCAACGACCUGAGAAACAAGAAAGCUGGCCAUACCUUUCAAAUGGGCAACCAGACCAUCUCCCAGGCAAUCAAUAAUGCCUCGACCCAGGUCAAGAACGUGCUUGAUAGGCUCAUGGGGAAUAACUCUUUCAAUACUAUUCCUCUCAUCGUCCUUGCCGUCGCCUGGUUUAUCACUGGGG…
OR114890.1			EVE1 Haemaphysalis longicornis jingmenvirus segment 2-like	2-like	MAG: Cheeloo Jingmen-like virus isolate CLCM-083 genomic sequence	Haemaphysalis longicornis	China	2021	CGCUUGGGAAGUUCACCCGGCUUGCACGGGAAAUCGCCCCUAUGGAAUGGGGCGGCUGCAAAAUCGCAGGAACUUUUGAGUUAAACGAACGGGCACUCUUAGCUGCAAGUGCAUAACCUAAGAGCAAAACCCCGUAGACAGUCCAUUCGGACAGCCUUGUAGGCUGACCUUUGGAAAGAAGAAACAAAGAAGAAGCGAAGACUUUGAAGAUCAACGACCUGAGAAACAAGAAAGCUGGCCAUACCUUUCAAAUGGGCAACCAGACCAUCUCCCAGGCAAUCAAUAAUGCCUCGACCCAGGUCAAGAACGUGCUUGAUAGGCUCAUGGGGAAUAACUCUUUCAAUACUAUUCCUCUCAUCGUCCUUGCCGUCGCCUGGUUUAUCACUGGGGACAUCUAUA…
OR114891.1			EVE1 Haemaphysalis longicornis jingmenvirus segment 2-like	2-like	MAG: Cheeloo Jingmen-like virus isolate CLCM-086 genomic sequence	Haemaphysalis longicornis	China	2021	GGGAUUGGGAAGUUCACCCGGCUUGCACGGGAAAUCGCCCCUAUGGAAUGGGGCGGCUGCAAAAUCGCAGGAACUUUUGAGUUAAACGAACGGGCACUCUUAGCUGCAAGUGCAUAACCUAAGAGCAAAACCCCGUAGACAGUCCAUUCGGACAGCCUUGUAGGCUGACCUUUGGAAAGAAGAAACAAAGAAGAAGCGAAGACUUUGAAGAUCAACGACCUGAGAAACAAGAAAGCUGGCCAUACCUUUCAAAUGGGUAACCAGACCAUCUCCCAGGNNNNNNNNNNNNNNNNNNNNNNNNNNNNNNNNNNNNNNNNNNNNNNNNNNNNNNNNNNNNNNNNNNNNNNNNNNNNNNNNNNNNUCCUUGCCGUCGCCUGGUUUAUCACUGGGGACAUCUAU…
OR114892.1			EVE1 Haemaphysalis longicornis jingmenvirus segment 2-like	2-like	MAG: Cheeloo Jingmen-like virus isolate CLCM-088 genomic sequence	Haemaphysalis longicornis	China	2021	GGCCCUUGGGAAGUUCACCCGGCUUGCACGGGAAAUCGCCCCUAUGGAAUGGGGCGGCUGCAAAAUCGCAGGAACUUUUGAGUUAAACGAACGGGCACUCUUAGCUGCAAGUGCAUAACCUAAGAGCAAAACCCCGUAGACAGUCCAUUCGGACAGCCUUGUAGGCUGACCUUUGGAAAGAAGAAACAAAGAAGAAGCUAAGACUUUGAAGAUCAAGGACCUGAGAAACAAGAAAGCUGGCCAUACCUUUCAAAUGGGCAACCAGACCAUCUCCCNNNNNNNNNNNNNNNNNNNNNNNNAGGUCAAGAACGUGCUUGAUAGGCUCAUGGGGAAUAACUCUUUCAAUACUAUUCCUCUCAUCGUCCUUGCCGUCGCCUGGUUUAUCACUGGGGGCAUCUA…
OR114893.1			EVE1 Haemaphysalis longicornis jingmenvirus segment 2-like	2-like	MAG: Cheeloo Jingmen-like virus isolate CLCM-089 genomic sequence	Haemaphysalis longicornis	China	2021	AACGCUUGGGAAGUUCACCCGGCUUGCACGGGAAAUCGCCCCUAUGGAAUGGGGCGGCUGCAAAAUCGCAGGAACUUUUGAGUUAAACGAACGGGCACUCUUAGCUGCAAGUGCAUAACCUAAGAGCAAAACCCCGUAGACAGUCCAUUCGGACAGCCUUGUAGGCUGACCUUUGGAAAGAAGAAACAAAGAAGAAGCGAAGACUUUGAAGAUCAACGACCUGAGAAACAAGAAAGCUGGCCAUACCUUUCAAAUGGGCAACCAGACCAUCUCCCAGGCAAUCAAUAAUGCCUCGACCCAGGUCAAGAACGUGCUUUAUAGGCUCAUGGGGAAUAACUCUUUCAAUACUAUUCCUCUCAUCGUCCUUGCCGUCGCCUGGUUUAUCACUGGGGACAUCUA…
OR114894.1			EVE1 Haemaphysalis longicornis jingmenvirus segment 2-like	2-like	MAG: Cheeloo Jingmen-like virus isolate CLCM-090 genomic sequence	Haemaphysalis longicornis	China	2021	CCGUAGACAGUCCAUUCGGACAGCCUUGUAGGCUGACCUUUGGAAAGAAGAAACAAAGAAGAAGCGAAGACUUUGAAGAUCAACGACCUGAGAAACAAGAAAGCUGGCCAUACCUUUCAAAUGGGCAACCAGACCAUCUCCCAGGCAAUCAAUAAUGCCUCGACCCAGGUCAAGAACGUGCUUGAUAGGCUCAUGGAGAAUAACUCUUUCAAUACUAUUCCUCUCAUCGUCCUUGCCGUCGCCUGGUUUAUCACUGGGGACAUCUAUAUCAUCGCAUUCAGCGCCAUCGCUGCUCUGGGACCAAGUGCUAGGGCAGACGCGGCGCUCCUUCCGCUCAUCACCUCCAUCGUCCUACGAAAAAGCAAUCGUACGAUUUCGCGAGCGGCUCUUGCAAUCGCA…
OR114895.1			EVE1 Haemaphysalis longicornis jingmenvirus segment 2-like	2-like	MAG: Cheeloo Jingmen-like virus isolate CLCM-091 genomic sequence	Haemaphysalis longicornis	China	2021	CACAGACGGUUGCGAGUUGAGCGUCCACCGUGGCGGUGGAAGGCACCAUGUGCAUUCGUGUGCCUUGGUGGCGCCGGGCACCUACCGGUAAAAUAGGUACAAGCGACUCCCCGGCCUGGCGCUCGGCCCUUGUGUGGGACUACAACGCUUGGGAAGUUCACCCGGCUUGCACGGGAAAUCGCCCCUAUGGAAUGGGGCGGCUGCAAAAUCGCAGGAACUUUUGAGUUAAACGAACGGGCACUCUUAGCUGCAAGUGCAUAACCUAAGAGCAAAACCCCGUAGACAGUCCAUUCGGACAGCCUUGUAGGCUGACCUUUGGAAAGAAGAAACAAAGAAGAAGCGAAGACUUUGAAGAUCAACGACCUGAGAAACAAGAAAGCUGGCCAUACCUUUCAAAUG…
OR114896.1			EVE1 Haemaphysalis longicornis jingmenvirus segment 2-like	2-like	MAG: Cheeloo Jingmen-like virus isolate CLCM-094 genomic sequence	Haemaphysalis longicornis	China	2021	CUUGCACGGGAAAUCGCCCCUAUGGAAUGGGGCGGCUGCAAAAUCGCAGGAACUUUUGAGUUAAACGAACGGGCACUCUUAGCUGCAAGUGCAUAACCUAAGAGCAAAACCCCGUAGACAGUCCAUUCGGACAGCCUUGUAGGCUGACCUUUGGAAAGAAGAAACAAAGAAGAAGCGAAGACUUUGAAGAUCAACGACCUGAGAAACAAGAAAGCUGGCCAUACCUUUCAAAUGGGCAACCAGACCAUCUCCCAGGCAAUCAANNNNNNNNNNNNNNNNGUCAAGAACGUGCUUGAUAGGCUCAUGGGGAAUAACUCUUUCAAUACUAUUCCUCUCAUCGUCCUUGCCAUCGCCUGGUUUAUCACUGGGGACAUCUAUAUCAUCGCAUUCAGCGCCAUC…
OR114897.1			EVE1 Haemaphysalis longicornis jingmenvirus segment 2-like	2-like	MAG: Cheeloo Jingmen-like virus isolate CLCM-117 genomic sequence	Haemaphysalis longicornis	China	2019	CCCUUGUGUGGGACUACAACGCUUGGGAAGUUCACCCGGCUUGCACGGGAAAUCGCCCCUAUGGAAUGGGGCGGCUGCAAAAUCGCAGGAACUUUUGAGUUAAACGAACGGGCACUCUUAGCUGCAAGUGCAUAACCUAAGAGCAAAACCCCGUAGACAGUCCAUUCGGACAGCCUUGUAGGCUGACCUUUGGAAAGAAGAAACAAAGAAGAAGCGAAGACUUUGAAGAUCAACGACCUGAGAAACAAGAAAGCUGGCCAUACCUUUCAAAUGGGCAACCAGACCAUCUCCCAGGCAAUCAAUAAUGCCUCGACCCAGGUCAAGAACGUGCUUGAUAGGCUCAUGGGGAAUAACUCUUUCAAUACUAUUCCUCUCAUCGUCCUUGCCGUCGCCUGGUUU…
OR114898.1			EVE1 Haemaphysalis longicornis jingmenvirus segment 2-like	2-like	MAG: Cheeloo Jingmen-like virus isolate CLCM-119 genomic sequence	Haemaphysalis longicornis	China	2019	CACCCGGCUUGCACGGGAAAUCGCCCCUAUGGAAUGGGGCGGCUGCAAAAUCGCAGGAACUUUUGAGUUAAACGAACGGGCACUCUUAGCUGCAAGUGCAUAACCUCUGAGCAAAACCCCGUAGACAGUCCAUUCGGACAGCCUUGUAGGCUGACCUUUGGAAAGAAGAAACAAAGAAGAAGCGAAGACUUUGAAGAUCAACGACCUGAGAAACAAGAAAGCUGGCCAUACCUUUCAAAUGGGCAACCAGACCAUCUCCCAGGCAAUCAAUAAUGCCUCGACCCAGGUCAAGAACGUGCUUGAUAGGCUCAUGGGGAAUAACUCUUUCAAUACUAUUCCUCUCAUCGUCCUUGCCGUCGCCUGGUUUAUCACUGGGGACAUCUAUAUCAUCGCAUUCAG…
OR114901.1			EVE1 Haemaphysalis longicornis jingmenvirus segment 2-like	2-like	MAG: Cheeloo Jingmen-like virus isolate CLCM-015 genomic sequence	Haemaphysalis longicornis	China	2022	AGCCCAACGCGACGCUGUGUCUGGUUAAGGGCAACUGUGACUACCCUUUGAGCCGAACGCCAUGUGUGGGAACGAACCACAUAGAGGUGCGCCAGACGAUGGUCAUCACCCAGCUGGAGGGAGUUCUCCACAGGUUGGCUGUGGAGGUCCAGAGCCUCAGCGGCCCAUGUGACCCCGUGGUUGUGGCCGACACUUACCUUGAGGAGGUGGCAAAGGUGCACGGUCCGACGUCCACCAAGUUGUUGUACAACGUACCCCUACACCACUCAACAGUGACGGUGAGGGCAGGAGACACCUGGCUAGAAUAUAACGUGUCAAAAAACGCCAUCAGACCGUCCACGAGUCCUUCACAGAUUAUACCCCAAUCCCGAAACACUGGUAUGACUGGCUCACCAACUG…
OR114902.1			EVE1 Haemaphysalis longicornis jingmenvirus segment 2-like	2-like	MAG: Cheeloo Jingmen-like virus isolate CLCM-020 genomic sequence	Haemaphysalis longicornis	China	2022	CUACACCACUCAACAGUGACGGUGAGGGCAGGAGACACCUGGCUAGAAUAUAACGUGUCAAAAAACGCCAUCAGACCGUCCACGAGUCCUUCACAGAUUAUACCCCAAUCCCGAAACACUGGUAUGACUGGCUCACCAACUGGUUCGGCCAUAUUACUGGUGGGGUUGAGAGGAUUUUCCAUCUUAUCUCGUGGGCGGUCGAAUUUCUAACCAAAAAUGCCCCGACCAUACUGGUGGUGAUUGUCAUGGCAACGCCCUUAGCUGCCGCCAUACCCCCCGCCGUGAGGCUGCUCAUCGUGAGCAUAGUGUUUGCAACCACCGGGGUGAGGGCCGAUGAGGGUGAGGAGAGCGCCGAGGCCAUCAGGGUCCCCCUAGAGCUGGUGGUGCACAUCAUUUUUG…
OR114903.1			EVE1 Haemaphysalis longicornis jingmenvirus segment 2-like	2-like	MAG: Cheeloo Jingmen-like virus isolate CLCM-027 genomic sequence	Haemaphysalis longicornis	China	2022	CAUGUGUGGGAACGAACCACAUAGAGGUGCGCCAGUCGAUGGUCAUCACCCAGCUGGAGGGAGUUCUCCACAGGUUGGCUGUGGAGGUCCAGAGCCUCAGCGGCCCAUGUGACCCCGUGGUUGUGGCCGACACUUACCUUGAGGAGGUGGCAAAGGUGCACGGUCCGACGUCCACCAAGUUGUUGUACAACGUACCCCUACACCACUCAACAGUGACGGUGAGGGCAGGAGACACCUGGCUAGAAUAUAACGUGUCAAAAAACGCCAUCAGACCGUCCACGAGUCCUUCACAGAUUAUACCCCAAUCCCGAAACACUGGUAUGACUGGCUCACCAACUGGUUCGGCCAUAUUACUGGUGGGGUUGAGAGGAUUUUCCAUCUUAUCUCGUGGGCGGUCGA…
OR114904.1			EVE1 Haemaphysalis longicornis jingmenvirus segment 2-like	2-like	MAG: Cheeloo Jingmen-like virus isolate CLCM-038 genomic sequence	Haemaphysalis longicornis	China	2022	CUCAUGGGGAAUAACUCUUUCAAUACUAUUCCUCUCAUCGUCCUUGCCGUCGCCUGGUUUAUCACUGGGGACAUCUAUAUUAUCGCAUUCAGCGCCAUCGCUGCUCUGGGACCAAGUGCUAGGGCAGACGCAGCGCUCCUUCCGCUCAUCACCUCCAUCGUCCUACGAAAAAGCAAUCGUACGAUUUCGCGAGCGGCUCUUGCAAUCGCAGCAGCCUGCUACGUCGGAAUCAUGCCGACCCUGGCGCUCGACCAAGGGAGUUGGCACGGCGAGGAGGAAAGGACCGCUCUGGAAUAAAGUCCUCACGAGCACCUACUACCUCGUCCCAGACUACGGCAUCCCCCUGGGGAAGGUCAUCACCGGAGCUAGAAAAUAUCCAGUCACGGGAUCCUGCCCGAA…
OR114905.1			EVE1 Haemaphysalis longicornis jingmenvirus segment 2-like	2-like	MAG: Cheeloo Jingmen-like virus isolate CLCM-039 genomic sequence	Haemaphysalis longicornis	China	2022	CAACGCUUGGGAAGUUCACCCGGCUUGGAGGGGAAAUCGCCCCUAUGGAAUGGGGCGGCUGCAAAAUCGCAGGAACUUUUGAGUUAAACGAACGGGCACUCUUAGCUGCAAGUGCAUAACCUAAGAGCAAAACCCCGUAGACAGUCCAUUCGGACAGCCUUGUAGGCUGACCUUUGGAAAGAAGAAACAAAGAAGAAGCGAAGACUUUGAAGAUCAACGACCUGAGAAACAAGAAAGCUGGCCAUACCUUUCAAAUGGGCAACCAGACCAUCUCCCAGGCAAUCAAUAAUGCCUCGACCCAGGUCAAGAACGUGCUUGAUAGGCUCAUGGGGAAUAACUCUUUCAAUACUAUUCCUCUCAUCGUCCUUGCCGUCGCCUGGUUUAUCACUGGGGACAUCU…
OR114906.1			EVE1 Haemaphysalis longicornis jingmenvirus segment 2-like	2-like	MAG: Cheeloo Jingmen-like virus isolate CLCM-048 genomic sequence	Haemaphysalis longicornis	China	2022	CUAUAAACACAUUGCCACGGUUGGAUCCAGCGUAUGUUUGGGGGCUCGGGGUCCGCGGUAUCGCCAGUACCGUCACCAAGAUUGCUCAAGGUGCCCCGUGCGGGGCCGGCUUGCACGGGAAAUCGCCCCUAUGGAAUGGGGCGGCUGCAAAAUCGCAGGAACUUUUGAGUUAAACGAACGGGCACUCUUAGCUGCAAGUGCAUAACCUAAGAGCAAAACCCCGUAGACAGUCCAUUCGGACAGCCUUGUAGGCUGACCUUUGGAAAGAAGAAACAAAGAAGAAGCGAAGACUUUGAAGAUCAACGACCUGAGAAACAAGAAAGCUGGCCAUACCUUUCAAAUGGGCAACCAGACCAUCUCCCAGGCAAUCAAUAAUGCCUCGACCCAGGUCAAGAACGU…
OR114907.1			EVE1 Haemaphysalis longicornis jingmenvirus segment 2-like	2-like	MAG: Cheeloo Jingmen-like virus isolate CLCM-049 genomic sequence	Haemaphysalis longicornis	China	2022	ACCCGGCUUGCACGGGAAAUCGCCCCUAUGGAAUGGGGCGGCUGCAAAAUCGCAGGAACUUUUGAGUUAAACGAACGGGCACUCUUAGCUGCAAGUGCAUAACCUAAGAGCAAAACCCCGUAGACAGUCCAUUCGGACAGCCUUGUAGGCUGACCUUUGGAAAGAAGAAACAAAGAAGAAGCGAAGACUUUGAAGAUCAACGACCUGAGAAACAAGAAAGCUGGCCAUACCUUUCAAAUGGGCAACCAGACCAUCUCCCAGGCAAUCAAUAAUGCCUCGACCCAGGUCAAGAACGUGCUUGAUAGGCUCAUGGGGAAUAACUCUUUCAAUACUAUUCCUCUCAUCGUCCUUGCCGUCGCCUGGUUUAUCACUGGGGACAUCUAUAUCAUCGCAUUCAGC…
OR114908.1			EVE1 Haemaphysalis longicornis jingmenvirus segment 2-like	2-like	MAG: Cheeloo Jingmen-like virus isolate CLCM-005 genomic sequence	Haemaphysalis longicornis	China	2022	CAUAACCUAAGAGCAAAACCCCGUAGACAGUCCAUUCGGACAGCCUUGUAGGCUGACCUUUGGAAAGAAGAAACAAAGAAGAAGCGAAGACUUUGAAGAUCAACGACCUGAGAAACAAGAAAGCUGGCCAUACCUUUCAAAUGGGCAACCAGACCAUCUCCCAGGCAAUCAAUAAUGCCUCGACCCAGGUCAAGAACGUGCUUGAUAGGCUCAUGGGGAAUAACUCUUUCAAUACUAUUCCUCUCAUCGUCCUUGCCGUCGCCUGGUUUAUCACUGGGGACAUCUAUAUCAUCGCAUUCAGCGCCAUCGCUGCUCUGGGACCAAGUGCUAGGGCAGACGCGGCGCUCCUUCCGCUCAUCACCUCCAUCGUCCUACGAAAAAGCAAUCGUACGAUUUCGC…
OR114909.1			EVE1 Haemaphysalis longicornis jingmenvirus segment 2-like	2-like	MAG: Cheeloo Jingmen-like virus isolate CLCM-053 genomic sequence	Haemaphysalis longicornis	China	2022	AGGCUCAUGGGGAAUAACUCUUUCAAUACUAUUCCUCUCAUCGUCCUUGCCGUCGCCUGGUUUAUCACUGGGGACAUCUAUAUCAUCGCAUUCAGCGCCAUCGCUGCUCUGGGACCAAGUGCUAGGGCAGACGCGGCGCUCCUUCCGCUCAUCACCUCCAUCGUCCUACGAAAAAGCAAUCGUACGAUUUCGCGAGCGGCUCUUGCAAUCGCAGCAGCCUGCUACGUCGGAAUCAUGCCGACCCUGGCGCUCGACCAAGGGAGUUGGCACGGCGAGGAGGAAAGGACCGCUCUGGAAUAAAGUCCUCACGAGCACCUACUACCUCGUCCCAGACUACGGCAUCCCCCUGGGGAAGGUCAUCACCGGAGCUAGAAAAUAUCCAGUCACGGGAUCCUGCCC…
OR114910.1			EVE1 Haemaphysalis longicornis jingmenvirus segment 2-like	2-like	MAG: Cheeloo Jingmen-like virus isolate CLCM-054 genomic sequence	Haemaphysalis longicornis	China	2022	GACGUCCACCAAGUUGUUGUACAACGUACCCCUACACCACUCAACAGUGACGGUGAGGGCAGGAGACACCUGGCUAGAAUAUAACGUGUCAAAAAACGCCAUCAGACCGUCCACGAGUCCUUCACAGAUUAUACCCCAAUCCCGAAACACUGGUAUGACUGGCUCACCAACUGGUUCGGCCAUAUUACUGGUGGGGUUGAGAGGAUUUUCCAUCUUAUCUCGUGGGCGGUCGAAUUUCUAACCAAAAAUGCCCCAACCAUACUGGUGGUGAUUGUCAUGGCAACGCCCUUAGCUGCCGCCAUACCCCCCGCCGUGAGGCUGCUCAUCGUGAGCAUAGUGUUUGCAACCACCGGGGUGAGGGCCGAUGAGGGUGAGGAGAGCGCCGAGGCCAUCAGGGUC…
OR114911.1			EVE1 Haemaphysalis longicornis jingmenvirus segment 2-like	2-like	MAG: Cheeloo Jingmen-like virus isolate CLCM-084 genomic sequence	Haemaphysalis longicornis	China	2021	AGCCCAACGCGACGCUGUGUCUGGUUAAGGGCAACUGUGACUACCCUUUGAGCCGAACGCCAUGUGUGGGAACGAACCACAUAGAGGUGCGCCAGACGAUGGUCAUCACCCAGCUGGAGGGAGUUCUCCACAGGUUGGCUGUGGAGGUCCAGAGCCUCAGCGGCCCAUGUGACCCCGUGGUUGUGGCCGACACUUACCUUGAGGAGGUGGCAAAGGUGCACGGUCCGACGUCCACCAAGUUGUUGUACAACGUACCCCUACACCACUCAACAGUGACGGUGAGGGCAGGAGACACCUGGCUAGAAUAUAACGUGUCAAAAAACGCCAUCAGACCGUCCACGAGUCCUUCACAGAUUAUACCCCAAUCCCGAAACACUGGUAUGACUGGCUCACCAACUG…
OQ716542.1			EVE2 Haemaphysalis longicornis jingmenvirus segment 2-like	2-like	Alongshan virus isolate AL hypothetical protein and VP1a protein (VP1a) genes, partial cds	tick	China	01-Aug-2022	CAACGGUGAGAACACUGGCUAUACCAUUUAAAUGGCUAACCAAACCAUCUCCCAGACGAUCAACAAUGCUGCGACCCAAGUCAAGAACCUACUCGACAAGCUCAUGGGGAACAACUCUUUUAACACUGUUCCUCGUCUCAUACUUGCUGUCGCUUGGUUCAUCACAGGAGACAUCUACAUCAUCGCGUUCAGUGCUAUCGCGGCUCUGGGACCAGCUUCCAGGGCGGAUUCGGCGAUCCUCCCACUCAUCGUCGCCAUCAUCGUACGAAAAAGCAAUCGCACGAUCUCGAGAGCGGCUCUUGCAGUCGCUGCGGCAUGCUACAUCGGAAUCAUGCCUAUCUUGGCGCUCGACCAAGGGAGUUGGCACAACCAA
BK083042			EVE2 Haemaphysalis longicornis jingmenvirus segment 2-like	2-like	Hae longicornis EVE 2 JABSTR010000005.1	Haemaphysalis longicornis	China	?	AGCTGCAAGTGCATAGGCAGAGAGCTAATCCCCGTAGACAGTCCATTTGGACAGCTCGGAAAGCTGACCATTGGAAGAAAGAGAAAGAGAACGAAAGTCAAGAGACCTACGATCCGCAACGGTGAGAACACTGGCTATACCATTTAAATGGCTAACCAAACCATCTCCCAGACGATCAACAATGCTGCGACCCAAGTCAAGAACCTACTCGACAAGCTCATGGGGAACAACTCTTTTAACACTGTTCCTCTTCTCATACTTGCTGTCGCTTGGTTCATCACAGGAGACATCTACATCATCGCGTTCAGTGCTATCGCGGCTCTGGGACCAGCTTCCAGGGCGGATTCGGCGATCCTCCCACTCATCGTCGCCATCATCGTACGAAAAAGCAATCGCACG…
BK070205.1	Species #2	Far North Queensland jingmenvirus 1		1	FNQJV1_FNQ8-205544_seg1	Mosquito feces	Australia:White_Rock	2018-04-11	ATTTGTACAATTAATTCATTAAGCCCACCACGCTTACTGTGTTGGAGTAACCCTTATTCAAATTTAATTGTCACCCTTTTTCAAGTAAAACATAAAATGCATATCGCCTTCCTGTTTATAATTCCCTTATTTCCTATCCTATTCTTTGCACCTGTGTCCATAGTGGGATACAACTCTAAAAGATCTGGAAAAATTGCACTCTCTGCTATGCTAACCCTAACTCAGCGTCTTCAGGGATTGGCTACTATTTTCACCACCTCTGAGCTCCATTTGGCCTATCTCAAGTACAAGAATTTCTTAAATGGCTTAAACCTATCAGAATTTACTGCCATGAAGATGTTTGGAGTGGTCGCCACTAAACGCAGGGTTAACAAAGCCTCTCGAGGCTATGATAAACTC…
BK070206.1	Species #2	Far North Queensland jingmenvirus 1		3	FNQJV1_FNQ8-205544_seg2	Mosquito feces	Australia:White_Rock	2018-04-11	AGTGCGTTGGTTAAAGTTACAGCCTTTGATATACCTACTATTACATTGTAATCCTAACTTTTTCTCAATGCTAACAATAAAAAATGCACTATCCCTATCCAAATTCACCCATACCCGTTTCAAAAATTTCACTCTTGATCCACCTCTTATGGCACTTGTCCTCCCTAGCAATGCCTATGTTTTCACGCTTGTTTATGTCACTCTATCAATGTTAGTTGACTATTTCGGTTATTTCATGATCTCCCTGATTGTCAACTACCTGATCTATCAGATTATTTGGCCCCCATACAATGAGCGAAGGAAGTTTTTAGCACTGTGTTTGACCACAGTCCTTTGCCTATTCAACATGTCACGGTATGTTGGAGTGATTAACATTTACCTTGTGTCCCATGCTCAGGG…
BK070207.1	Species #2	Far North Queensland jingmenvirus 1		4	FNQJV1_FNQ8-205544_seg3-1	Mosquito feces	Australia:White_Rock	2018-04-11	CATCATAAGTGTGAAAGAAAAGCTAAACAGATCAGGCTAGAAAATTAGTAGACAATATTTCGTATCGAGTAGTTTCTTTACAATTTCAAAGGAGAAAACAACAATGGGTGAGTCCTCTAATCGATACGAAATATTGTCTACTAATTTTCTAGCCTGATCTGTTTAGCTTTTCTTTCACACTTATGATGTTTAATTTCTCATTTAATTTTCTTCTCTTAACCACCGTTGCACAAATTTTAGCACAAGATGGAGCTTGCTCTTTTGGCTCTCATCACCATCCCTGCCCTCCTAACCCTATTTACGAATGTGCTAGCCTCCCACTCTCTGATGCTTTACTGTGTGTCTCTTGCCGAACACGTGCATCCCCCGTCAACACAGCTGTCGTGCAAGATGTCATTC…
BK070209.1	Species #2	Far North Queensland jingmenvirus 1		2	FNQJV1_FNQ8-205544_seg4-1	Mosquito feces	Australia:White_Rock	2018-04-11	GTGTATTTCCTGATGATCAAAGAGAGGGTCAACACAAAAACTCATGTGAAATAGAGTTTTTGTGTTGACCCTCTCTTTGATCATCAGGAAATACACCTGCTGAATTAATCACTTTGAGTGTGTCTGCCCTTGATTTATCTCACTTCGTACCCTCATGGTTATGAAAGGAAACAATTGTCTGCGCTTCCTAATCATCCTTGTTGTTGCAGGTTGTTTAACTCCTGCCACTGCTGACGACGAAAAAGGTTCGCTAAAAGACGCTTTCGAATTTTCCCTTGATCACTTTGACATAAATCCATCAAAATGGAACGAGGACATGAAGGCCAAGATGACCAAAGCCATCTCCGTGATGGTGGGTCTCGCCATCGGGTCAGTTCCTCTGATGCATATAGGGGTCGT…
BK070208.1	Species #2	Far North Queensland jingmenvirus 1		4	FNQJV1_FNQ8-205544_seg3-2	Mosquito feces	Australia:White_Rock	2018-04-11	AATTGTGGAATTTACACTCTGGTACGATTAACTACCTACTATTTATCCATAAGACCGTTGTGTTATTTTCCTTTCATGATGTTTAAACCCATTTTTATCATCCTCCTCCATTTCATTGCTTTCATTGTGTGTTACGATGACCCCACTCCCATGTTTTGTGAATCATCTGACTACAGAGGATGTTCGGCTTTGCCTCTAGAGAATGCTCTAGAGTGCGTGGTCTGTCACCTTCGTATGTCAAATCAAAACCCCATTGTCACCCAGGAAATACTTCATGCAATTATTGCTAAGCTACCCACATATTCGACTTTTCACAGCATTGGCTTTACTACTGGCACGGCTCTTCGTCTCGTCGCCGCCCAGCAGACTCATTATCATCTGAACAATGCAAAATCCTTT…
BK070210.1	Species #2	Far North Queensland jingmenvirus 1		2	FNQJV1_FNQ8-205544_seg4-2	Mosquito feces	Australia:White_Rock	2018-04-11	TTTTGTTGACCTACAAAACTTGAATTAGTATAAAACTACTTTCTACTTGTTACCTTTCTATTTTGTTTTAGTCACTCACATCCCTTCACATTACTGTTATGAAAAACCACTATCACTTTATTAACCTCCTCTGTTTGGTCGTCGCTGTAGTTTCAGCTGAGACCACTTCTGGCTCCATCAAGGACGCTTTTGAATTCAGCATTGGTTCCTTCGACATCAATCCCACGAAATGGAACGACACTGTGACAGCGAAGATGACAAAAGTTGGAGCAACTTCAATTGCTCTAACTTGTCTGAACATTCCTCTTCCTCACGTCGGAGCAGTCGCACTTACCATTTTGATGTTGAAGAAAGCCACGTGGACCGCTTGCGTTTCCCTATCTTGCGCCGTTTATGGTC…
KM461666.1	"_Guaicovirus culicis_"	Guaico Culex virus		1	Guaico Culex virus isolate LO35 segment 1 NSP1 gene, complete cds	Culex coronator	Peru	21-Feb-2009	AAAUUAAAAUCAUUAUACGAGAGUAUAAUUAUUUGUGCGAAACACCUUUUCUAAUUAACCAAUUAAUUACCUUUUGUUUUAUUACCCAUUAGAAUUGAUUAUUUUGCUAGCCCAAGAUGCAUAUUUUCAUCUUGAUCCUUAUUUUAUUGGCCCCAUUUUUCUUUUACUUCCCUAUUCCUCGAAUUGGUUGGAAUUCCCGUGGAGUUUAUCGGGUUGGUCAUGCCUCAAUUGAAGCCUUGGCUUUGCAAUUGGGAAGACUGUCCCAGUUAUUCUCCACAUCCGAUCUACAUUUGACUUAUCAACGAUAUAAAGAAUUUCUCAAUAGUUUAAACUAUGCCCAAUUUAAUGCCAUGAAAAUGUUUGGCGUAACCGCGACUCGUCGUCGGUUCAACAAAGCUU…
KM461667.1	"_Guaicovirus culicis_"	Guaico Culex virus		3	Guaico Culex virus isolate LO35 segment 2 NSP2 gene, complete cds	Culex coronator	Peru	21-Feb-2009	AAAUUAAAAAUCGUAUAUGAGAAUAUAUUGUUUUUUGUGCCUUGACUUAAGAAUUUAAUUAUUUUUGACAAUUACCGCAACUAUAUCAUACUUUCCUUUCGUUCAUAGCUUCACUAUAUCUGAUGCCUAACCUCACCCCAUCCACACCAGUUCUUGGUGUGGUUUACCACCACAAUGCUUUCCUAACCACAAUGAUCCUUUUCAUCACGUACUUAAUUGCGGAUGUAACUGGGGUCUUUAUGUUUCCCUUAACCAUCAAUUACUGCUUCUUGCAGUUGGUUUGGCCAGCACAAAGACCCGAGAGAAAAACUGCUACCAUUGCUUUAACAUCGGUUUUAAGUUUAGUUGGAUUGUCUCACCUAGCUGUGUUUCUAAAUCUUUACUGCGUGUCCUACGCCC…
KM461668.1	"_Guaicovirus culicis_"	Guaico Culex virus		4	Guaico Culex virus isolate LO35 segment 3 VP1-3, VP1, and VP2 genes, complete cds	Culex coronator	Peru	21-Feb-2009	AAAUUAAAAAUUUUAUAAGAGAUUGUAGAAUUUUUUGUGCUCAACGUUAUUUUGUCUUGUUUUUAGAAACUACUCCCUUCAAACUACCCCCAGCUUAUUCCUGUUGAACCGCUUAACUAAUGAUGUUUAAUCUCAUCACCAUCUUGCUGGUUGUUUACACCCAGCUAUCCCCUGCCCUGACCGACAAUGAACAAACUAGUGCUCCUUUGCAUCACCGUCCCUGUCCUCCUAACCCUAUUGAUCAAUGUGCAGAUCUGGAACUCGCUGAUGCUCUUCUGUGCGUCUCUUGCCGACUCCGAUCCUCAACAGUCAAUCCCAUUGUUGUGCAAGAAGUCCUUCACGACGUGGUAUCCAAAUUACCUUCUUAUUCUUCGUACUACAGCAUUGGGUUCACUACUG…
KM461669.1	"_Guaicovirus culicis_"	Guaico Culex virus		2	Guaico Culex virus isolate LO35 segment 4 VP4, VP5-6, and VP5 genes, complete cds	Culex coronator	Peru	21-Feb-2009	AAAUUAAAAAUUUUAUAUGAGAAUAUAAUUUUUUGUGUGGAACGUCAUAAACCAAAAAACUCUACAAUUACCGACUGUUUUAUUCCCUUGCUUAUCCCUGCUCCGCUACUCUUUCACUCUCAAAGGUGAUGAACGCCCCUCUCUCCUUUAUCCUAGCUUGCGCCGUCCUCUCCCUCUUUCUUGCUGCUGCCACCGCCGCGGAAACUGCUGACGAGAGCGCCGGAGGAAAAGGCUCCCUUUCGGACGCCUUCGAGUUUAAACUCGAUUCCUUCGACGUCAACCCAUCAAAAUGGGGCGACGAAAUGAAGGCGAAGAUGACCAAGGUGAUCGUAACUUCGAUCUCCUUGGCCAUGUCUUCCAUUCCCCUCCUUCAUAUCGCCGUCUCAGCCCUUGUUGUCC…
KM521552.1	"_Guaicovirus culicis_"	Guaico Culex virus		1	Guaico Culex virus isolate ACH27 segment 1 NSP1 gene, complete cds	Culex interrogator	Panama	2012-10-01	AAAUUAAAAUUAUUAUACGAGAGUAUAAUCAUUUGUGCGAAACACCCUUUCUAAUUAAACAAUUAAUUACCUUUUGUUUUAUCACCCUUUAGAAUAGAUUAUUUUGCUAGCCCAAGAUGCAUAUUUUCAUCUUGAUCCUUAUUUUAUUGGCCCCAUUUUUCUUUUACUUCCCUAUUCCUCGAAUUGGUUGGAAUUCCCGUGGAGUUUACCGGGUUGGCCAUGCCUCAAUUGAAGCCUUGGCGCUACAAUUGGGACGGCUAUCCCAGUUAUUCUCCACGUCCGAUCUGCAUUUGACUUAUCAACGAUAUAAGGAAUUUCUCAAUAGUUUGAACUAUGCCCAGUUCAAUGCCAUGAAGAUGUUUGGCGUUACCGCGACUCGUCGCCGGUUUAACAAAGCUU…
KM521553.1	"_Guaicovirus culicis_"	Guaico Culex virus		3	Guaico Culex virus isolate ACH27 segment 2 NSP2 gene, complete cds	Culex interrogator	Panama	2012-10-01	AAAUUAAAAAUUGUAUAUGAGAAUAUACCGUUUUUUGUGCCUUGACUUAAGAAUUUAAUUAUUUUUGACAAUUACCGCAACUAUAUCAUACUUCCCUUUUGUUCAUAGCUUCACUAUAUCUGAUGCCUAACCUCACCCCAUCCACACCAGUUCUUGGUGUGGUUUACCACCACAAUGCUUUCCUAACCACAAUGAUCCUUUUCAUCACGUACUUAAUUGCGGAUGUUACUGGGGUCUUUAUGUUUCCCUUAACCAUUAACUACUGCUUUUUGCAGUUGGUUUGGCCAGCACAAAGACCCGAGAGAAAGACUGCUACCAUCGUCCUAACAUCGGUUUUAAGUUUAGUUGGAUUGUCUCACCUAGCUGUGUUUCUAAAUCUUUACUGCGUGUCCUACGCCC…
KM521554.1	"_Guaicovirus culicis_"	Guaico Culex virus		4	Guaico Culex virus isolate ACH27 segment 3 VP1-3, VP1, and VP2 genes, complete cds	Culex interrogator	Panama	2012-10-01	UCAACGUUAUUUUGUCUUGUUUUUUGAAACUACCCACUUUAAACUAUCCCCAGCUUAUUCCUGUUGAACCGCUUAACUAAUGAUGUUUAAUCUCAUCUCCAUCUUGCUGGUUGUUUACACCCAGCUAGCCCCUGCCCUGACCGACCAUGAACAAACUAGUGCUCCUCUGCAUCACCGUCCCUGUCCUCCUAACCCUAUUGAUCAAUGUGCAGAUCUGGAACUCGCUGAUGCUCUUCUGUGCGUCUCUUGCCGACUCCGAUCCUCAACAGUCAAUCCCAUUGUUGUGCAAGAAGUCAUUCACGACGUGGUAUCCAAACUACCUUCUUAUUCUUCGUACUACAGCAUUGGGUUCACUACUGGUUCAUCUACUCGCAUUGUUGCUGCUCGUCAGACCCACUA…
KM521555.1	"_Guaicovirus culicis_"	Guaico Culex virus		2	Guaico Culex virus isolate ACH27 segment 4 VP4, VP5-6, and VP5 genes, complete cds	Culex interrogator	Panama	2012-10-01	AAAUUAAAAAUUUUAUAUGAGAAUAUAAUCUUUUGUGUGGAACGUCUUAAACCAAAAAAACUCUACAAUUACCGACUGUUUUAUUCCCUUGCUUAACCCUGCUCCGCUACUCUUUCACUCUCAAAGGUGAUGAACGCCCCUCUCUCCUUUAUCCUAGCUUGCGCCGUCCUCUCCCUCUUUCUUGCUGCUGCCACCGCCGCGGAAACUGCUGACGAGAGCGCCGGAGGAAAAGGCUCCCUAUCGGACGCCUUCGAGUUUAAACUCGACUCCUUCGACGUCAACCCAUCAAAAUGGGGCGACGAAAUGAAGGCGAAGAUGACCAAGGUGAUCGUAACCUCGAUUUCCUUGGCCAUGUCUUCCAUCCCCCUCCUUCAUAUCGCCGUCUCAGCUCUGGUUGUC…
KM521556.1	"_Guaicovirus culicis_"	Guaico Culex virus		1	Guaico Culex virus isolate GAM204 segment 1 NSP1 gene, complete cds	Culex coronator	Panama	07-Dec-2012	AACACCCUUUCUAAUUAAACAAUCAAUUACCUUUUGUUUUAUCACCCUUUAGAAUAGAUUAUUUUGCUAGCCCAAGAUGCAUAUUUUCAUCUUGAUCCUUAUUUUAUUGGCCCCAUUUUUCUUUUACUUCCCUAUUCCUCGAAUUGGUUGGAAUUCCCGUGGAGUUUACCGGGUUGGCCAUGCCUCAAUUGAAGCCUUGGCGCUACAAUUGGGACGGCUAUCCCAGUUAUUCUCUACGUCCGAUCUGCAUUUGACUUAUCAACGAUAUAAAGAAUUUCUCAAUAGUUUGAACUAUGCCCAGUUCAAUGCCAUGAAGAUGUUUGGCGUUACCGCGACUCGUCGCCGGUUUAACAAAGCUUCUCGUGGCUAUGACAAACUCUUUGACUUACUUAUCAUCUC…
KM521557.1	"_Guaicovirus culicis_"	Guaico Culex virus		3	Guaico Culex virus isolate GAM204 segment 2 NSP2 gene, complete cds	Culex coronator	Panama	07-Dec-2012	AAAUUAAAAAUUGUAUAUGAGAAUAUACCGUUUUUUGUGCCUUGACCUAAGAAUUUAAUUAUUUUUGACAAUUACCGCAACUAUAUCAUACUUCCCUUUUGUUCAUAGCUUCACUAUAUCUGAUGCCUAACCUCACCCCAUCCACACCAGUUCUUGGUGUGGUUUACCACCACAAUGCUUUCCUAACCACAAUGAUCCUUUUCAUCACGUACUUAAUUGCGGAUGUUACCGGGGUCUUUAUGUUUCCCUUAACCAUUAACUACUGCUUCUUGCAGUUGGUUUGGCCAGCACAAAGACCCGAGAGAAAAACUGCUACCAUCGCCCUAACAUCGGUUUUAAGUUUAGUUGGAUUGUCUCACCUAGCUGUGUUUCUAAAUCUUUACUGCGUGUCCUACGCCC…
KM521558.1	"_Guaicovirus culicis_"	Guaico Culex virus		4	Guaico Culex virus isolate GAM204 segment 3 VP1-3, VP1, and VP2 genes, complete cds	Culex coronator	Panama	07-Dec-2012	AAAUUAAAAAUUUUAUAAGAGAUUGUAAAAUUUUUUGUGCUCAACGUUAUUUUGUCUUGUUUUUUGAAACUACCCACUUUAAACUACCCCCAGCUUAUUCCUGUUGAACCGCUUAACUAAUGAUGUUUAAUCUCAUCUCCAUCUUGCUGGUUGUUUACACCCAGCUAGCCCCUGCCCUGACCGACCAUGAACAAACUAGUGCUCCUCUGCAUCACCGUCCCUGUCCUCCUAACCCUAUUGAUCAAUGUGCAGAUCUGGAACUCGCUGAUGCUCUUCUGUGCGUCUCUUGCCGACUCCGAUCCUCAACAGUCAAUCCCAUUGUUGUGCAAGAAGUCAUUCACGACGUGGUAUCCAAAUUACCUUCUUAUUCUUCGUACUACAGCAUUGGGUUCACUACUG…
KM521559.1	"_Guaicovirus culicis_"	Guaico Culex virus		2	Guaico Culex virus isolate GAM204 segment 4 VP4, VP5-6, and VP5 genes, complete cds	Culex coronator	Panama	07-Dec-2012	CAAUUACCGACUGUUUUAUUCCCUUGCUUAACCCUGCUCCGCUACUCUUUCACUCUCAAAGGUGAUGAACGCCCCUCUCUCCUUUAUCCUAGCUUGCGCCGUCCUCUCCCUCUUUCUUGCUGCUGCCACCGCCGCGGAAACUGCUGACGAGAGCGCCGGAGGAAAAGGCUCCCUAUCGGACGCCUUCGAGUUUAAACUCGACUCCUUCGACGUCAACCCAUCAAAAUGGGGCGACGAAAUGAAGGCGAAGAUGACCAAGGUGAUCGUAACCUCGAUUUCCUUGGCCAUGUCUUCCAUCCCCCUCCUUCAUAUCGCCGUCUCAGCUCUAGUUGUCCUGCUGCUGAAAAAAGCAACAUGGACUGCUUGUGCCGCUCUCGCUGUCUCCGUCUACGGUCAUCG…
KM521561.1	"_Guaicovirus culicis_"	Guaico Culex virus		1	Guaico Culex virus isolate LO47 segment 1 NSP1 gene, complete cds	Culex coronator	Peru	21-Feb-2009	AAAUUAAAAUCAUUAUACGAGAGUAUAAUUAUUUGUGCGAAACACCUCUUCUAAUUAACCAAUUAAUUACCUUUUGUUUUAUCACCCAUUAGAAUUGAUUAUUUUGCUAGCCCAAGAUGCAUAUUUUCAUCUUGAUCCUUAUUUUAUUGGCCCCAUUUUUCUUUUACUUCCCUAUUCCUCGAAUUGGUUGGAAUUCCCGUGGAGUUUAUCGGGUUGGUCAUGCCUCAAUUGAAGCCUUGGCUUUGCAAUUGGGAAGACUUUCCCAGUUAUUCUCCACAUCCGAUUUACAUUUGACUUAUCAACGAUAUAAAGAAUUUCUCAAUAGUUUGAACUAUGCCCAAUUUAAUGCCAUGAAAAUGUUUGGCGUAACCGCGACUCGUCGCCGGUUUAACAAAGCUU…
KM521562.1	"_Guaicovirus culicis_"	Guaico Culex virus		3	Guaico Culex virus isolate LO47 segment 2 NSP2 gene, complete cds	Culex coronator	Peru	21-Feb-2009	AAAUUAAAAAUUGUAUAUGAGAAUAUAUUGUUUUUUGUGCCUUGACUUAAGAAUUUAAUUAUUUUUGACAAUUACCGCAACUAUAUCAUACUUUCCUUUCGUUCAUAGCUUCACUAUAUCUGAUGCCUAACCUCACCCCAUCCACACCAGUUCUUGGUGUGGUUUACCACCACAAUGCUUUCCUAACCACAAUGAUCCUUUUCAUCACGUACUUAAUUGCGGAUGUAACUGGGGUCUUUAUGUUUCCCUUAACCAUCAAUUACUGCUUCUUGCAGUUGGUUUGGCCAGCACAAAGACCCGAGAGAAAAACUGCUACCAUUGCUUUAACAUCGGUUUUAAGUUUAGUUGGAUUGUCUCACCUAGCUGUGUUUCUAAAUCUUUACUGCGUGUCCUACGCCC…
KM521563.1	"_Guaicovirus culicis_"	Guaico Culex virus		4	Guaico Culex virus isolate LO47 segment 3 VP1-3, VP1, and VP2 genes, complete cds	Culex coronator	Peru	21-Feb-2009	AAAUUAAAAAUUUUAUAAGAGAUUGUAGAAUUUUUUGUGCUCAACGUUAUUUUGUCUUGUUUUUAGAAACUACUCCCUUCAAACUACCCCCAGCUUAUUCCUGUUGAACCGCUUAACUAAUGAUGUUUAAUCUCAUCACCAUCUUGCUGGUUGUUUACACCCAGCUAUCCCCUGCCCUGACCGACAAUGAACAAACUAGUGCUCCUUUGCAUCACCGUCCCUGUCCUCCUAACCCUAUUGAUCAAUGUGCAGAUCUGGAACUCGCUGAUGCUCUUCUGUGCGUCUCUUGCCGACUCCGAUCCUCAACAGUCAAUCCCAUUGUUGUGCAAGAAGUCCUUCACGACGUGGUAUCCAAAUUACCUUCUUAUUCUUCGUACUACAGCAUUGGGUUCACUACUG…
KM521564.1	"_Guaicovirus culicis_"	Guaico Culex virus		2	Guaico Culex virus isolate LO47 segment 4 VP4, VP5-6, and VP5 genes, complete cds	Culex coronator	Peru	21-Feb-2009	AAAUUAAAAAUUUUAUAUGAGAAUAUAAUUUUUUGUGUGGAACGUCAUAAACCAAAAAACUCUACAAUUACCGACUGUUUUAUUCCCUUGCUUAUCCCUGCUCCGCUACUCUUUCACUCUCAAAGGUGAUGAACGCCCCUCUCUCCUUUAUCCUAGCUUGCGCCGUCCUCUCUCUCUUUCUUGCUGCUGCCACCGCCGCGGAAACUGCUGACGAGAGCGCCGGAGGAAAAGGCUCCCUUUCGGACGCCUUCGAGUUUAAACUCGAUUCCUUCGACGUCAACCCAUCAAAAUGGGGCGACGAAAUGAAGGCGAAGAUGACCAAGGUGAUCGUAACUUCGAUCUCCUUAGCUAUGUCUUCCAUUCCCCUCCUUCAUAUCGCCGUCUCAGCUCUUGUUGUCC…
KM521566.1	"_Guaicovirus culicis_"	Guaico Culex virus		1	Guaico Culex virus isolate PCR18-229 segment 1 NSP1 gene, complete cds	Culex coronator	Panama	2012-01-01	GCGAAACACCCUUUCUAAUUAAACAAUUAAUUACCUUUUGUUUUAUCACCCUUUAGAAUAGAUUAUUUUGCUAGCCCAAGAUGCAUAUUUUCAUCUUGAUCCUUAUUUUAUUGGCCCCAUUUUUCUUUUACUUCCCUAUUCCUCGAAUUGGUUGGAAUUCCCGUGGAGUUUACCGGGUUGGCCAUGCCUCAAUUGAAGCCUUGGCGCUACAAUUGGGACGGCUAUCCCAGUUAUUCUCCACGUCCGAUCUGCAUUUGACUUAUCAACGAUAUAAAGAAUUUCUCAAUAGUUUGAACUAUGCCCAGUUCAAUGCCAUGAAGAUGUUUGGCGUUACCGCGACUCGUCGCCGGUUUAACAAAGCUUCCCGUGGCUAUGACAAACUCUUUGACUUACUUAUCA…
KM521567.1	"_Guaicovirus culicis_"	Guaico Culex virus		3	Guaico Culex virus isolate PCR18-229 segment 2 NSP2 gene, complete cds	Culex coronator	Panama	2012-01-01	CCGUUUUUUGUGCCUUGACCUAAGAAUUUAAUUAUUUUUGACAAUUACCGCAACUAUAUCAUACUUCCCUUUUGUUCAUAGCUUCACUAUAUCUGAUGCCUAACCUCACCCCAUCCACACCAGUUCUUGGUGUGGUUUACCACCACAAUGCUUUCCUAACCACAAUGAUCCUUUUCAUCACGUACUUAAUUGCGGAUGUUACUGGGGUCUUUAUGUUUCCCUUAACCAUUAACUACUGCUUCUUGCAGUUGGUUUGGCCAGCACAAAGACCCGAGAGAAAAACUGCUACCAUCGCCCUAACAUCGGUUUUAAGUUUAGUUGGAUUGUCUCACCUAGCUGUGUUUCUAAAUCUUUACUGCGUGUCCUACGCCCAAGAUAAGAUGCAGCGCCAGUACCGGA…
KM521568.1	"_Guaicovirus culicis_"	Guaico Culex virus		4	Guaico Culex virus isolate PCR18-229 segment 3 VP1-3, VP1, and VP2 genes, complete cds	Culex coronator	Panama	2012-01-01	AACGUUAUUUUGUCUUGUUUUUUGAAACUACCCACUUUAAACUAUCCCCAGCUUAUUCCUGUUGAACCGCUUAACUAAUGAUGUUUAAUCUCAUCUCCAUCUUGCUGGUUGUUUACACCCAGCUAGCCCCUGCCCUGACCGACCAUGAACAAACUAGUGCUCCUCUGCAUCACCGUCCCUGUCCUCCUAACCCUAUUGAUCAAUGUGCAGAUCUGGAACUCGCUGAUGCUCUUCUGUGCGUCUCUUGCCGACUCCGAUCCUCAACAGUCAAUCCCAUUGUUGUGCAAGAAGUCAUUCACGACGUGGUAUCCAAACUACCUUCUUAUUCUUCGUACUACAGCAUUGGGUUCACUACUGGUUCAUCUACUCGCAUUGUUGCUGCUCGUCAGACCCACUAUC…
KM521569.1	"_Guaicovirus culicis_"	Guaico Culex virus		2	Guaico Culex virus isolate PCR18-229 segment 4 VP4, VP5-6, and VP5 genes, complete cds	Culex coronator	Panama	2012-01-01	UUUUGUGUGGAACGUCUUAAACCAAAAAACUCUACAAUUACCGACUGUUUUAUUCCCUUGCUUAACCCUGCUCCGCUACUCUUUCACUCUCAAAGGUGAUGAACGCCCCUCUCUCCUUUAUCCUAGCUUGCGCCGUCCUCUCCCUCUUUCUUGCUGCUGCCACCGCCGCGGAAACUGCUGACGAGAGCGCCGGAGGAAAAGGCUCCCUAUCGGACGCCUUCGAGUUUAAACUCGACUCCUUCGACGUCAACCCAUCAAAAUGGGGCGACGAAAUGAAGGCGAAGAUGACCAAGGUGAUCGUAACCUCGAUUUCCUUGGCCAUGUCUUCCAUCCCCCUCCUUCAUAUCGCCGUCUCAGCUCUAGUUGUCCUGCUGCUGAAAAAAGCAACAUGGACUGCUU…
KM521571.1	"_Guaicovirus culicis_"	Guaico Culex virus		1	Guaico Culex virus isolate TR7094 segment 1 NSP1 gene, complete cds	Culex declarator	Trinidad and Tobago: Trinidad	2008-11-26	AAAUUAAAAUUGUUAUACGAGAGUAUAAUCAUUUGUGCGAAACACCUUUUCUAAUUAAUCAAUUAAUUACCUUUUGUUUUAUCACCCAUUAGAAUAGAUUAUUUUGCUAGCCCAAGAUGCAUAUUUUCAUCUUGAUCCUUAUUUUAUUGGCCCCAUUUUUCUUUUACUUCCCUAUUCCUCGAAUUGGUUGGAAUUCCCGCGGAGUUUACCGGGUUGGCCAUGCCUCAAUUGAAGCCUUGGCGCUACAAUUGGGACGGCUAUCCCAGUUAUUCUCCACGUCCGAUCUGCAUUUGACUUAUCAACGAUAUAAAGAAUUUCUCAAUAGUUUGAAUUAUGCCCAGUUCAAUGCCAUGAAAAUGUUUGGCGUUACCGCGACUCGUCGUCGGUUUAACAAAGCUU…
KM521572.1	"_Guaicovirus culicis_"	Guaico Culex virus		3	Guaico Culex virus isolate TR7094 segment 2 NSP2 gene, complete cds	Culex declarator	Trinidad and Tobago: Trinidad	2008-11-26	AAAUUAAAAAUCUUAUAUGAGAAUAUAAUAUUUUGUGCCUUGACUUAAGAAUCUAAUUAUUUUUGACAAAUACAGCAAACUUAUCACAUUUCUCUUUCGUUCAUAGCUUCACUAUACCUGAUGCCUAACCUCACACCCUCCACACCAGUUCUUGGUGUGGUUUAUCACCAUAAUGCUUUCCUAACCACAAUGAUCCUUUUCAUCACUUAUCUGAUUGCUGACGUCUUCGGUGUCUUCAUGUUCCCACUUACUAUUAACUACUGCUUCUUGCAGUUGGUGUGGCCAGCACAAAGACCUGAAAGGAAGAAUGCAACCAUCUUCUUGACAUCCCUCCUAUGUCUACUUGGCCUCUCCCAUCUCGCAAUUUUCCUUAAUCUGUACUGCGUGUCUUAUGCCCAA…
KM521573.1	"_Guaicovirus culicis_"	Guaico Culex virus		4	Guaico Culex virus isolate TR7094 segment 3 VP1-3, VP1, and VP2 genes, complete cds	Culex declarator	Trinidad and Tobago: Trinidad	2008-11-26	AAAUUAAAAACUUUAUAAGAGAUUUUAAAGUUUUUGUGCUCAACGUUAUAAGUCUUGUUUAGAAUCGUUACCUUUCAAACUAUCCCCGGCCUUUCUCUGUUGAACCAAUUCUAAUGAUGUUCAAUCUCAUCCCUCUCCUGCUGGUUGCUUGCAUCCAGCUCCCCACCGCUCUCUCAGACAAUGAACAGACUAGUGCUCCUUUCCUUCACCAUCCCUGUCCUCCUAACCCUAUUGAUCAAUGUGCAGAUCUGGAACUCGCUGAUGCUCUUCUGUGCGUCUCUUGCCGACUCCGAUCCUCAACAGUCAAUUCCCUCAUUGUGCAAGAAGUCCUUCACGACGUGGUAUCCAAAUUACCUUCUUACUCUUCGUACUACAGCAUUGGCUUUACUACUGGUUCAU…
KM521574.1	"_Guaicovirus culicis_"	Guaico Culex virus		2	Guaico Culex virus isolate TR7094 segment 4 VP4, VP5-6, and VP5 genes, complete cds	Culex declarator	Trinidad and Tobago: Trinidad	2008-11-26	AAAUUAAAAAUUAUAUAUGAGAAUAUAUUCUUUUUGUGUGAAACGCUAUAACUCUAUAAGCUGUAUAAUUACCAACGCCUUAACUUCCUAGACUAUCCCUGUUUUGCUAUCCCAUCUCACUCUCAAAGGUGAUGAACGCCCCCCCUUCCCUUAUCCUAGCUUGCGCCACUCUUUUCCUUCUUGCUGCCGUCAACGCAGAAGAAGCCUCUGAGAGUUCCGCCGGAGGAAAAGGCUCGCUUAGCGACGCCUUCGAGUUUAAACUCGACUCCUUCGACGUGAACCCUUCAAAAUGGGGCGACGACAUGAAGGCCAAGAUGACCAAGGUGAUCGUUACUUCGAUCUCCUUGGCCAUGUCUUCCAUCCCUCUCCUCCAUAUCGCCGCAGCAGCACUUGUGGUUC…
KT966498.2	"_Guaicovirus culicis_"	Guaico Culex virus		1	Guaico Culex virus strain BrMS-MQ10 segment 1 NSP1 protein gene, complete cds	Culex (Culex) sp.	Brazil: Nhecolandia Sub-region of Pantanal, Corumba, Mato Grosso do Sul	17-Apr-2010	GAAAUUAAAAUCAUUAUACGAGAGUAUAAUUAUUUGUGCGAAACACCUUUUCUAAUUAACCAAUUAAUUACCUUUUGUUUUAUCACCCAUUAGAAUCGAUUAUUUUGCUAGCCCAAGAUGCAUAUUUUCAUCUUGAUCCUUAUUUUAUUGGCCCCAUUUUUCUUUUACUUCCCUAUACCUCGAAUUGGUUGGAAUUCCCGUGGAGUUUAUCGGGUUGGUCAUGCCUCAAUUGAAGCCUUGGCUUUACAAUUGGGGAGACUUUCCCAGUUAUUCUCCACAUCCGAUCUACAUUUGACUUAUCAACGAUAUAAAGAAUUUCUCAAUAGUUUGAACUAUGCCCAGUUUAAUGCCAUGAAAAUGUUUGGCGUAACCGCGACUCGUCGUCGGUUUAACAAAGCU…
KT966499.2	"_Guaicovirus culicis_"	Guaico Culex virus		3	Guaico Culex virus strain BrMS-MQ10 segment 2 NSP2 protein gene, complete cds	Culex (Culex) sp.	Brazil: Nhecolandia Sub-region of Pantanal, Corumba, Mato Grosso do Sul	17-Apr-2010	CUUCUCUUUCGUUCAUAGCUUCAGUGGUUCUGAUUACCAAGCGGGGAAAUUAAAAAUUGUAUAUGAGAAUAUAUUGUUUUUUGUGCCUUGACUUAAGAAUUUAAUUAUUUUUGACAAUUACCGCGACUAUAUCAUACUUCUCUUUCGUUCAUAGCUUCACUAUAUCUGAUGCCUAACCUUACCCCAUCCACACCAGUUCUUGGUGUGGUUUACCACCACAAUGCUUUCCUAACCACAAUGAUCCUUUUCAUCACGUACUUAAUUGCGGAUGUAACCGGGGUCUUUAUGUUUCCCUUGACCAUCAAUUACUGCUUCUUGCAGUUGGUUUGGCCAGCACAAAGACCCGAGAGAAAAACUGCUACCAUUGCCUUAACAUCGGUUUUAAGUUUAGUUGGAUUG…
KT966500.2	"_Guaicovirus culicis_"	Guaico Culex virus		4	Guaico Culex virus strain BrMS-MQ10 segment 3 VP1-3 protein, VP1, and VP2 genes, complete cds	Culex (Culex) sp.	Brazil: Nhecolandia Sub-region of Pantanal, Corumba, Mato Grosso do Sul	17-Apr-2010	GAAAUUAAAAAUUUUAUAAGAGAUUGUAAAAUUUUUUGUGCUCAACGUUAUUUUGUCUUGUUUUUUGAAACUACCCACUUAAAACUACCCCCAGCUCAUUCCUGUUGAACCGCUUAACUAAUGAUGUUUAAUCUCAUCUCUAUCUUGCUGGUUGUUUACACCCAGCUAGCCCCUGCCCUGACCGACCAUGAACAAACUAGUGCUCCUUUGCAUCACCGUCCCUGUCCUCCUAACCCUAUUGAUCAAUGUGCAGAUCUGGAACUCGCUGAUGCUCUUUUGUGCGUCUCUUGCCGACUCCGAUCCUCAACAGUCAAUCCCAUUGUUGUGCAAGAAGUCAUUCACGACGUGGUAUCCAAAUUACCUUCUUAUUCUUCGUACUACAGCAUUGGGUUCACUACU…
KT966501.2	"_Guaicovirus culicis_"	Guaico Culex virus		2	Guaico Culex virus strain BrMS-MQ10 segment 4 VP4, VP5-6, and VP5 genes, complete cds	Culex (Culex) sp.	Brazil: Nhecolandia Sub-region of Pantanal, Corumba, Mato Grosso do Sul	17-Apr-2010	GAAAUUAAAAAUUUUAUAUGAGAAUAUAAUUUUUUGUGUGGAACGUCAUAAACCAAAAAACUCUACAAUUACCGACUGUUUUAUUCCCUUGCUUAUCCCUGCUCCGCUACUCUUUCACUCUCAAAGGUGAUGAACGCCCCUCUCUCCUUUACCCUAGCUUGCGCCAUCCUCUCCCUCUUUCUUGCUGCUGCAACCGCUGCUGGAACUGCUGACGAGAGCGCCGAAGGAAAAGGCUCCCUUUCGGACGCCUUCGAGUUCAAACUCGAUUCCUUCGACGUCAACCCUUCAAAAUGGGGCGACGAAAUGAAGGCGAAGAUGACCAAGGUGAUCGUAACCUCGAUCUCCUUGGCCAUGUCUUCCAUCCCCCUCCUUCACAUCGCCGUCUCAGCCCUUGUUGUC…
MW896893.1	Species #16	Guǎngdōng Jingmen-like virus		1	MAG: Guangdong Jingmen-like virus isolate 118R-174486 segment 1 NS5-like protein gene, complete cds	cattle feces	China: Guangdong	2017-08-04	GAGUUAAUAGGAGCCAGCUUACCCAGCAAGUGCUAAAGGUUAGACCUCGCUCCAGACUCAAGCAGUUAGAUAAGCACUGACGUGAAUCAGUGUUGCGUAAUACAAACAUCAAACAAACACAAUUAAGACAGACACAAUCAAACAAACACAAUCAAGACACCACACGAAACAGACACAAUGCACGAAGACAUGGUUAGUGGACUGGCUCUCAGCCUUUUGGCUGUGUUGGCAGUAUUGCUACACCUCACAAGAAAAUAUCAGGAACAUGCCACAUACAUUUUUACACCAGGAGGAAAGCUAGAGGAGUACAAAGGAGAUCUCAUAAAGAUCUGGAAAGUAAAACCUGCUCUGGGGGACCCCUUGUCACUGGGAAGGGAAAGUAAACAACAGUUAAACUCA…
MW896894.1	Species #16	Guǎngdōng Jingmen-like virus		2	MAG: Guangdong Jingmen-like virus isolate 118R-174486 segment 2 putative glycoprotein gene, complete cds	cattle feces	China: Guangdong	2017-08-04	GAGUUUAUUGCGGACCAACUGUGCAGCAAGUGCAUAAACACAGAACGACUCCGCCGACUCCACGCAAAAGAUCGCGAACAACAUUGCUCCCGACAAUCUCGAAGCAAUACCAACAAAACAACAUCAACAACACAAAACUCACAAACAUGUCCAAUGCCGGCAGAGCCACCACAGGAAAGAGCCUCUCCGACAUUAUCGAUGCCGUCACCAAGCAGAUCAAGACGAUGGCUGACAGGCUUCUGGGGCAGAACUCUUUCAACACUGUUCCUCUACUCCUCGCUCUUGCAGCCUGGAUCAUCACGGGCGACGUUUACAUCGUCACCGCAGGAGCUAUUGCGGCAGUGGGACCUGCCACUAAAGCAGAAAGCAUCAUCGUCCCACUCGCAGCCGCCAUCAUCC…
MW896895.1	Species #16	Guǎngdōng Jingmen-like virus		3	MAG: Guangdong Jingmen-like virus isolate 118R-174486 segment 3 NS3-like protein gene, complete cds	cattle feces	China: Guangdong	2017-08-04	GAGUUUAUUAGGAGCCGACUCUGGUUGCAAGUGCAAUAGCCAGUGUAUCCGCUCUAGACUCGAUACAAUUUUUUCUAAACAAUCAAAUUAUAAUCUAAAUUCGAUACAAAAUCUCAAAAAAUGUUGCCAUUGGCAGCAGCACUCAGCUGCAUCUACGCAGCCAUGGGAAGGGGACUAGCCCCAACCCUAAACUCAUUGGUAAUUAUGAUCAUCUCAUUGGCAUCAAUAGCAGCCCCAGAAUUGGUGCUGGCCCUGUCAUGGUUCACCACCUUCAGAGCAAACAACCCAUGUCAGGAAGAAAGUCACGUCCAAAGACACUUUACAGAACUACUCCCCACCCUGGGCUGGCUCUCACUGGAAUACGUAGCCCCAAUAGAAAUAGUACUCAACGAAGAAGAU…
MW896896.1	Species #16	Guǎngdōng Jingmen-like virus		4	MAG: Guangdong Jingmen-like virus isolate 118R-174486 segment 4 putative capsid protein and hypothetical protein genes, complete cds	cattle feces	China: Guangdong	2017-08-04	GAGUUUAUUAGAAGCCAGCUUUGGUAGCAAGUGCAAUAGCCAAAGACCUCGCUUCCGACUCACGCAAUAGCGAAACACACAAACACACAAAUUCGUUUCAAACAACAAAGUUUAAACAGGAAAUAACAACAACUAACAUUGGACAAACAGGAAAUAUGAAGCUCAGCGUUUCAGUGAUGAUCUUGCUGGUGCUGGGAAUGCUCUGUCUCAACAGGGCUGACUCUAGCGUCGGUGAACCUAACUGGGACAAUAUCAAAUUACUCGGCCAACAACUACAAUCAGGAAUCGACAAACAAAAUUCGGACAAAACCAGGUACUACGCAGAACUCAUCAUAAAGGCCCUACCCAGCUUGGACACAACCUACUUCAUGGGGUUGCGAACAGGACAGGAAAUUUCAC…
MW896920.1	Species #17	Hǎinán jingmen-like virus		1	MAG: Hainan jingmen-like virus isolate s99-976258 segment 1 NS5-like protein gene, complete cds	forest soil	China: Hainan	2018-03-10	CCUUGCGAACGCUAGCAAGUGGCGAGGCAUAUGUGACCGAUUGAAAGAAAAAAGAAGAUUUAAAAUAAAGAGAAAGGAAAAAGAUAAGAAGAGACUAAACAGUUGAGACAUAGAAGGAGAGGAACCCAACCUCAGGGCCCCAGGGCCCGGGGGGCUGCAGGAAUGGAGCUCCUUGCAAACGAUCGCAGGAGCUGUGUUCAUAGUGGCAGCCCUCUGGGUCCAUUUUUUCCGCCCACAUGUACAACACCAUGCAGGCUACAUAUUAACAUCAAGCAACAAAUUGCAGAGGAUAACAAAGAACCAGCUUAAAUGGGAGUAUCCGUCUCUGGUGGGAAACCCAUAUGAGAUCGCAUUGGGAUGUAAGUUGUGGCUCAACCAGCUGAGCCACCAGGCCUUUGA…
MW896921.1	Species #17	Hǎinán jingmen-like virus		2	MAG: Hainan jingmen-like virus isolate s99-976258 segment 2 putative glycoprotein gene, complete cds	forest soil	China: Hainan	2018-03-10	CUCAUUCACACUAGCUAGUUAGAUUUCAACCUCAGCAGAUUUUUUUAAAAAAAUUUAUUUUUUUAUUUUUUAAUAAAUUGCACAACACAGCGGACAAAAUUAAUUUGCUUAAAAUUCCUAUGAAAAAAUGAAACUGUUCAUUCUUGCCCUAAUAGUCGCGCAGGUUGUCUUCGCCACGGCGCAGGUGACUCCCAAACCCACACCAUCCGAUGAUGGGGGUGACUGGGCGAAGAAGAUCAAAGACCUCAUUGAGAAGUUUGCUGACAAAAUCGCAGCACUCAUCAAGAGUCUCUAUGGAGCGGCUGGUGAUAGUCUUGGCUACCUUGCUGGCGCAGCUGCAGUGUUCUGGUGGACAGGAGACCCAUACCUCACGAUCAUUCUCGGCUGUGGACCCUUCUA…
MW896922.1	Species #17	Hǎinán jingmen-like virus		3	MAG: Hainan jingmen-like virus isolate s99-976258 segment 3 NS3-like protein gene, complete cds	forest soil	China: Hainan	2018-03-10	GAGUUACUUACCGCGGGUAGCUCAUCAACACUAGCAGUGGAGUCUCUUUACAUCGCGGUAGACAAAUUACUUUUUUUCAGAUUUUUAAAAUGAUAAUAGCAAUAAUUGGAGUGCUCUUACAUGAGCUAAUAAUUUUAGACUUACAACCAAAAUUUAGUUACAAUAGAAGGUUCGGCUUUGGAUCAACAAUUAGGGUUAUCUUGGCAUCGGUGGGUUCUUGGGGACAUGCCGCCGUGAUGGCCUUUUCUCUCAUGAGUGGCCCACGUGGGGCAGCUACCUACCAUUCUUAUGGUCUGCCCACCAUCGGAACAUUGGAGUUGAAAUACAUCGGACCAGUUGACAGGGAUGUCUACGUUGACCCUGACCCGGGCAUGUCUGAGGAGGAAGCUAAGAAGGUUC…
MW896923.1	Species #17	Hǎinán jingmen-like virus		4	MAG: Hainan jingmen-like virus isolate s99-976258 segment 4 putative capsid protein and hypothetical protein genes, complete cds	forest soil	China: Hainan	2018-03-10	GGGCUCUCGCAUACCAGCGAGUUGAGGGUUCUUUGUGAGCGAUUAUUUGAACAAUAGUUUUCUUUUGGUUUUGUUUUCUUUGCGAUUUAACUAAAGAUGAACAAAAUUUUAAUCAUAACUUUUUUUGCUUGCUCGUGCGGCUUGGUGGCCGGCGAGGACGAUACAAAUUGGAUUACCAUAAACAAGUUGAUGUCUGAGGCGCAGAGUGCAUGUGCGAAACAUGAUGCUGCGUAUCUGACAUUCAAAAUUAAGCAAAUUCUGGCGAACCUUCCCCAUGAGGAAACCACAUAUUAUGUGGGAUUGUCAACUGGACCCGAGAAGAAGCUGGUGGCCGGACGGGCUGAUGAAAUCAUAGGAGAGCAGUAUGGAGCCCGACUGAAUCAAAUAACCAGAGCGGCU…
MW208797.1			Hemipteran jingmen-related virus OKIAV327	1	Hemipteran jingmen-related virus isolate OKIAV327 RNA-dependent RNA polymerase gene, complete cds	Plea minutissima	Germany: Lower Saxony, Luechow-Dannenberg - Hoehbeck - Pevestorf	01-Aug-2011	AAAACUUAAAAAACAACAAAGAUGUAUCAGCAAUAUGAUACAUUGACCCAAAAGUACGUAACUGAUAUAACCAUUUUUUUAAAUUGGUUAAUCAGAAUUUGGAACGUGAUUUACACUCAUUACUUCAUUGGAGCAGGAACUCAUUCUAGUAAAAUCUCAGAAAAAAUAUUUUUGCUCAAACAGAGAUUAAAAAACUCUCCUUGGUUAAGAUCCAGUUUGCUAUAUAAAAUCUGGUUGAACAACCUAUCUACCAAUGAAUUUAAGGACCUUCAAAACUCUAAUCCGGUUUCUAUUUACAAAUCUGUCAACAUGGUCUCUAGAGGAUACCUCAAAUUACAAGCUCUUGUUAAAGAGAGCAAUGUGAGGAUAAGUGGUAGAGUCUUAGACUUGUGCGCUGGU…
MW208803.1			Hemipteran jingmen-related virus OKIAV327	3	Hemipteran jingmen-related virus isolate OKIAV327 NS3 gene, complete cds	Plea minutissima	Germany: Lower Saxony, Luechow-Dannenberg - Hoehbeck - Pevestorf	01-Aug-2011	CUAAAAUACUAAUUUGAGAAUUGAGGUUUAUUGAUAAAGAAACUUAAAAAAUGAAAAAAGAAGAGCCUUUCGAGUUCGGAAUGCUUGAUCCUGUGGUCAGGUUUAUACCGAAUUUAUGUAGCUUUUCUUACUCAAAGUUACGCCCCCAACUGAUGAAACAGCUUUCCAACAACCAAGCAGUCACGAUCAUAGUCCUUCUACACGUUCUGGGUUAUUACCUACUAGGAGGUUUUUCUAGCAUCAUAGGAACCAUAUUGAUUUCUACUAUGAUAGAACCAGACUACAAGUUUGGCAAGGUGUUCUGGUUUUUUAAUAAUAUAAUAUUUUGGACCUUAGGCCCCGAGUUUGUAAUAGCUUGGAACUUUAUCUAUUUGAAGUACACCACAAUGGAACUCCCAG…
MW208796.1			Hemipteran jingmen-related virus OKIAV329	1	Hemipteran jingmen-related virus isolate OKIAV329 RNA-dependent RNA polymerase gene, complete cds	Tachycixius pilosus	Germany: Thuringia, Jena	01-May-2012	UGAGAUUUUUAUGUUUAUUGUUAAAUACAAUUUUAAACAUGUGAAGGAAAUCUUUGAGUUGAAUAUAUAUUUAGAAUAAGAAUCUAGGUUAAAUAAAUAGUUUAAAUAUGUAAAUAUUUUAGUUAUAUUAGUUAAUAGGAUAAUUUAUAUUUUGUAAAUAUGGUUAAGGGAAUAGAUGAUAGAGUUUAUACAGGUGAGUGGUUAUUCAAAGAGAAUCAACGCCCACCUGAUUUGCUAGUUAUAGUUCAUUAUUUAAUUUGUUUGUAUCAUUAUCUAACAAUAUUGUACAGUAGUGUAGUAUGUUAUUUAACAUCAUAUAGUGGAGGAAACACGCGAGUAGUUCCAACUUUGGAAAAGAUAAGUGAUAUUUGGACCAAAAGACCAAUCCAGCAAUGGGGA…
MW208802.1			Hemipteran jingmen-related virus OKIAV329	3	Hemipteran jingmen-related virus isolate OKIAV329 NS3 gene, complete cds	Tachycixius pilosus	Germany: Thuringia, Jena	01-May-2012	UAAUGAUAAUAUGUUCAAUAAUCUUAUUAUGUUGGGAGAAGGAAAUAUUAAUGGAAUGCUUAGCAAGGAGAUUGGAUUACGUUGAAUUUUAUUUAGAAAGUGCUUACGAAAACCAGAUUGAGUUCAAUUUUGUCGGAGGAAAUUCGGACUGGAAACCUUAUCAAGAAAAAUUUUUUGAGGCAGUGUUUUCGCUUUUCGAUCUUCAUGAUCGCAUAGCGGAUUUAGGAAUAUCUUACACUGAGGCCAAAUAUUUAAGAAAUUUAGAAAUGAGAGGAGUUGUUAAUGACAGGAUGUAUGAAGAAUGCUUAGGACCAAUUCAAGCAAGUACAGGUUACCAUCAGACGCAAGUUGGAAGACAGAUAGUGUUGUCUGUUGUAUUUGGGAUGACUAUUGUAUCCA…
ON955058.1			Inari jingmenvirus	1	MAG: Inari jingmenvirus isolate FIN/L-2018/30 hypothetical protein gene, complete cds	Ochlerotatus hexodontus	Finland: Lappi, Enontekio	2015-07-28	UUUGGGGAUUUUUGUACUCAUCUGGAAUACUAGGGUGAAUAACAAACACAAACGUCUGUGUAACUCGAACAAACUAAAUUUUGCAGACAUGGAAGUAGCUGACGCUAUUUUCAUACUGCUAUCACUAAUUGCCAUUUUUGUGGUAAUUUUUGAAGGAAGAAUUGGCUUUAAUGGAUAUGGACCUGUUGCCGCUUUGGAAACGCUGAAGGAACAGUUCACGAUCUCGCCGUUGACACAAUGGGGGGAGAAGUACAAGAGCACCAUGAAGAAGCUAGGAGCUUCGGGCUUUCACAGGUUCAAGAUGAGAGGGGUAAUCCCAACCAUCAAGGACCAGCAGAAAGCAUCCCGAGGCUAUGACAAGCUUAAGGACAUUUUGAUCCAAACAAGGAUAAAUGUCAG…
ON955059.1			Inari jingmenvirus	1	MAG: Inari jingmenvirus isolate FIN/L-2018/86 hypothetical protein gene, complete cds	Ochlerotatus hexodontus	Finland: Lappi, Inari	2015-07-22	UUCCAGAUGAGUACAAAAAUCGUAUAACACUGUUAUUCACCCUAGUAUUCCAGAUGAGAAUAAAAGUGUUAUACGAUUUUUAUACUCAUCUGGAAUACUAGGGUGAAUAACAAACACAAACAUCUGUGUAACUCGAACAAACUAAAUUUUGCAGACAUGGAAGUAGCUGACGCUAUUUUCAUACUGCUAUCACUAAUUGCCAUUUUUGUGGUAAUUUUUGAAGGAAGAAUUGGCUUUAAUGGAUAUGGACCUGUUGCCGCUUUGGAAACGCUGAAGGAACAGUUCACGAUCUCGCCGUUGACACAAUGGGGAGAGAAGUACAAGAGCACCAUGAAGAAGCUAGGAGCUUCGGGCUUUCACAGGUUCAAGAUGAGAGGGGUAAUCCCAACCAUCAAAGAC…
BK082849			Inari jingmenvirus	2	MAG: Inari jingmenvirus isolate FIN/L-2018/30 hypothetical protein gene, complete cds	Ochlerotatus hexodontus	Finland: Lappi, Enontekio	2015-07-28	CTGATCGCTATTTCAATATACTAGAGTAGCTAACCCGTCAGGATTTGTATATTATTGAAGAATAATTAATTTTTTAGTTTTTTGTTTTTGTTTTTGATTTTAAGTTTGAAGCTTGGAATCATGAAAGTAACCGTATTGCTAGCCTTGGCCATTGCCACATCCGCCGCGGATCTGGACTTTGGCAGAGGGGATTGCCGCCGCTTCGCTGAAGTAGGCACGGTATTGCAGTGTGCTGGAAGTCAGTACAATGCGAAATCGATCACGAACGACACCCTATCGCGCTACATTGACCATGCAAAGAAGATGTTGGGAGGAGAGACCACGTACCACAGCGTTGGCATCATGACTGGAACGGACTATCGTCTAGTGGCAGGCGTCCAAACGGACCCCACATTCGAC…
BK082850			Inari jingmenvirus	3	MAG: Inari jingmenvirus isolate FIN/L-2018/30 hypothetical protein gene, complete cds	Ochlerotatus hexodontus	Finland: Lappi, Enontekio	2015-07-28	CGTCTTAGGTTATCTACTGATCTAAGGATTAACTAGTTGATCTATATAACTCGAAAGGAAAGGAAAGTAAGTATGGGGAAGGTTCAAACCGGAACCCAATCTTACATATTGCTATTGCTGAGCTTTTTGCTCATGCTTTATTGCGATTACACAGGCGTTTACATCGGCGGATTGGCTCTATGTTTCAAGGCGCACATGCTCTTCGGCATGTTCGAAGGGGATGGTGCAGTGCTCCCGTACGTGTTTGCAGCCGGGTTGGGGTATGCAGGTCAGGCAAAATTTTTGCCTGCTCTGCTCTACCACATACTCGGTTACAATCAAGGATTGATTACTGGCAACTACGGCAAATTCTTCCACCTCGTTTATTCGAGGTTGGAGAGTTTGGTAGTCACTCTAATG…
BK082851			Inari jingmenvirus	2	MAG: Inari jingmenvirus isolate FIN/L-2018/86 hypothetical protein gene, complete cds	Ochlerotatus hexodontus	Finland: Lappi, Inari	2015-07-22	GTTTTTTGTTTTTGTTTTTGATTTTAAGTTTGAAGCTTGGAATCATGAAAGTAACCGTATTGCTAGCCTTGGCCATTGCCACATCCGCCGCGGATCTGGACTTTGGCAGAGGGGATTGCCGCCGCTTCGCTGAAGTAGGCACGGTATTGCAGTGTGCTGGAAGTCAGTACAATGCGAAATCGATCACGAACGACACCCTATCGCGCTACATCGACCATGCAAAGAAGATGTTGGGAGGAGAAACCACGTACCACAGCGTAGGCATCATGACTGGAACGGACTATCGTCTAGTGGCAGGTGTCCAAACGGACCCCACATTCGACACCGAGTATTCCATCAGCATTGATCCCAGAAGCTTGTACACCCAAGGTTATCTGTTCGACATGGGGTTGACATTGA…
BK082852			Inari jingmenvirus	3	MAG: Inari jingmenvirus isolate FIN/L-2018/86 hypothetical protein gene, complete cds	Ochlerotatus hexodontus	Finland: Lappi, Inari	2015-07-22	GGTGTGTTTGGCCGTCTTAGGTTATCTACTGATCTAAGGATTAACTAGTTGATCTATATAACTCGAAAGGAAAGGAAAGTAAGTATGGGGAAGGTTCAAACCGGAACCCAATCTTACATATTGCTATTGCTGAGCTTTTTGCTCATGCTTTATTGCGATTACACAGGCGTTTACATCGGCGGATTGGCTCTATGTTTCAAGGCGCACATGCTCTTCGGCATGTTCGAAGGGGATGGTGCAGTGCTCCCGTACGTGTTTGCAGCCGGGTTAGGGTATGCAGGTCAGGCAAAATTTTTGCCTGCTCTGCTCTACCACATACTCGGTTACAATCAAGGATTGATTACTGGCAACTACGGCAAATTCTTCCACCTCGTTTATTCGAGGTTGGAGAGTTTGGTA…
OM869459.1	Species #3	Inopus flavus jingmenvirus 1		1	Inopus flavus jingmenvirus 1 isolate IFJV1 segment 1, complete sequence	Inopus flavus	Australia: Hay Point	2019	CAAAUAAAUUUCUUAAUUGAAAUUGUCGUGUUGUCGCUUGAAGAGCCCAAACGCAUACUGUGAGGGAAUAACUACUUCGAGAAGAAUAAACAUGUUACAAAUAAUUAUUUUAAUAUUCUUAAUUUUUAUAUUACCAUAUAUAUUAUUUAAACCUAGUAUAAGAGUGCCAAAUUGCGGAAUACAUGCAUCGAAUCUAGUUGAAGGAAUGUUGGAAGAUUUUCAAGUAUGGGUACGAGUACUCCCUUUAUGGGAUUUUGCCAGUCGAUACAAAGCAAUAGUUAAUCAGCUGAGAAAAGAUGAAUUCAACACCUGGAAGAUGUAUGGUGUGAUUGGAACGAAGAGGAGCCAACGAAAAGCAAGCCGAGGCUAUGACAAAAUGAUGGAUAUAUUACUGGCUAC…
OM869460.1	Species #3	Inopus flavus jingmenvirus 1		2	Inopus flavus jingmenvirus 1 isolate IFJV1 segment 2, complete sequence	Inopus flavus	Australia: Hay Point	2019	AUCUCAUUAAAAUCUUUUUCAAUAUGACAACAUUUUUUGAUCAAUUUGAUUUUACAAACUUAGCUAUGAAAUUAGAUCCAACUAAAUGGACCGGAACUGUGUUGACUUCAGUUCAGUAUGCAGGAGCCUUGGCUGUAGCUUUCGCCUAUCUAGGAUUUUCUCUUAUAUGGGUGGCAGCUGUAGCUUUUUUAGGUUUAACAGCAAAGAAUGCCUCAUGGGCAUUAGUAGCCUCAUUGGUAGCAGUAGGCUAUGGUCGACGUUUCGGACCUUCAUGGCUAAUGUAUGUUGGUUUGGGCCUCUCAUAUUAUUUUAUAUACGGACUACCCAAAUCAUCUUAAAAUCAUUUUUAUCAAUUAAUAGUUUUUCUUUAAUUUUAAAAUGUUUUGUCUUUUUCUUUUU…
OM869461.1	Species #3	Inopus flavus jingmenvirus 1		3	Inopus flavus jingmenvirus 1 isolate IFJV1 segment 3, complete sequence	Inopus flavus	Australia: Hay Point	2019	CUUAAUUGAAAUUGUGGAAAAGCUGAGCUGACACCGACACGCAUACUGUGAAGGACAAAAGAUCAGAUCAAAUAUUUUCCGAGGUAAUUUAAUAAUAAGUAUAAAAACAUGAAUAAAAUUUGGAAGACUCAAACAGAAUCUCAUGCUUUGAUAAGCAUGUUAAUAACCACUCUUGGCCAUGCUGGAUGUGAUCAUUACAAUUGGUUUUUUAUAUCACUUGUGGUGACUCAUUUCAGUAUGUCCUUGGUGUGGAAAAUUGAAAAACACCGAAAAAAUCUAUACUUUCUAUCAAUAGUUUUAUCUCUUUGCAGACAAUCUCACACAUAUCCAAUGUUUGCCUUACUGACACUGGCAUAUGAACAACGCCGUCUCACCCAUAAGACAGCUCACCUGAUGCGC…
OM869462.1	Species #3	Inopus flavus jingmenvirus 1		4	Inopus flavus jingmenvirus 1 isolate IFJV1 segment 4, complete sequence	Inopus flavus	Australia: Hay Point	2019	GGUCUUAAAAUAAUAAUUUUUCUUUAAUUACAUAAUAAAUAAUUUUAAAAAUUGCUUUUUUACUUGAUAAAAACAACAAAAUGAAAUACAUCAUUGUCAUUUUUUUACAAAUAACAUCAACAUUGGCUCAAAGCAGUGAGAGCUACCAAGCAAGUAAAUGCAAUUCACCAACACCUGGAUUGCAAAUUCAAUGCAUAGGUAGCAAGUUACAAGAUGGAGCUAUUACCGAGCAUAUGGCAGAAAGGUUACUUCAAGAAGUGAUAUCUAAAUUUCAUUCAGAUAGUGUGUAUUAUUCUUUCGGAGUGGUGAGAGGAUCAACAACUACUCUAGUGUACACACAACAACAUCAUUAUCACUUUGAUUUUUCCUUGGCUCUGCGAUUAAAUCCUUUAAUGCUCG…
BK059426.1	"_Jingmenvirus rhipicephali_"	Jīngmén tick virus		1	TPA_asm: Jingmen tick virus strain RIMINI RNA-dependent RNA polymerase gene, complete cds	Aedes albopictus	Italy	?	CCGCCCUUGGCUGCAAGUGCAAAGGUUAAGGAAUCCGCCUCAGACUCAACCGUAGAUAGUUAACAACAACAAGAAGUAUCAAACACGACAAUGGAAAUAGACACCGCAAUUGCUGGCCUCGGCCUAGCAAUGUUUAUCCUGCUAGCUUUGCUGAUAGAAGCAGCCUCACGCUACAAGGAACACGCCACCUUCAUCUACACCCCGGGUGGAAAGUUGGAAGAGUACAAGGGUGAUGGACUCAAGGUAUGGCGCCUUGAGCCAACCCUGGGGGAUCCAACCGAUUUAGGUAGGCAGGCGAAGAAGGAGAUGAAUGCUAUGACCUAUGAGGAGUUCGACAGAAUGAAGUUCAGAGGGGUGGUGGCAGAAGUCUAUUCUGGUGACAAACCAUCCAAGGGCUAU…
BK059427.1	"_Jingmenvirus rhipicephali_"	Jīngmén tick virus		2	TPA_asm: Jingmen tick virus strain RIMINI glycoprotein gene, complete cds	Aedes albopictus	Italy	?	ACUGUCAAGACAAACAAGAAUGGCAAACGACACCAUUGCCAACACCAUCAACAAUGCUGCGGAUAAGAUCCAGGCAUUGGUCCAGAAGCUCUUGGGCGGCUCAUCUUUUAACACUGUCUAUUUGCUUGUGCUCGCUGCCGCCUGGUUCUUUACAGGAGACAUCUACAUCACCAUCUUCAGCGCCAUCACCGCUGUGGGGCCGGCUGCUAGGGCGGACGCAGCGCUCAUCCCACUCAUCGCCGCAAUCAUCAUUCGCCGACAAAAUCGCAUUCUUUCGCGCGCAGCUCUUGCACUCGCAGCAGCUUGCUACAUCGGGCUCAUGCCGUCACUGGCAACUUAGCUCUUCUGUUGGAUCGGCAAGUGAGCCUGGCCCUCUCUGGGAUCAGGCUCUGGAGUGGA…
BK059428.1	"_Jingmenvirus rhipicephali_"	Jīngmén tick virus		3	TPA_asm: Jingmen tick virus strain RIMINI NS3-like protein gene, complete cds	Aedes albopictus	Italy	?	AGCUGCGAGUGCUAAGGCUUCGGACCUCGCGUCAGACUCACCAAACAGACUAGAAGUGUAAACAAAACGACUAAGAAGUGAUUGUCAAAGACUCAGCAUGGCCACUCACGUAGUGGCAGUUCUGAGCUGUGUCUUGGCAGCAGUGGACAAAGGGCUGGCUCCCAACGUGGGAGCUAGGGGCCUCUUGGCUAUGGCGGCCGCCUCUGCGCUGGCCCCGGAGCUUGUCUUGGCUGCUGCAUGGAUCCUUAUAUUAAAGGGCAACUCACCUGGCCAAGAAACAAACUACGUGCAGCGGCACUUCAUGGAGCUGCUACCCACUAUUGGGUGGCUCUCCUUGGAGUAUGCCGCCCCACUGGACAUUGUCCUGAAUGAGGAGGACACUCCACAUCAGGAAGAUCG…
BK059429.1	"_Jingmenvirus rhipicephali_"	Jīngmén tick virus		4	TPA_asm: Jingmen tick virus strain RIMINI capsid and membrane like protein genes, complete cds	Aedes albopictus	Italy	?	CAAAAAGCAAAACCUGUUCCAGGAACUUUGCCUAAAGCAGACUAAUCUGCGGAGUACCAACAACAAUGCCAAACGUGAAGACCACAUUGCUCAUGGCUGCCCUGAUUGGGCUGGCACUGGGCGGAAACGAUAAACCAGACUGGGAGAAGGUCAGGCUGCUGGGUCAGCAGCUGCAGUCCGGAAUAGCUACAAAGAAUGCCGUCAAGGUGAAGUACUAUGCCGAGCUAAUCAUCGCUGAAAUGCCCUCCGAUGAGACGACCUAUUAUGCUGGUGUGCGUACUGGUCAGGAGGUCGCCCUCACUAUAGGGGCGGCGAAGUCGAUCGUCGGGGAAUCCCUCAACUUGAGGGUUAAUCAGUGGACCAGGGCCGUCGGAGAGUAUCUCAUGAUAGACCGUCAUA…
HS586608.1			Jīngmén tick virus	1	401-UL-H cDNA from unfed larvae whole tick extract (NS5) Rhipicephalus microplus cDNA, mRNA sequence	Rhipicephalus microplus	Brazil?	?	GAANUUNNNGGCCAGGCGCCUUNNCNCUNGCUGUNUNCCUUAUUGGGAAGAGAGGCAGGGAAGGAAUGGAUGGCCGACCCUGCCAUAAGGAGAAUCAACGCCAAUGUGAAGAACGUCAAGCCCUGGCACGUAGAUACACUACUAUUCGAUGGGGGGGAGACCUUUAAGAGGGACCAAAACAUCAUGAAGGAAGAGGGCUACAACGAUGCCCUAUUGGAUGCCGUAGACGCAUGGAUGAUGCANGCCACACCUCCCACAAACNUUCNUGAUANAA
HS586609.1			Jīngmén tick virus	1	401-UL-J cDNA from unfed larvae whole tick extract (NS5) Rhipicephalus microplus cDNA, mRNA sequence	Rhipicephalus microplus	Brazil?	?	CUNAAGGNNCAGGCGCCAUCANUGCUGUCUCCCNUAUGGGAAAGAGGCAGAGAAGGAAUGGAUGGCCGACCCUGCCAUAAGGAGAAUCAACGCCAAUGUCAAGAACGUCAAGCCCUGGCACGUAGAUACACUACUAUUCGAUGGGGGGGAGACCUUUAAGAGGGACCAAAACAUCAUGAAGGAAGAGGGCUACAACGAUGCCCUAUUGGAUGCCGUAGACGCAUGGAUGAUGCAGGCCACACCUCCCACAAAACUUCGUGAUAUAA
HS586610.1			Jīngmén tick virus	1	401-UL-L cDNA from unfed larvae whole tick extract (NS5) Rhipicephalus microplus cDNA, mRNA sequence	Rhipicephalus microplus	Brazil?	?	GNNGGANCUNANGNCAGGCGCCAUCACUGCUGUCUCCCUAUGGGANAGAGGCAGAGAGGAAUGGAUGGCCGACCCUGCCAUAAGGAGAAUCAACGCCAAUGUCAAGAACGUCAAGCCCUGGCACGUAGAUACACUACUAUUCGAUGGGGGGGAGACCUUUAAGAGGGACCAAAACAUCAUGAAGGAAGAGGGCUACAACGAUGCCCUAUUGGAUGCCGUAGACGCAUGGAUGAUGCAGGCCACACCUCCCACAAAACUUCGUGAUA
HS586611.1			Jīngmén tick virus	1	401-UL-M cDNA from unfed larvae whole tick extract (NS5) Rhipicephalus microplus cDNA, mRNA sequence	Rhipicephalus microplus	Brazil?	?	CUUGAAGGNNCAGGCGCCAUCACUGCUGUUCUCCCUUAUGGGAAGAGAGGCAGAGAAGGAAUGGAUGGCCGACCCUGCCAUAAGGAGAAUCAACGCCAAUGUCAAGAACGUCAAGCCCUGGCACGUAGACACACUACUAUUCGAUGGGGGGGAGACCUUUAAGAGGGACCAAAACAUCAUGAAGGAAGAGGGCUACAACGAUGCCCUAUUGGAUGCCGUAGACGCAUGGAUGAUGCAGGCCACACCUCCCCAAANCUUCGUGAUAA
HS586612.1			Jīngmén tick virus	1	401-UL-N cDNA from unfed larvae whole tick extract (NS5) Rhipicephalus microplus cDNA, mRNA sequence	Rhipicephalus microplus	Brazil?	?	UNNNGGANCAGGCGCCAUCANUGCUGUCUCCCUUAUGGGAAGAGAGGCAGAGAAGGAAUGGAUGGCCGACCCUGCCAUAAGGAGAAUCAACGCCAAUGUGAAGAACGUCAAGCCCUGGCACGUAGAUACACUACUAUUCGAUGGGGGGGAGACCUUUAAGAGGGACCAAAACAUCAUGAAGGAAGAGGGUUACAACGACGCCCUAUUGGAUGCCGUAGAUGCAUGGAUGAUGCAGGCCACACCUCCCANAAANCUUCGUGAUAAA
HS586613.1			Jīngmén tick virus	1	401-UL-T cDNA from unfed larvae whole tick extract (NS5) Rhipicephalus microplus cDNA, mRNA sequence	Rhipicephalus microplus	Brazil?	?	UNNNGGACCAGGUGCCAUUCCGCCGUUCUCCCUAUGGGAAGAGAGGCAGAGAGGAAUGGAUGGCCGACCCUGCCAUAAGGAGGAUCAACGCCAAUGUGAAGAAAGUCAAGCCCUGGCAUGUAGACACGUUACUAUUCGAUGGGGGGGAGACCUUUAAAAGAGACCAAAACAUCAUGAAGGAAGAGAAUUACAACGAUUCCCUAUUGGAUGCUGUAGACGCAUGGAUGAUGCAGGCNGCACCUCCCAAAAACUUCGUGAUAAA
HS586614.1			Jīngmén tick virus	1	401-UL-R cDNA from unfed larvae whole tick extract (NS5) Rhipicephalus microplus cDNA, mRNA sequence	Rhipicephalus microplus	Brazil?	?	GANCUNNNGGNCCAGGCGCCAUCANUGCUGUUCUCUNUUAUGGGAGAGAGGCAGAGAAGGAAUGGAUGGCCGACCCUGCCAUAAGGAGAAUCAACGCCAAUGUGAAGAACGUCAAGCCCUGGCACGUAGAUACACUACUAUUCGAUGGGGGGGAGACCUUUAAGAGGGACCAAAACAUCAUGAAGGAAGAGGGUUACAACGACGCCCUAUUGGAUGCCGUAGAUGCAUGGAUGAUGCAGGCCACACCUCCCAAAAACUUCGUGAUAA
HS586615.1			Jīngmén tick virus	1	401-UL-C cDNA from unfed larvae whole tick extract (NS5) Rhipicephalus microplus cDNA, mRNA sequence	Rhipicephalus microplus	Brazil?	?	AANUUNANGGNNCAGGGCGCCCAUNCNCUGGCCUGUNNNNCUUAUGGGAGAGAGGCAGAGAGGAAUGGAUNCCCGACCCUGCCAUAAGGAGAAUCAACGCCAAUGUGAAGAACGUUAAGCCUUGGCACNUUCNCCCACUACUAUUCGAUGGGGGGGAGACCUUUAAGANGGNCCANAUCCUCAUNNACNUNNUCNUCNUCNCCUNUUUCNNCNUCCNCNUUNCCNUUCCCCCNNNNUUNUNNCNACCUCCCCCNNCNCNCCNUUNUUUAU
HS586616.1			Jīngmén tick virus	1	401-UL-D cDNA from unfed larvae whole tick extract (NS5) Rhipicephalus microplus cDNA, mRNA sequence	Rhipicephalus microplus	Brazil?	?	AGNNNGGGAGNNNNGGNGCNAUANGGCCGUNNNNCUNAGAGANGGGAGGCAGAGAGGAAUGGANGGCCGACCCUGNCAUAAGGAGGAUCAAUGCCAAUGUGAAGAACGUAAAANCNUAGNNUUUUCCCCCNNNAGGAGGGNNAAAAAANGNANNCNGACAGNAGNNGNCGGGCNNNGUNAAANUNGUGAAAUAUCNNUCUUUUUCCCCNCAUUCUAGANNNCCCCNUAAANNCCNNNNUNCCNGANNGNGACAUAACGUNNNNUUNCAANUUGG
HS586617.1			Jīngmén tick virus	1	401-M-H cDNA from adult male whole tick extract (NS5) Rhipicephalus microplus cDNA, mRNA sequence	Rhipicephalus microplus	Brazil?	?	GGNACUNANGGNCAGGCGCCAUCANUGCUGUCNNCUAUGGGAGAGAGGCAGAGAGGAAUGGAUGUCCCGACCCUGCCAUAAGGAGAAUCAACGCCAAUGUGAAGAANGUNAAGCCNUGGCAUGUAUACCCGCUACUAUUCGANGGGGGGGAGACCUUUAAGAGGGACCAAAACAUCAUGAAGGAAGANGGCUANAACGAUGCCNUAUUGGAUGCNGUGGACGCAUGGCAUGAUGCAGGCCACACCUCCCACAAACUUCGUGAUAAA
HS586618.1			Jīngmén tick virus	1	401-M-M cDNA from adult male whole tick extract (NS5) Rhipicephalus microplus cDNA, mRNA sequence	Rhipicephalus microplus	Brazil?	?	UGAGGGANCAGGCGCCAUCANUGCUGUCUCCCUAUGGGAAGAGAGGCAGAGAAGGAAUGGAUGGCCGACCCUGCCAUAAGGAGAAUCAACGCCAAUGUGAAGAACGUCAAGCCCUGGCACGUAGACACACUACUAUUCGAUGGGGGGGAGACCUUUAAGAGGGAUCAAAAUAUCAUGAAGGAAGAGGGCUACAACGAUGCCCUAUUGGAUGCCGUAGACGCAUGGAUGAUGCAGGCCACACCUCCCACAAACUUUCGUGAUAUA
HS586619.1			Jīngmén tick virus	1	401-M-N cDNA from adult male whole tick extract (NS5) Rhipicephalus microplus cDNA, mRNA sequence	Rhipicephalus microplus	Brazil?	?	CUGNGGGACCAGGCGCCAUCANUGCUGUCUCCCUAUGGGAGAGAGGCAGAGAAGGAAUGGAUGGCCGACCCUGCCAUAAGGAGAAUCAACGCCAAUGUGAAGAACGUCAAGCCCUGGCACGUAGAUACAUUACUAUUCGAUGGGGGGGAGACCUUUAAGAGGGACCAAAACAUCAUGAAGGAAGAGGGUUACAACGACGCCCUAUUGGAUGCCGUAGAUGCAUGGAUGAUGCAGGCCACACCUCCCCAAANCUUCGUGAUAA
HS586620.1			Jīngmén tick virus	1	401-M-R cDNA from adult male whole tick extract (NS5) Rhipicephalus microplus cDNA, mRNA sequence	Rhipicephalus microplus	Brazil?	?	UGAAGGCCAGGUGCCAUCANUGCCGUCUCCCUGUGGGAGAGAGGCAGAGAGGAAUGGAUGGCCGACCCUGCCAUAAGGAGGAUCAACGCCAAUGUGAAGAACGUUAAACCCUGGCAUGUAGAUACGCUACUAUUUGAUGGGGGGGAAACCUUCAAGAGGGACCAAAAUAUCAUGAAGGAAGAGGGCUACAACGAUGCUUUAUUGGAUGCUGUGGACGCAUGGAUGAUGCAAGCCACACCUCCCCAAA
HS586621.1			Jīngmén tick virus	1	401-M-S cDNA from adult male whole tick extract (NS5) Rhipicephalus microplus cDNA, mRNA sequence	Rhipicephalus microplus	Brazil?	?	CUGAGGGACCAGGCGCCAUCANUGCUGUUCUCCCUAUGGGAAGAGAGGCAGAGAGGAAUGGAUGGCCGACCCUGCCAUAAGGAGAAUCAACGCCAAUGUGAAGAACGUCAAGCCCUGGCACGUAGACACACUACUAUUCGAUGGGGGGGAGACCUUUAAGAGGGAUCAAAAUAUCAUGAAGGAAGAGGGCUACAACGAUGCCCUAUUGGAUGCCGUAGACGCAUGGAUGAUGCAGGCCACACCUCCCANAAACUUCGUGAUAU
HS586622.1			Jīngmén tick virus	1	401-M-J cDNA from adult male whole tick extract (NS5) Rhipicephalus microplus cDNA, mRNA sequence	Rhipicephalus microplus	Brazil?	?	ACUNAAGGNNAGGCGCCAUCANUGCUGUCUCCCUAUGGGAAAAGAGGCAGAGAAGAGUGGAUGGCCGACCCUGCNAUAAGGAGGAUCAAUGCCAAUGUGAAGAACGUCAAGCCUUGGCACGUAGACACGUUACUAUUCGAUGGGGGGGAAACCUUCAAAAGGGAUCAAAACAUCAUGAAGGAAGAGAGCUACAAUGACGCCCUACUGGAUGCCGUAGACGCGUGGAUGAUGCAAGCUACACCUCCCCAAAACCUUUCGUGAUAA
HS586623.1			Jīngmén tick virus	1	401-M-C cDNA from adult male whole tick extract (NS5) Rhipicephalus microplus cDNA, mRNA sequence	Rhipicephalus microplus	Brazil?	?	GAACUNANGGUCAGGUGCCAUCANUGCCGUCUCCCUAUGGGAAGAGAGGCAGAGAGGAAUGGAUGGCCGACCCUGCCAUAAGGAGGAUCAAUGCCAAUGUGAAGAACGUAAAACCCUGGCACGUAGAUACGCUACUAUUCGAUGGGGGGGAAACCUUCAAGAGGGACCAAAAUAUCAUGAAGGAAGAGGGCUACAACGAUGCCUUACUGGAUGCUGUGGACGCAUGGAUGAUGCAAGCCACACCUCCCCAAANCUUCGUGAUAA
HS586624.1			Jīngmén tick virus	1	401-F-B cDNA from adult female whole tick extract (NS5) Rhipicephalus microplus cDNA, mRNA sequence	Rhipicephalus microplus	Brazil?	?	AGAGCNUGAAGGAACAGGUGCCAUCANUGCUGUCUCNCUNUGGGAGAGAGGCAGAGAGGAAUGGAUGUNCCGACCCCUGCCAUAAGGAGGAUCAACGCUAAUGUGAAGAACGUCAAGCCCUGGCGUGUAGACACGUUNCUAUUUGAUGGGGGGGAGACCUUCAAAAGGGACCAAAACAUCAUGAAGGAAGAGGGCUACAACGACGCUCUACUGGAUGCCGUAGACGCAUGGAUGAUGCAGGCUACACCUCCCACAAACUUCGUGAUAUU
HS586625.1			Jīngmén tick virus	1	401-EF-H cDNA from adult female whole tick extract (NS5) Rhipicephalus microplus cDNA, mRNA sequence	Rhipicephalus microplus	Brazil?	?	GGNNUGAGGGANCAGGCGCCAUCACGUGCUGUCNNNUUAUGGGNAGAGAGGCAGAGAGGAAUGGAUUNNCCGACCCUGCCAUAAGGAGAAUCAACGCCAAUGUGAAGAACGUCAAGCCCUGGCACGUNUACCCACUACUAUUCGAUGGGGGGGAGACCUUUAAGAGGGAUCAAAACAUCAUGAAGGAAGAGGGCUACAACGAUGCCCUAUUGGAUGCCGUAGACGCAUGGAAUGAUGCAGGCCACACCUCCCACAAACUUCGUGAUA
HS586626.1			Jīngmén tick virus	1	401-F-M cDNA from adult female whole tick extract (NS5) Rhipicephalus microplus cDNA, mRNA sequence	Rhipicephalus microplus	Brazil?	?	GGAGUUGAGGGACCAGGCGCCAUCACCGCUGUCUCCCUAUGGGAAGAGAGGCAGGGAAGGAAUGGAUGGCCGACCCUGCCAUAAGGAGAAUCAACGCCAAUGUGAAAAACGUCAAGCCCUGGCACGUAGAUACACUACUAUUCGAUGGGGGGGAGACCUUUAAGAGGGACCAAAAUAUUAUGAAGGAAGAGGGCUACAACGAUGCCCUAUUGGAUGCCGUAGACGCAUGGAUGAUGCAGGCCACACCUCCCCAAAACNUUCGUGAUAA
HS586627.1			Jīngmén tick virus	1	401-F-N cDNA from adult female whole tick extract (NS5) Rhipicephalus microplus cDNA, mRNA sequence	Rhipicephalus microplus	Brazil?	?	GAGCUUGAGGGACCAGGCGCCAUCANUGCUGUUCCUCCCNUAUGGGAGAAGAGGCAGAGAAGGAAUGGAUGGCUGACCCUGCCAUAAGGAGAAUCAACGCCAAUGUGAAGAACGUCAAGCCCUGGCACGUAGAUACAUUACUAUUCGAUGGGGGGGAGACCUUUAAGAGGGACCAAAACAUCAUGAAGGAAGAGGGUUACAACGACGCCCUAUUGGAUGCCGUAGAUGCAUGGAUGAUGCAGGCCACACCUCCCANAAACUUCGUGAUAAA
HS586628.1			Jīngmén tick virus	1	401-EF-N cDNA from adult female whole tick extract (NS5) Rhipicephalus microplus cDNA, mRNA sequence	Rhipicephalus microplus	Brazil?	?	UGAGGGACCAGGCGCCAUCAAUGCUGUUCUCCCUAUGGGAAGAGAGGCAGAGAAGGAAUGGAUGGCUGACCCUGCCAUAAGGAGAAUCAACGCCAAUGUGAAGAACGUCAAGCCCUGGCACGUAGAUACAUUACUAUUCGAUGGGGGGGAGACCUUUAAGAGGGACCAAAACAUCAUGAAGGAAGAGGGUUACAACGACGCCCUAUUGGAUGCCGUAGAUGCAUGGAUGAUGCAGGCCACACCUCCCACAAAACUUCGUGAUAA
HS586629.1			Jīngmén tick virus	1	401-F-V cDNA from adult female whole tick extract (NS5) Rhipicephalus microplus cDNA, mRNA sequence	Rhipicephalus microplus	Brazil?	?	AGUNNNGGNCAGUGCCAUCACCGCUGUCUCCCUUAUGGGAAGAGAGGCAGAGAAGGAAUGGAUGGCCGACCCUGCCAUAAGGAGGAUCAACGCCAAUGUGAAGAACGUUAAGCCCUGGCGCGUGGAUACGCUACUAUUUGAUGGGGGGGAGACCUUCAAGAGGGACCAAAACAUCAUGAAGGAAGAGAGCUACAACGACGCCCUGCUAGACGCCGUAGACGCAUGGAUGAUGCAGGCCACACCUCCCACAAACUUCGUGAUAA
HS586630.1			Jīngmén tick virus	1	401-EF-V cDNA from adult female whole tick extract (NS5) Rhipicephalus microplus cDNA, mRNA sequence	Rhipicephalus microplus	Brazil?	?	GACUNNNGGCCAGGUUGCCAUCACUGCUGUCUCCCUAUGGGAAAGAGGCAGAGAGGAAUGGAUGGCCGACCCUGCUAUAAGGAGAAUUAACGCCAAUGUGAAAAACGUCAAGCCCUGGCAUGUAGACACGCUACUAUUCGAUGGAGGGGAAACCUUUAAGAGGGACCAAAAUAUCAUGAAGGAAGAGGGCUACAACGACGCCCUAUUGGAUGCUGUGGACGCAUGGAUGAUGCAGGCCACACCUCCCCAAANCUUCGUGAUAUUUUGNG
HS586631.1			Jīngmén tick virus	3	317-F-B cDNA from adult female whole tick extract (NS3) Rhipicephalus microplus cDNA, mRNA sequence	Rhipicephalus microplus	Brazil?	?	UUGUUACGGCUUNCAGAACCAAGGGGAUGAUAACCCCCUCCACCCAAGCUCAGACCUGCCAGAGGAGGGGCAGGGUUGGAAGGAGAAAGGAGGGCCAGUAUUACCGGCCAGCAAACUAUGACCUGUUGCAAGCCCCUCCCUUGGAUCACCCCGACUCGGUCACGCUGCUGGAGGCCAACAUGUGCCUUAGGGCACUCGGGCUGNCCGAGGAGCCUNGGGAAGAGUUUNGNGA
HS586632.1			Jīngmén tick virus	3	317-F-H cDNA from adult female whole tick extract (NS3) Rhipicephalus microplus cDNA, mRNA sequence	Rhipicephalus microplus	Brazil?	?	UUGUUACGGCUUUCCAGAACCAAGGGGAUGAUAACCCCCUCUACCCAAGCUCAGACCUGCCAGAGGAGAGGCAGGGUUGGAAGGAGAAAGGAGGGUCAGUACUACCGGCCAGCAAACUAUGACCUGUUGCAGGCCCCUCCCCUGGACCACCCCGACUCGGUCACGCUGCUGGAGGCCAACAUGUGCCUUAGGGCACUCGGGUCCCCGAGGAGCCUGGGAAGANNNCGGNG
HS586633.1			Jīngmén tick virus	3	317-EF-H cDNA from adult female whole tick extract (NS3) Rhipicephalus microplus cDNA, mRNA sequence	Rhipicephalus microplus	Brazil?	?	UUGUUACGGCUUUCCAGAACCAAGGGGAUGAUAACCCCCUCUACCCAAGCUCAGACCUGCCAGAGGAGAGGCAGGGUUGGAAGGAGAAAGGAGGGUCAGUACUACCGGCCAGCAAACUAUGACCUGUUGCAGGCCCCUCCCUUGGACCACCCCGACUCGGUCACGCUGCUGGAGGCCAACAUGUGCCUUAGGGCACUCGGGCUCCCCGAGGAGCCUUGGGAAGAUUNCNGNGGCA
HS586634.1			Jīngmén tick virus	3	317-EF-J cDNA from adult female whole tick extract (NS3) Rhipicephalus microplus cDNA, mRNA sequence	Rhipicephalus microplus	Brazil?	?	UUGUUACGGCUUNCAGAACCAAGGGGAUGAUAACCCCCUCCACCCAAGCUCAGACCUGCCAGAGGAGAGGCAGGGUUGGAAGAAGAAAGGAGGGCCAGUAUUACCGGCCAGCAAACUAUGACCUGUUGCAAGCCCCUCCCUUGGAUCACCCUGACUCGGUCACGCUGCUGGAGGCUAACAUGUGCCUUAGGGCACUCGGACUCCCCGAGGAGCCGUGGGAAGAGUGUNGNGA
HS586635.1			Jīngmén tick virus	3	317-F-M cDNA from adult female whole tick extract (NS3) Rhipicephalus microplus cDNA, mRNA sequence	Rhipicephalus microplus	Brazil?	?	UUGUUACGGCUUUCCAGAACCAAGGGGAUGAUAACCCCCUCCACCCAAGCUCAGACCUGCCAGAGGAGAGGCAGGGUUGGAAGGAGAAAGGAGGGACAGUAUUAUCGGCCAGCAAACUAUGACCUGUUGCAAGCCCCUCCCCUGGACCACCCCGACUCGGUCACGCUGCUGGAGGCCAACAUGUGCCUUAGGGCACUCGGGUGCCCCGAGGAGCCUUGGGAAGAGUGUNNNG
HS586636.1			Jīngmén tick virus	3	317-F-N cDNA from adult female whole tick extract (NS3) Rhipicephalus microplus cDNA, mRNA sequence	Rhipicephalus microplus	Brazil?	?	UUUGUUACGGCUUNCAGAACCAAGGGGAUGAUAACCCCCUCCACCCAAGCUCAGACCUGCCAGAGGAGAGGCAGGGUUGGAAGGAGGAAGGAGGGCCAGUACUAUCGGCCAGCAAACUAUGACCUGCUGCAAGCCCCUCCCUUGGACCACCCCGACUCGGUCACGCUGCUGGAGGCCAACAUGUGCCUUAGGGCACUCGGACUNCCCUGAGGAGCCGNGGGAAGAGUUUUNGGAG
HS586637.1			Jīngmén tick virus	3	317-EF-N cDNA from adult female whole tick extract (NS3) Rhipicephalus microplus cDNA, mRNA sequence	Rhipicephalus microplus	Brazil?	?	UUGUUACGGCUUNCAGAACCAAGGGGAUGAUAACCCCCUCCACCCAAGCUCAGACCUGCCAGAGGAGAGGCAGGGUUGGAAGGAGGAAGGAGGGCCAGUACUAUCGGCCAGCAAACUAUGACCUGCUGCAAGCCCCUCCCUUGGACCACCCCGACUCGGUCACGCUGCUGGAGGCCAACAUGUGCCUUAGGGCACUCGGACUNCCCUGAGGAAGCCGNGGGGAAGAGUNNNAGNAG
HS586638.1			Jīngmén tick virus	3	317-F-P cDNA from adult female whole tick extract (NS3) Rhipicephalus microplus cDNA, mRNA sequence	Rhipicephalus microplus	Brazil?	?	UUGUUACGGCUUNCAGAACCAAGGGGAUGAUAACCCCCUCCACCCAAGCUCAGACCUGCCAGAGGAGAGGCAGGGUUGGAAGGAGAAAGGAGGGUCAGUACUAUCGGCCAGCAAACUAUGACCUGUUGCAAGCCCCUCCCUUGGACCACCCCGACUCGGUCACACUGCUGGAGGCCAACAUGUGCCUUCAGGGCACUCGGACUNCCCCGAGGAAGCCGUGNGGAANGNUCNUNNNAGC
HS586639.1			Jīngmén tick virus	3	317-F-Q cDNA from adult female whole tick extract (NS3) Rhipicephalus microplus cDNA, mRNA sequence	Rhipicephalus microplus	Brazil?	?	UUGUUACGGCUUCCNGAACCAAGGGGAUGAUAACCCCCUCCACUCAAGCUCAGACUUGCCAGAGGAGAGGCAGGGUUGGAAGGAGAAAGGAGGGCCAGUACUAUCGGCCAGCAAACUAUGACCUGUUGCAGGCCCCACCCUUGGACCACCCCGACUCGGUCACGCUGUUGGAAGCCAACAUGUGCCUUAGGGCACUCGGGCUACCCCGAGGAGCCUUGGGAAGAGUUUUNGNGCA
HS586640.1			Jīngmén tick virus	3	317-EF-Q cDNA from adult female whole tick extract (NS3) Rhipicephalus microplus cDNA, mRNA sequence	Rhipicephalus microplus	Brazil?	?	UUGUUACGGCUUUCCAGAACCAAGGGGAUGAUAACCCCCUCCACUCAAGCUCAGACUUGCCAGAGGAGAGGCAGGGUUGGAAGGAGAAAGGAGGGCCAGUACUACCGGCCAGCAAACUAUGACCUGUUGCAGGCCCCACCCUUGGACCACCCCGACUCGGUCACGCUGCUGGAGGCCAACAUGUGCCUUAGGGCACUCGGGUNCCCCGAGGAGCCUUGUGGAAGAGUUUGNNGCA
HS586641.1			Jīngmén tick virus	3	317-F-R cDNA from adult female whole tick extract (NS3) Rhipicephalus microplus cDNA, mRNA sequence	Rhipicephalus microplus	Brazil?	?	UUGUUACGGCUUNCAGAACCAAGGGGAUGAUAACCCCCUCCACCCAAGCUCAGACCUGCCAGAGGAGAGGCAGGGUUGGAAGGAGAAAGGAGGGCCAGUAUUAUCGGCCAGCAAACUAUGACCUGUUGCAAGCCCCUCCCUUGGACCACCCCGACUCGGUCACGCUGCUGGAGGCUAACAUGUGUCUUAGGGCACUCGGACUCCCCGAGGAGCCGUGCGGAAGAGUUNUNGNGCGNNA
HS586642.1			Jīngmén tick virus	3	317-EF-R cDNA from adult female whole tick extract (NS3) Rhipicephalus microplus cDNA, mRNA sequence	Rhipicephalus microplus	Brazil?	?	UUGUUACGGCUUUCCAGAACCAAGGGGAUGAUAACCCCCUCCACCCAAGCUCAGACCUGCCAGAGGAGAGGCAGGGUUGGAAGGAGAAAGGAGGGCCAGUAUUAUCGGCCAGCAAACUAUGACCUGUUGCAAGCCCCUCCCUUGGACCACCCCGACUCGGUCACGCUGCUGGAGGCUAACAUGUGCCUUAGGGCACUCGGACUCCCCGAGGAGCCGUGCGGAAGAGUUNUNGNG
HS586643.1			Jīngmén tick virus	3	317-F-T cDNA from adult female whole tick extract (NS3) Rhipicephalus microplus cDNA, mRNA sequence	Rhipicephalus microplus	Brazil?	?	UUGUUACGGCUUCCAGGAACCAAGGGGAUGAUAACCCCCUCCACCCAAGCUCAGACCUGCCAGAGGAGAGGCAGGGUUGGAAGGAGAAAGGAGGGCCAGUAUUAUCGGCCAGCAAACUAUGACCUGUUGCAAGCCCCUCCCUUGGAUCACCCCGACUCGGUCACGCUGCUGGAGGCCAACAUGUGCCUUAGGGCACUCGGACUNNCCUGAGGAGCCGUGCGGAAGAGUUUUNGGNGCA
HS586644.1			Jīngmén tick virus	3	317-UL-C cDNA from unfed larvae whole tick extract (NS3) Rhipicephalus microplus cDNA, mRNA sequence	Rhipicephalus microplus	Brazil?	?	UUUGUUACGGCUUUNCCAGAACCAAGGGGAUGAUAACCCCCUCCACCCAAGCUCAGACCUGUCAGAGGAGAGGCAGGGUUGGAAGGAGAAAGGAGGGCCAGUACUAUCGGCCAGCAAACUAUGACCUGUUGCAAGCCCCUCCCUUGGAUCAUCCCGACUCGGUUACGCUGCUGGAGGCCAACAUGUGCCUUAGGGCACUCGGCUUCCCCGAAGAGCCUGGGAAGANCNGNNG
HS586645.1			Jīngmén tick virus	3	317-UL-D cDNA from unfed larvae whole tick extract (NS3) Rhipicephalus microplus cDNA, mRNA sequence	Rhipicephalus microplus	Brazil?	?	UUGUUACGGCUUNCAGAACCAAGGGGAUGAUAACCCCCUCCACCCAAGCUCAGACCUGCCAGAGGAGAGGCAGGGUUGGGAGGAGAAAGGAGGGCCAGUACUACCGGCCAGCAAACUAUGACCUGUUGCAAGCCCCUCCCUUGGAUCACCCCGACUCGGUCACGCUGCUGGAGGCCAACAUGUGCCUUAGGGCACUCGGACUACCCCGAGGAGCCGUGGGAAGAUNUNNNNGC
HS586646.1			Jīngmén tick virus	3	317-UL-H cDNA from unfed larvae whole tick extract (NS3) Rhipicephalus microplus cDNA, mRNA sequence	Rhipicephalus microplus	Brazil?	?	UUGUUACGGCUUUCCAGAACCAAGGGGAUGAUAACCCCCUCUACCCAAGCUCAGACCUGCCAGAGGAGAGGCAGGGUUGGAAGGAGAAAGGAGGGUCAGUACUACCGGCCAGCAAACUAUGACCUGUUGCAGGCCCCUCCCUUGGACCACCCCGACUCGGUCACGUUGCUGGAGGCCAACAUGUGCCUUAGGGCACUCGGGCUNCCCCGAGGAGCCUUGGGAAGAUNUGCNGNG
HS586647.1			Jīngmén tick virus	3	317-UL-I cDNA from unfed larvae whole tick extract (NS3) Rhipicephalus microplus cDNA, mRNA sequence	Rhipicephalus microplus	Brazil?	?	UUUGUUACGGCUUUCCAGAACCAAGGGGAUGAUAACCCCCUCUACCCAAGCUCAGACCUGCCAGAGGAGAGGCAGGGUUGGAAGGAGAAAGGAGGGUCAGUACUACCGGCCAGCAAACUAUGACCUGUUGCAGGCCCCUCCCUUGGACCACCCCGACUCGGUCACGUUGCUGGAGGCCAACAUGUGCCUUAGGGCACUUCGGGUNCCCCGAGGAGCCUUGGGAAGAUNUGCNGNG
HS586648.1			Jīngmén tick virus	3	317-UL-J cDNA from unfed larvae whole tick extract (NS3) Rhipicephalus microplus cDNA, mRNA sequence	Rhipicephalus microplus	Brazil?	?	UUGUUACGGCUUUCCAGAACCAAGGGGAUGAUAACCCCCUCCACCCAAGCUCAGACCUGCCAGAGGAGAGGCAGGGUUGGAAGGAGAAAGGAGGGUCAGUAUUAUCGGCCAGCAAACUAUGACCUGUUGCAAGCCCCUCCCUUGGACCACCCCGACUCGGUCACGCUGCUGGAGGCCAACAUGUGCCUUAGGGCACUCGGGNACCCCGAGGAGCCUUGGGAAGAGUGUNGNGA
HS586649.1			Jīngmén tick virus	3	317-UL-L cDNA from unfed larvae whole tick extract (NS3) Rhipicephalus microplus cDNA, mRNA sequence	Rhipicephalus microplus	Brazil?	?	UUGUUACGGCUUCCAGAACCAAGGGGAUGAUAACCCCCUCCACCCAAGCUCAGACCUGCCAGAGGAGAGGCAGGGUUGGAAGGAGAAAGGAGGGUCAGUAUUAUCGGCCAGCAAACUAUGACCUGUUGCAAGCCCCUCCCUUGGACCACCCCGACUCGGUCACGCUGCUGGAGGCCAACAUGUGCCUUAGGGCACUCGGGNNCCCCGAGGAGCCUUGGGAAGAGUGUNGNG
HS586650.1			Jīngmén tick virus	3	317-UL-M cDNA from unfed larvae whole tick extract (NS3) Rhipicephalus microplus cDNA, mRNA sequence	Rhipicephalus microplus	Brazil?	?	UUGUUACGGCUUCCAGAACCAAGGGGAUGAUAACCCCCUCCACCCAAGCUCAGACCUGCCAGAGGAGAGGCAGGGUUGGAAGGAGAAAGGAGGGUCAGUAUUAUCGGCCAGCAAACUAUGACCUGUUGCANGCCCCUCCCUUGGACCACCCCGACUCGGUCACGCUGCUGGAGGCCAACAUGUGCCUUAGGGCACUCGGGCUNCCCCGAGGAAGCCUUGNGGAANGAGUUNNNGNGCANNNA
HS586651.1			Jīngmén tick virus	3	317-UL-Q cDNA from unfed larvae whole tick extract (NS3) Rhipicephalus microplus cDNA, mRNA sequence	Rhipicephalus microplus	Brazil?	?	UUGUUACGGCUUUCCAGAACCAAGGGGAUGAUAACCCCCUCCACUCAAGCUCAGACUUGCCAGAGGAGAGGCAGGGUUGGAAGGAGAAAGGAGGGCCAGUACUACCGGCCAGCAAACUAUGACCUGUUGCAGGCCCCACCCUUGGACCACCCCGACUCGGUCACGCUGCUGGAGGCCAACAUGUGCCUUAGGGCACUCGGGUNCCCCGAGGAGCCUUGGGAAGAGUUUUNNNGCA
HS586652.1			Jīngmén tick virus	3	317-UL-T cDNA from unfed larvae whole tick extract (NS3) Rhipicephalus microplus cDNA, mRNA sequence	Rhipicephalus microplus	Brazil?	?	UUGUUACGGCUUUCCAGAACCAAGGGGAUGAUAACCCCCUCCACCCAAGCUCAGACCUGCCAGAGGAGAGGCAGGGUUGGAAGGAGAAAGGAGGGCCAGUAUUAUCGGCCAGCAAACUAUGACCUGUUGCAAGCCCCUCCCUUGGAUCACCCCGACUCGGUCACGCUGCUGGAGGCCAACAUGUGCCUUAGGGCACUCGGACUNCCCUGAGGAGCCNGCGGAAGAGUUUUNGGNG
HS586653.1			Jīngmén tick virus	3	317-UL-N cDNA from unfed larvae whole tick extract (NS3) Rhipicephalus microplus cDNA, mRNA sequence	Rhipicephalus microplus	Brazil?	?	UUGUUACGGCUUCAGGAACCAAGGGGAUGAUAACCCCCUCCACCCAAGCUCAGACCUGCCAGAGGAGAGGCAGGGUUGGAAGGAGGAAGGAGGGCCAGUACUAUCGGCCAGCAAACUAUGACCUGCUGCAAGCCCCUCCCUUGGACCACCCCGACUCGGUCACGCUGCUGGAGGCCAACAUGUGCCUUAGGGCACUCGGACUNCCCGAGGAGCCGNGGGAAGAGUUNUAGAGCA
HS586654.1			Jīngmén tick virus	3	317-M-G cDNA from adult male whole tick extract (NS3) Rhipicephalus microplus cDNA, mRNA sequence	Rhipicephalus microplus	Brazil?	?	UUGUUACGGCUUNCAGAACCAAGGGGAUGAUAACCCCCUCCACCCAAGCUCAGACCUGCCAGAGGAGAGGCAGGGUUGGGAGGAGAAAGGAGGGCCAGUACUACCGGCCAGCAAACUAUGACCUGUUGCAAGCCCCUCCCUUGGAUCACCCCGACUCGGUCACGCUGCUGGAGGCCAACAUGUGCCUUAGGGCACUCGGACUACCCCGAGGAGCCGUGGGAAGAUNUNNNNGC
HS586655.1			Jīngmén tick virus	3	317-M-H cDNA from adult male whole tick extract (NS3) Rhipicephalus microplus cDNA, mRNA sequence	Rhipicephalus microplus	Brazil?	?	UUGUUACGGCUUUCCAGAACCAAGGGGAUGAUAACCCCCUCUACCCAAGCUCAGACCUGCCAGAGGAGAGGCAGGGUUGGAAGGAGAAAGGAGGGUCAGUACUACCGGCCAGCAAACUAUGACCUGUUGCAGGCCCCUCCCUUGGACCACCCCGACUCGGUCACGUUGCUGGAGGCCAACAUGUGCCUUAGGGCACUCGGGUUCCCCGAGGAGCCUUGGGAAGAUNUGCNGNG
HS586656.1			Jīngmén tick virus	3	317-M-J cDNA from adult male whole tick extract (NS3) Rhipicephalus microplus cDNA, mRNA sequence	Rhipicephalus microplus	Brazil?	?	UUGUUACGGCUUUCCAGAACCAAGGGGAUGAUAACCCCCUCCACCCAGGCUCAGACCUGCCAGAGGAGAGGCAGGGUUGGAAGGAGAAAGGAGGGCCAGUAUUACCGGCCAGCAAACUAUGACCUGUUGCAAGCCCCUCCCUUGGAUCACCCCGACUCGGUCACGCUGCUGGAGGCCAACAUGUGCCUUAGGGCACUCGGACUCCCCGAGGAGCCNGGGAAGANUGCNGNG
HS586657.1			Jīngmén tick virus	3	317-M-M cDNA from adult male whole tick extract (NS3) Rhipicephalus microplus cDNA, mRNA sequence	Rhipicephalus microplus	Brazil?	?	UUGUUACGGCUUNCAGAACCAAGGGGAUGAUAACCCCCUCCACCCAAGCUCAGACCUGCCAGAGGAGAGGCAGGGUUGGAAGGAGAAAGGAGGGCCAGUACUAUCGGCCAGCAAACUAUGACCUAUUGCAAGCCCCUCCCUUGGACCACCCCGACUCGGUCACGCUGUUGGAGGCCAACAUGUGCCUUAGGGCACUCGGGCUNCCCCGAGGAGCCUUGGGGAAGAGUUNUNGGNG
HS586658.1			Jīngmén tick virus	3	317-M-N cDNA from adult male whole tick extract (NS3) Rhipicephalus microplus cDNA, mRNA sequence	Rhipicephalus microplus	Brazil?	?	UUUGUUACGGCUUNCAGAACCAAGGGGAUGAUAACCCCCUCCACCCAAGCUCAGACCUGCCAGAGGAGAGGCAGGGUUGGAAGGAGGAAGGAGGGCCAGUACUAUCGGCCAGCAAACUAUGACCUGCUGCAAGCCCCUCCCUUGGACCACCCCGACUCGGCCACGCUGCUGGAGGCCAACAUGUGCCUUAGGGCACUCGGACUCCCUGAGGAGCCGGGGAAGAGUGCNGNG
HS586659.1			Jīngmén tick virus	3	317-M-P cDNA from adult male whole tick extract (NS3) Rhipicephalus microplus cDNA, mRNA sequence	Rhipicephalus microplus	Brazil?	?	UUGUUACGGCUUNCAGAACCAAGGGGAUGAUAACCCCCUCCACUCAAGCUCAGACCUGCCAGAGGAGAGGCAGGGUCGGAAGGAGAAAGGAGGGUCAGUACUACCGGCCAGCAAACUAUGAUCUGUUGCAAGCCCCUCCCCUGGACCACCCCGACUCGGUCACACUCCUGGAGGCCAAUAUGUGCCUUAGGGCACUCGGACUNCCCCGAGGAGCCGUGGGAAGAGUUNGANNG
HS586660.1			Jīngmén tick virus	3	317-M-Q cDNA from adult male whole tick extract (NS3) Rhipicephalus microplus cDNA, mRNA sequence	Rhipicephalus microplus	Brazil?	?	UUGUUACGGCUUUCNGAACCAAGGGGAUGAUAACCCCCUCCACUCAAGCUCAGACCUGCCAGAGGAGAGGCAGGGUUGGAAGGAGAAAGGAGGGCCAGUACUAUCGGCCAGCAAACUAUGACCUGUUGCAAGCCCCACCCUUGGACCACCCCGACUCGGUCACGCUGCUGGAGGCCAACAUGUGCCUUAGGGCACUCGGGCUNCCCCGAGGAGCCUUGGGAAGAGUUUUNGNG
HS586661.1			Jīngmén tick virus	3	317-M-R cDNA from adult male whole tick extract (NS3) Rhipicephalus microplus cDNA, mRNA sequence	Rhipicephalus microplus	Brazil?	?	UUGUUACGGCUUNCAGAACCAAGGGGAUGAUAACCCCCUCCACCCAAGCCCAGACCUGCCAGAGGAGAGGCAGGGUUGGAAGGAGAAAGGAAGGCCAGUACUAUCGGCCAGCAAACUAUGACCUGCUGCAAGCCCCUCCCUUGGAUCACCCCGACUCGGUCACGCUGCUGGAGGCCAACAUGUGCCUUAGGGCACUCGGACUCCCCGAGGAGCCGGGGGAAGGAUUNUNGAG
HS586662.1			Jīngmén tick virus	3	317-M-S cDNA from adult male whole tick extract (NS3) Rhipicephalus microplus cDNA, mRNA sequence	Rhipicephalus microplus	Brazil?	?	UUGUUACGGCUUUCCNGAACCAAGGGGAUGAUAACCCCCUCCACCCAAGCCCAGACCUGCCAGAGGAGAGGCAGGGUUGGAAGGAGAAAGGAGGGUCAGUACUAUCGGCCAGCAAACUAUGACCUGUUGCAAGCCCCUCCCUUGGACCACCCCGACUCGGUCACGCUGUUGGAGGCCAACAUGUGCCUUAGGGCACUCGGGCUNCCCGAGGAGCCUUGCGGAAGANUCNUNGNGCNNNNA
HS586663.1			Jīngmén tick virus	3	317-M-T cDNA from adult male whole tick extract (NS3) Rhipicephalus microplus cDNA, mRNA sequence	Rhipicephalus microplus	Brazil?	?	UUGUUACGGCUUCCAGAACCAAGGGGAUGAUAACCCCCUCCACCCAAGCUCAGACCUGCCAGAGGAGAGGCAGGGUUGGAAGGAGAAAGGAGGGCCAGUAUUAUCGGCCAGCAAACUAUGACCUGUUGCAAGCCCCUCCCUUGGAUCACCCCGACUCGGUCACGCUGCUGGAGGCCAACAUGUGCCUUAGGGCACUCGGACUNCCUGAGGAGCCGUGCGGAAGAGUUUUNGNGCGNNAGU
HS586664.1			Jīngmén tick virus	3	GSPL414_G11_.B_084 cDNA library of salivary glands from feeding female tick SGFRm Rhipicephalus microplus cDNA, mRNA sequence	Rhipicephalus microplus	Brazil?	?	ACUNUAUCCUGAUCUNCAAGGACUACCCCAGAUUUGCNGUGCAUAGUUACCACUUCCAUCAGUGAAUGUGGGGCCAACUAUGAUCUAGACGCGGUCUUCGACACAUGCCAACAAUACCACUACCUUGUUACGGCUUCAGGAACCAAGGGGAUGAUAACCCCCUCCACUCAAGCGCAGACCUGCCAGAGGAGAGGCAGGGUCGGAAGGAGAAAGGAGGGUCAGUACUACCGGCCAGCAAACUAUGACCUGUUGCAAGCCCCUCCCCUGGACCACCCCGACUCGGUCACUCUGCUGGAGGCCAACAUGUGCCUUAGGGCACUCGGACUCCCCGAGGAGCCGUGUGGAAGAGUUGUUGAGGAGGCGAUGCUGAAAAUGCAACCCUCCAAAGACCAAGUGUAU…
HS586665.1			Jīngmén tick virus	3	GSFL417_G09_.B_068 cDNA library of salivary glands from feeding female tick SGFRm Rhipicephalus microplus cDNA, mRNA sequence	Rhipicephalus microplus	Brazil?	?	CCAUGCCAACAAUACCACUACCUUGUUACGGCUUCGGUAACUAAGGGGAUGAUAACCCCCUCCACCCAAGCUCAGACCUGCCAGAGGAGAGGCAGGGUUGGAAGGAGAAAGGAGGGCCAGUACUAUCGGCCAGCAAACUAUGACCUGCUGCAAGCCCCUCCCUUAGAUCACCCCGACUCGGUCACGCUGCUAGAAGCCAACAUGUGCCUUAGGGCACUCGGACUCCCCGAGGAACCGUGUGGAAGAAUUGUUGAGGAGGCAAUGUUAAAAAUGCAACCCUCCAAAGAUCAAGUGUAUAGGUGGCUGACUGAGGGAGACACGGAGACCCUAACAGAGACCAUGGCGAUGUACAACGUUGAAGGCGGAAGAAGAAGCCGUGAGCAGGAGAGAACAGUCCGG…
HS586666.1			Jīngmén tick virus	1	1GSFL401_E08_61_10 cDNA library of salivary glands from feeding female tick SGFRm Rhipicephalus microplus cDNA, mRNA sequence	Rhipicephalus microplus	Brazil?	?	GCUNAAGUAUAUGCCGGCGACAAACCAUCAAAAGGUUAUGACAAACUCAGGACACUACUAGACAUAAUGGAUAGACCUAAGCUGGGAACAACAGUUGACCUCUGCGCGGGCCGAGGGGGUUGGAGCCAGUUAGUCAGAGAGCUAGAGGGACCAGGUGCCAUCACUGCUGUCUCCCUGUGGGAGAGAGGCAGAGAGGAAUGGAUGGCCGACCCUGCCAUAAGGAGGAUUAACGCCAAUGUGAAGAACGUCAAGCCCUGGUAUGUGGACACGUUACUAUUCGAUGGGGGGGAGACCUUUAAAAGGGACCAAAACAUCAUGAAGGAAGAGGGUUACAAUGAUGCCCUACUGGACGCUGUAGACGCAUGGAUGAUGCAGGCCACACCUCCCACAAACUUCGUG…
HS586667.1			Jīngmén tick virus	1	GSFL417_E01_.B_003 cDNA library of salivary glands from feeding female tick SGFRm Rhipicephalus microplus cDNA, mRNA sequence	Rhipicephalus microplus	Brazil?	?	UCUCUGCGCGGGCCGAGGGGGUUGGAGCCAUGUUAGUCAGAGAGCUAGAGGGACCAGGUGCCAUCACUGCUGUCUCCCUGUGGGAGAGAGGCAGAGAGGAAUGGAUGGCCGACCCUACCAUAAGGAGGAUUAACGCCAAUGUGAAGAACGUCAAGCCCUGGUAUGUGGACACGUUACUAUUCGAUGGGGGGGAGACCUUUAAAAGGGACCAAAACAUCAUGAAGGAAGAGGGUUACAAUGAUGCCCUACUGGACGCUGUAGACGCAUGGAUGAUGCAGGCCACACCUCCCACAAACUUCGUGAUAAAAAUACAGGUACCCUACACGCAAAGAGCGAUGAAACUCAUAGAAAAGUGGCAAGUGAAGACCAAGAAGGGAAGACUGGUCAGGCUGGCGGGAG…
HS586668.1			Jīngmén tick virus	1	GSFL415_B11_.B_089 cDNA library of salivary glands from feeding female tick SGFRm Rhipicephalus microplus cDNA, mRNA sequence	Rhipicephalus microplus	Brazil?	?	GACCUACUAGACAUAAUGGAUAGACCUAAGCUGGGAACAACAGUUGACCUCUGCGCGGGCCGAGGGGGUUGGAGCCAGUUAGUCAGAGAGCUAGAGGGACCAGGUGCCAUCACUGCUGUCUCCCUGUGGGAGAGAGGCGGAGAGGAAUGGAUGGCCGACCCUGCCAUAAGGAGGAUUAACGCCAAUGUGAAGAACGUCAAGCCCUGGUAUGUGGACACGUUACUAUUCGAUGGGGGGGAGACCUUUAAAAGGGACCAAAACAUCAUGAAGGAAGAGGNUUACAAUGAUGCCCUACUGGACGCUGUAGACGCAUGGAUGAUGCAGGCCACACCUCCCACAAACUUCGUGAUAAAAAUACAGGUACCCUACACGCAAAGAGCGAUGAAACUCAUAGAAAAG…
HS586669.1			Jīngmén tick virus	1	GSFL404_E07_.B_051 cDNA library of salivary glands from feeding female tick SGFRm Rhipicephalus microplus cDNA, mRNA sequence	Rhipicephalus microplus	Brazil?	?	AUNNCCCGGCGCUGCUAUAUCGGAAGAUGUGGCNGGCUGGGACACGAAGAUUUCCAAAGGACUACUCACCCUGGAGUCCCACAUGUUCACCACGACUGGCGGAAGAUGAAGAGAUGGCGCGGGAGAUCCACCACCUUUACCGACUCUACGCUAAUCCGCAUAUGGUGGUCCAGAGAGAGAUUGAAGGUGAGGUCCAUGACGUGCUCCUCAGGGGGAGGGGGCAGGUCUCCUCUGGGAGGCAGCCCACCUACGCGGCCAACACCAUCACUAACUUCAUAACGACAACAUACGGAAUGGCCGUGACCCUUGGCAUACCCGAGGCUGACUGGCCCCGGCUAAUAAGGGACCUCACGGAUGAGAGGGGAAACAGACGUCUCCUCGUUUCGGGGGACGACAAGG…
HS586670.1			Jīngmén tick virus	3	GSFL404_B11_.B_089 cDNA library of salivary glands from feeding female tick SGFRm Rhipicephalus microplus cDNA, mRNA sequence	Rhipicephalus microplus	Brazil?	?	ACNUUACAACAUCAANGCUGAUCUUCAAGGACUACCCCAGAGGGCUGUGCAUAGUUACCACUUCCAUCAGUGAAUGUGGGGCCAACUAUGUUCUACGACGCGGUCUUCGACACAUGCCAACAAUACCACUACCUUGUUACGGCUUCAGGAACCAAGGGGAUGAUAACCCCCUCCACUCAAGCGCAGACCUGCCAGAGGAGAGGCAGGGUCAGAAGGAGAAAGGAGGGUCAGUACUACCGGCCAGCAAACUAUGACCUGUUGCAAGCCCCUCCCCUGGACCACCCCGACUCGGUCACUCUGCUGGAGGCCAACAUGUGCCUUAGGGCACUCGGACUCCCCGAGGANCCGUGUGGAAGAGUUGUUGAGGAGGCGAUGCUGAAAAUGCAACCCUCCAAAGAC…
JQ289026.1			Jīngmén tick virus	3	Mogiana tick virus strain MGTV/C4/11 NS3 gene, partial cds	Rhipicephalus (Boophilus) microplus	Brazil	2011	GUUACGGCUUCAGGAACCAAGGGGAUGAUAACCCCCUCCACCCAAGCUCAGACCUGCCAGAGGAGAGGCAGGGUUGGAAGGAGAAAGGAGGGUCAGUAUUAUCGGCCAGCAAACUAUGACCUAUUGCAAGCCCCUCCCUUGGACCACCCCGACUCGGUCACGCUGCUGGAGGCCAACAUGUGCCUUAGGGCACUCGGGCUCCCCGAGGAGCCUUGUGGAAGAGUUGUUGAGGAGGCGAUGCUAAAAAUGCAACCCUCC
JQ289027.1			Jīngmén tick virus	3	Mogiana tick virus strain MGTV/E4/11 NS3 gene, partial cds	Rhipicephalus (Boophilus) microplus	Brazil	2011	GUUACGGCUUCAGGAACCAAGGGGAUGAUAACCCCCUCCACCCAAGCUCAGACCUGCCAGAGGAGAGGCAGGGUUGGAAGGAGAAAGGAGGGUCAGUAUUAUCGGCCAGCAAACUAUGACCUAUUGCAAGCCCCUCCCUUGGACCACCCCGACUCGGUCACGCUGCUGGAGGCCAACAUGUGCCUUAGGGCACUCGGGCUCCCCGAGGAGCCUUGUGGAAGAGUGGUUGAGGAGGCGAUGCUAAAAAUGCAACCCUCC
JQ289028.1			Jīngmén tick virus	3	Mogiana tick virus strain MGTV/C2/11 NS3 gene, partial cds	Rhipicephalus (Boophilus) microplus	Brazil	2011	GUUACGGCUUCAGGAACCAAGGGGAUGAUAACCCCCUCCACCCAAGCUCAGACCUGCCAGAGGAGAGGCAGGGUUGGAAGGAGAAAGGAGGGUCAGUAUUAUCGGCCAGCAAACUAUGACCUAUUGCAAGCCCCUCCCUUGGACCACCCCGACUCGGUCACGCUGCUGGAGGCCAACAUGUGCCUUAGGGCACUCGGGCUCCCCGAGGAGCCUUGUGGAAGAGUUGUUGAGGAGGCGAUGCUAAAAAUGCAACCCUCC
JQ289029.1			Jīngmén tick virus	3	Mogiana tick virus strain MGTV/E2/11 NS3 gene, partial cds	Rhipicephalus (Boophilus) microplus	Brazil	2011	GUUACGGCUUCAGGAACCAAGGGGAUGAUAACCCCCUCCACCCAAGCUCAGACCUGCCAGAGGAGAGGCAGGGUUGGAAGGAGAAAGGAGGGUCAGUAUUAUCGGCCAGCAAACUAUGACCUAUUGCAAGCCCCUCCCUUGGACCACCCCGACUCGGUCACGCUGCUGGAGGCCAACAUGUGCCUUAGGGCACUCGGGCUCCCCGAGGAGCCUUGUGGAAGAGUUGUUGAGGAGGCGAUGCUAAAAAUGCAACCCUCC
JQ289030.1			Jīngmén tick virus	3	Mogiana tick virus strain MGTV/C8/11 NS3 gene, partial cds	Rhipicephalus (Boophilus) microplus	Brazil	2011	GUUACGGCUUCAGGAACCAAGGGGAUGAUAACCCCCUCCACCCAAGCUCAGACCUGCCAGAGGAGAGGCAGGGUUGGAAGGAGAAAGGAGGGUCAGUAUUAUCGGCCAGCAAACUAUGACCUAUUGCAAGCCCCUCCCUUGGACCACCCCGACUCGGUCACGCUGCUGGAGGCCAACAUGUGCCUUAGGGCACUCGGGCUCCCCGAGGAGCCUUGUGGAAGAGUUGUUGAGGAGGCGAUGCUAAAAAUGCAACCCUCC
JQ289031.1			Jīngmén tick virus	3	Mogiana tick virus strain MGTV/E8/11 NS3 gene, partial cds	Rhipicephalus (Boophilus) microplus	Brazil	2011	GUUACGGCUUCAGGAACCAAGGGGAUGAUAACCCCCUCCACCCAAGCUCAGACCUGCCAGAGGAGAGGCAGGGUUGGAAGGAGAAAGGAGGGUCAGUAUUAUCGGCCAGCAAACUAUGACCUAUUGCAAGCCCCUCCCUUGGACCACCCCGACUCGGUCACGCUGCUGGAGGCCAACAUGUGCCUUAGGGCACUCGGGCUCCCCGAGGAGCCUUGUGGAAGAGUUGUUGAGGAGGCGAUGCUAAAAAUGCAACCCUCC
JQ289032.1			Jīngmén tick virus	3	Mogiana tick virus strain MGTV/EL/11 NS3 gene, partial cds	Rhipicephalus (Boophilus) microplus	Brazil	2011	GUUACGGCUUCAGGAACCAAGGGGAUGAUAACCCCCUCCACCCAAGCUCAGACCUGCCAGAGGAGAGGCAGGGUUGGAAGGAGAAAGGAGGGUCAGUACUAUCGGCCAGCAAACUACGACCUGUUGCAAGCCCCUCCCCUGGACCACCCCGACUCGGUCACUCUGCUGGAGGCCAACAUGUGCCUUAGGGCACUCGGGCUCCCCGAGGAGCCGUGUGGAAGAGUGGUUGAGGAGGCGAUGCUAAAAAUGCAACCCUCC
JQ289033.1			Jīngmén tick virus	3	Mogiana tick virus strain MGTV/C1/11 NS3 gene, partial cds	Rhipicephalus (Boophilus) microplus	Brazil	2011	GUUACGGCUUCAGGAACCAAGGGGAUGAUAACCCCCUCCACCCAAGCUCAGACCUGCCAGAGGAGAGGCAGGGUUGGAAGGAGAAAGGAGGGCCAGUACUAUCGGCCAGCAAACUAUGACCUGUUGCAAGCCCCUCCCUUGGACCACCCCGACUCGGUCACGCUGCUGGAGGCCAACAUGUGCCUUAGGGCACUCGGACUCCCCGAGGAGCCGUGUGGAAGAGUUGUUGAGGAGGCGAUGCUAAAAAUGCAACCCUCC
JQ289034.1			Jīngmén tick virus	1	Mogiana tick virus strain MGTV/E8/11 NS5 gene, partial cds	Rhipicephalus (Boophilus) microplus	Brazil	2011	GGUUGGAGCCAGUUAGUCAGAGAGCUAGAGGGACCAGGCGCCAUCACUGCCGUCUCCCUAUGGGAGAGAGGCAGAGAGGAAUGGAUGGCCGACCCUGCCAUAAGGAGAAUCAACGCCAAUGUGAAGAACGUCAAGCCCUGGCACGUAGAUACACUACUAUUCGAUGGGGGGGAGACCUUUAAGAGGGACCAAAACAUCAUGAAGGAAGAGGGCUACAACGAUGCCCUAUUGGAUGCCGUAGACGCAUGGAUGAUGCAGGCCACACCUCCCACAAACUUCGUGAU
JQ289035.1			Jīngmén tick virus	1	Mogiana tick virus strain MGTV/C1/11 NS5 gene, partial cds	Rhipicephalus (Boophilus) microplus	Brazil	2011	GGUUGGAGCCAGUUAGUCAGAGAGCUAGAGGGACCAGGCGCCAUUACUGCUGUCUCCCUAUGGGAGAGAGGCAGAGAGGAAUGGAUGGCCGACCCUGCCAUAAGGAGAAUCAACGCCAAUGUGAAGAACGUCAAGCCCUGGCACGUAGAUACACUACUAUUCGAUGGGGGGGAGACCUUUAAGAGGGACCAAAACAUCCUGAAGGAAGAGGGCUACAACGAUGCCCUAUUGGAUGCCGUAGACGCAUGGAUGAUGCAGGCCACACCUCCCACAAACUUCGUGAU
JQ289036.1			Jīngmén tick virus	1	Mogiana tick virus strain MGTV/C4/11 NS5 gene, partial cds	Rhipicephalus (Boophilus) microplus	Brazil	2011	GGUUGGAGCCAGUUAGUCAGAGAGCUAGAGGGACCAGGCGCCAUCACUGCCGUCUCCCUAUGGGAGAGAGGCAGAGAGGAAUGGAUGGCCGACCCUGCCAUAAGGAGAAUCAACGCCAAUGUGAAGAACGUCAAGCCCUGGCACGUAGAUACACUACUAUUCGAUGGGGGGGAGACCUUUAAGAGGGACCAAAACAUCAUGAAGGAAGAGGGCUACAACGAUGCCCUAUUGGAUGCCGUAGACGCAUGGAUGAUGCAGGCCACACCUCCCACAAACUUCGUGAU
JQ289037.1			Jīngmén tick virus	1	Mogiana tick virus strain MGTV/E4/11 NS5 gene, partial cds	Rhipicephalus (Boophilus) microplus	Brazil	2011	GGUUGGAGCCAGUUAGUCAGAGAGCUAGAGGGACCAGGCGCCAUCACUGCCGUCUCCCUAUGGGAGAGAGGCAGAGAGGAAUGGAUGGCCGACCCUGCCAUAAGGAGAAUCAACGCCAAUGUGAAGAACGUCAAGCCCUGGCACGUAGAUACACUACUAUUCGAUGGGGGGGAGACCUUUAAGAGGGACCAAAACAUCAUGAAGGAAGAGGGCUACAACGAUGCCCUAUUGGAUGCCGUAGACGCAUGGAUGAUGCAGGCCACACCUCCCACAAACUUCGUGAU
JQ289038.1			Jīngmén tick virus	1	Mogiana tick virus strain MGTV/C2/11 NS5 gene, partial cds	Rhipicephalus (Boophilus) microplus	Brazil	2011	GGUUGGAGCCAGUUAGUCAGAGAGCUAGAGGGACCAGGCGCCAUCACUGCCGUCUCCCUAUGGGAGAGAGGCAGAGAGGAAUGGAUGGCCGACCCUGCCAUAAGGAGAAUCAACGCCAAUGUGAAGAACGUCAAGCCCUGGCACGUAGAUACACUACUAUUCGAUGGGGGGGAGACCUUUAAGAGGGACCAAAACAUCAUGAAGGAAGAGGGCUACAACGAUGCCCUAUUGGAUGCCGUAGACGCAUGGAUGAUGCAGGCCACACCUCCCACAAACUUCGUGAU
JQ289039.1			Jīngmén tick virus	1	Mogiana tick virus strain MGTV/E2/11 NS5 gene, partial cds	Rhipicephalus (Boophilus) microplus	Brazil	2011	GGUUGGAGCCAGUUAGUCAGAGAGCUAGAGGGACCAGGCGCCAUCACUGCCGUCUCCCUAUGGGAGAGAGGCAGAGAGGAAUGGAUGGCCGACCCUGCCAUAAGGAGAAUCAACGCCAAUGUGAAGAACGUCAAGCCCUGGCACGUAGAUACACUACUAUUCGAUGGGGGGGAGACCUUUAAGAGGGACCAAAACAUCAUGAAGGAAGAGGGCUACAACGAUGCCCUAUUGGAUGCCGUAGACGCAUGGAUGAUGCAGGCCACACCUCCCACAAACUUCGUGAU
JQ289040.1			Jīngmén tick virus	1	Mogiana tick virus strain MGTV/C8/11 NS5 gene, partial cds	Rhipicephalus (Boophilus) microplus	Brazil	2011	GGUUGGAGCCAGUUAGUCAGAGAGCUAGAGGGACCAGGCGCCAUCACUGCCGUCUCCCUAUGGGAGAGAGGCAGAGAGGAAUGGAUGGCCGACCCUGCCAUAAGGAGAAUCAACGCCAAUGUGAAGAACGUCAAGCCCUGGCACGUAGAUACACUACUAUUCGAUGGGGGGGAGACCUUUAAGAGGGACCAAAACAUCAUGAAGGAAGAGGGCUACAACGAUGCCCUAUUGGAUGCCGUAGACGCAUGGAUGAUGCAGGCCACACCUCCCACAAACUUCGUGAU
JQ289041.1			Jīngmén tick virus	1	Mogiana tick virus strain MGTV/EL/11 NS5 gene, partial cds	Rhipicephalus (Boophilus) microplus	Brazil	2011	GGUUGGAGCCAGUUAGUCAGAGAGCUAGAGGGACCAGGCGCCAUCACUGCCGUCUCCCUAUGGGAGAGAGGCAGAGAGGAAUGGAUGGCCGACCCUGCCAUAAGGAGAAUCAACGCCAAUGUGAAGAACGUCAAGCCCUGGCACGUAGAUACACUACUAUUCGAUGGGGGGGAGACCUUUAAGAGGGACCAAAACAUCAUGAAGGAAGAGGGCUACAACGAUGCCCUAUUGGAUGCCGUAGACGCAUGGAUGAUGCAGGCCACACCUCCCACAAACUUCGUGAU
JX390985.2	"_Jingmenvirus rhipicephali_"	Jīngmén tick virus		3	Mogiana tick virus isolate MGTV/V4/11 segment 3, complete sequence	Rhipicephalus microplus	Brazil	2011	GCUGAGACUGCAAGUGCACAGGUUUUGGACCUCGCGCUAGACUCACUUUACAGACUAGAAUUGUGAACAGAAGAAAAAACAAACGAUUGUUGAGAACCUUUGAUGGCUACCCCAGCGGUAGCAGCCUUGAGCUGCAUAUUGGCCGCAGUGGACAAGGGGCUGGCUCCCAAUGUUGGGACCAAGAGCCUAUUGGCUAUGGCGGUGGCAUCUGCGCUGGCACCAGAAUUGGUGCUGGCUGUUGCGUGGCUCUCUAUACUGAAAGGAAACUCACCAGGUCAGGAAACGAACUACAUACAAAGACACUUCAUGGAGUUACUACCCACCAUUGGAUGGUUAUCCCUGGAAUAUGCGGCUCCUCUGGACAUUGUCCUAAAUGAGGAAGAUACACCACAUCAGGAA…
JX390986.2	"_Jingmenvirus rhipicephali_"	Jīngmén tick virus		1	Mogiana tick virus isolate MGTV/V4/11 segment 1, complete sequence	Rhipicephalus microplus	Brazil	2011	GCCCUUGACUGCAAGUGCAAAGGUUGAGGAAUCCGCUUCAGACUCAAACGCAGAUAAAACAACAACAAGACAGAUAAUCGUAAGAAACACGAUGGACACAGACACCGUGAUCGCUGGAUUUGCCAUGGCGAUGCUUGUCCUGCUGGCAAUGCUCCUGCAGAUAGCGUCGCACUACAGAGAACACGCCACCUUCAUCUACACUCCAGGAGGAAAGUUGGAGGAGUAUAAAGGAGAUGGGCUUAAGGUAUGGAAGCUGGAGCCCACGUUAGGAGAUCCGACCGAGUUGGGUAGGCAGGCAAAAAAAGAGAUGAACGCCAUGACCUAUGAGGAAUUCGACAGAAUGAAGUUCAGGGGUGUGGUGGCUGAGGUGUACGCAGGCGACAAGCCGUCAAAAGGCUA…
KJ001547.1			Jīngmén tick virus	1	Jingmen Tick Virus isolate YS102-1 segment 1 NS5-like protein gene, partial cds	Rhipicephalus microplus	China	2010-07-01	AAUGUGAAAAAUGUCAAGCCCUGGCGUGUAGACACGCUGCUAUUUGACGGGGGGGAGACCUUCAAAAGGGAUCAAAACAUUAUGAAGGAAGAGAGCUACAACGACGCCCUACUGGACGCUGUGGAUGCAUGGAUGAUGCAGGCCACACCCCCCACGAAUUUCGUGGUAAAAAUACAGGUUCCCUACACACAAAAAGCGAUGAGACUCAUAGAAAAGUGGCAAGUGAAGACCAAGAAGGGAAGACUAGUUAGGCUGGCGGGAGACAGGCUGUCCAACACUGUGAUGUACUUCAUAUCAGAUAGGCUGGAAACGCAGAUUCGGGGAAGAAUAACCAGUUUCCUCAGAGAGCUCCGGGAGCGAAGAGUGGAUAGAUCUCUGACGUCUGACCCGGCCUUGCAA…
KJ001548.1			Jīngmén tick virus	1	Jingmen Tick Virus isolate YJ3-3 segment 1 NS5-like protein gene, partial cds	Rhipicephalus microplus	China	2010-07-01	AAUGUAAAGAACGUCAAGCCCUGGCGUGUAGACACGCUGCUAUUCGAUGGGGGGGAGACUUUCAAAAGGGACCAAAACAUCAUGAAGGAAGAGAGUUACAACGACGCCCUACUGGACGCUGUGGAUGCAUGGAUGAUGCAGGCUACACCUCCCACGAACUUCGUGGUAAAAAUACAGGUCCCCUACACACAAAAAGCGAUGAGACUCAUAGAAAAGUGGCAAGUGAAGACCAAGAAGGGAAGACUGGUUAGGCUGGCGGGAGACAGGCUGUCCAACACCGUGAUGUACUUCAUAUCAGACAGGCUGGAAACGCAGAUUCGGGGAAGGAUAACUAGUUUCCUCAGAGAGCUCCGGGAGCGAAGAGUGGAUAGAUCCCUGACGUCUGACCCGGCCCUGCAA…
KJ001549.1			Jīngmén tick virus	1	Jingmen Tick Virus isolate 10 segment 1 NS5-like protein gene, partial cds	Rhipicephalus microplus	China	2010-07-01	AAUGUAAAGAACGUCAAGCCCUGGCGUGUAGACACGCUGCUGUUUGAUGGGGGGGAGACCUUCAAAAGGGACCAAAACAUCAUGAAGGAAGAGAGUUACAACGACGCCCUACUGGACGCUGUGGAUGCAUGGAUGAUGCAGGCCACACCUCCCACAAAUUUCGUGGUAAAAAUACAGGUUCCCUAUACACAAAAAGCGAUGAGACUCAUAGAAAAGUGGCAAGUGAAGACCAAGAAGGGAAGACUGGUCAGGCUGGCGGGAGACAGGCUGUCCAACACUGUGAUGUACUUCAUAUCAGAUAGGCUGGAGACACAGAUUCGGGGAAGGAUAACCAGUUUCCUCAGAGAGCUCCGGGAGCGAAGAGUGGAUAGAUCCCUGACGUCUGACCCGGCCCUACAA…
KJ001550.1			Jīngmén tick virus	1	Jingmen Tick Virus isolate 84 segment 1 NS5-like protein gene, partial cds	Rhipicephalus microplus	China	2010-07-01	AAUGUAAAGAACGUUAAGCCCUGGCGUGUAGACACGCUGCUGUUUGAUGGGGGGGAGACCUUCAAAAGGGACCAAAACAUCAUGAAGGAAGAGAGUUACAACGACGCCCUACUGGACGCUGUGGAUGCAUGGAUGAUGCAGGCCACACCUCCCACAAAUUUCGUGGUAAAAAUACAGGUUCCCUAUACACAAAAAGCGAUGAGACUCAUAGAAAAGUGGCAAGUGAAGACCAAGAAGGGAAGACUGGUCAGGCUGGCGGGAGACAGGUUGUCCAACACUGUGAUGUACUUCAUAUCAGAUAGGCUGGAGACACAGAUUCGGGGAAGGAUAACCAGUUUCCUCAGAGAGCUCCGGGAGCGAAGAGUGGAUAGAUCCCUGACGUCUGACCCGGCCCUACAA…
KJ001551.1			Jīngmén tick virus	1	Jingmen Tick Virus isolate 85 segment 1 NS5-like protein gene, partial cds	Rhipicephalus microplus	China	2010-07-01	AAUGUAAAGAACGUCAAGCCCUGGCGUGUAGACACGCUGCUAUUCGAUGGGGGGGAGACUUUCAAAAGGGACCAAAACAUCAUGAAGGAAGAGAGUUAUAACGACGCCCUACUGGACGCUGUGGAUGCAUGGAUGAUGCAGGCUACACCUCCCACGAACUUCGUGGUAAAAAUACAGGUCCCCUACACACAAAAAGCGAUGAGACUCAUAGAAAAGUGGCAAGUGAAGACCAAGAAGGGAAGACUGGUUAGGCUGGCGGGAGACAGGCUGUCCAACACCGUGAUGUACUUCAUAUCAGACAGGCUGGAAACGCAGAUUCGGGGAAGGAUAACUAGUUUCCUCAGAGAGCUCCGGGAGCGAAGAGUGGAUAGAUCCCUGACGUCUGACCCGGCCUUGCAA…
KJ001552.1			Jīngmén tick virus	1	Jingmen Tick Virus isolate 164 segment 1 NS5-like protein gene, partial cds	Rhipicephalus microplus	China	2010-07-01	AAUGUGAAGAAUGUUAAGCCCGGGCGCGUAGACACGCUGCUAUUCGAUGGGGGGGAGACCUUCAAAAGGGACCAAAACAUCAUGAAGGAAGAGAGCUACAACGACGCCCUACUGGACGCUGUGGAUGCAUGGAUGAUGCAGGCCACACCUCCCACGAACUUCGUGGUAAAAAUACAAGUUCCCUACACACAAAAAGCGAUGAGACUCAUAGAGAAGUGGCAAGUGAAGACCAAGAAGGGAAGACUAGUUAGGCUGGCGGGAGACAGGCUGUCCAACACCGUGAUGUACUUCAUAUCAGAUAGGCUGGAAACGCAGAUUCGGGGAAGAAUAACCAGCUUCCUCAGAGAGCUCCGGGAGCGAAGAGUUGACAGAUCCCUGACGUCUGACCCGGCCUUGCAA…
KJ001553.1			Jīngmén tick virus	1	Jingmen Tick Virus isolate 204 segment 1 NS5-like protein gene, partial cds	Rhipicephalus microplus	China	2010-07-01	AAUGUAAAGAACGUUAAGCCCUGGCGUGUAGACACGCUGCUAUUUGAUGGGGGGGAGACCUUCAAAAGGGACCAAAACAUCAUGAAGGAAGAGAGUUACAACGACGCCCUACUGGACGCUGUGGACGCAUGGAUGAUGCAGGCCACACCUCCCACAAACUUCGUGGUAAAAAUACAGGUUCCCUAUACACAAAAAGCGAUGAGACUCAUAGAAAAGUGGCAAGUGAAGACCAAGAAGGGAAGACUGGUAAGGCUGGCGGGAGACAGGUUGUCCAACACCGUGAUGUACUUCAUAUCAGAUAGGCUGGAGACACAGAUUCGGGGAAGGAUAGCCAGUUUCCUCAGAGAGCUCCGGGAGCGAAGAGUGGACAGAUCCCUGACGUCUGACCCGGCCCUGCAA…
KJ001554.1			Jīngmén tick virus	1	Jingmen Tick Virus isolate X84-3 segment 1 NS5-like protein gene, partial cds	Rhipicephalus microplus	China	2010-07-01	AAUGUGAAAAAUGUCAAGCCCUGGCGUGUAGACACGCUGCUAUUUGACGGGGGGGAGACCUUCAAAAGGGAUCAAAACAUUAUGAAGGAAGAGAGCUACAACGACGCCCUACUGGACGCUGUGGAUGCAUGGAUGAUGCAGGCUACACCCCCCACAAACUUCGUGGUAAAAAUACAGGUUCCUUACACACAAAAAGCGAUGAGACUCAUAGAAAAGUGGCAAGUGAAGACCAAGAAGGGAAGACUAGUUAGGUUGGCGGGAGACAGGCUGUCCAACACUGUGAUGUACUUCAUAUCACAUAGGCUGGAAACGCAGAUUAGGGGAAGAAUAACCAGUUUCCUCAGAGAGCUCCGGGAGCGAAGAGUGGAUAGAUCCCUGACGUCUGACCCGGCCUUGCAA…
KJ001555.1			Jīngmén tick virus	2	Jingmen Tick Virus isolate YS102-1 segment 2 putative glycoprotein gene, partial cds	Rhipicephalus microplus	China	2010-07-01	ACUAGGGGUGGCGUGAAGCAUAGGCUCACCAUUAGAGUCACGGGAAGGAGAGGGCCUUGCGAUCCAAUUAUAACAGCUGACAGUGACUACCAUGAGGUUACUCGACACCAUGAGGGCAACACCCUCGUGGUGGUCUGCGAUCUCCCUUUACACCAGACUGUAGUCACAGUGAGGGCCGGAGACACCUGGAAGGAACACCGAAUCGCCAAGGAUGUACAUCAGACCAUUCACGAACAGGAAGACGACUUUGGUCACAUCCCUCCGCAGUGGGUGGCUUGGUUGAAGAACUGGUUCGGGGGGCUCACCUCCGGAUUGGCCCGGGCCUUUGGCCUGAUCAGCCGCCUGGUGGAUCUGGUGGUCAACAACUUACCAACAGUGCUUGUGGCCGUGGUGCUGGCC…
KJ001556.1			Jīngmén tick virus	2	Jingmen Tick Virus isolate YJ3-3 segment 2 putative glycoprotein gene, partial cds	Rhipicephalus microplus	China	2010-07-01	CACAGGCUCACCAUCAGAAUCACAGGAAGGAGAGGGCCCUGCGACCCAAUCAUAACAGCUGACAGUGACUACCAUGAGGUCACCCGGUACCAUGAGGGGAACACCCUCGUGGUGGUCUGCGACCUCCCUCUACACCAGACCGUAGUCACAGUGAGGGCCGGAGACACCUGGAAGGAACAUCGAAUCGCCAAGGAUGUGCAUCAGACCAUUCACGAACAGGAAGACGACUUUGGCCACAUCCCUCCGCAGUGGGUGGCUUGGUUGAAGAACUGGUUCGGAGGGCUUACCUCAGGAUUGGCUCGGGCCUUCGGCCUAAUUAGCCGCCUGUUGGAUCUGGUGGUCAACAACUUACCAACAGUGCUUGUGGCAGUGGUGCUGGCCACCCCAUUGGGUUCGGCC…
KJ001557.1			Jīngmén tick virus	2	Jingmen Tick Virus isolate 10 segment 2 putative glycoprotein gene, partial cds	Rhipicephalus microplus	China	2010-07-01	ACUAGGAGUGGCGUGAAGCAUAGGCUCACCAUUAGAGUCACGGGAAGGAGAGGGCCUUGCGAUCCAAUCAUAACAGCUGACAGUGACUACCAUGAGGUUACUCGACACCAUGAGGGCAACACCCUCGUGGUGGUCUGCGAUCUCCCUCUACACCAGACUGUGGUCACAGUGAGGGCCGGAGACACUUGGAAGGAACACCGAAUCGCCAAGGAUGUGCAUCAGACCAUUCACGAACAGGAAGACGACUUUGGUCACAUCCCUCCGCAGUGGGUGGCUUGGUUGAAGAACUGGUUCGGGGGGCUCACCUCCGGAUUGGCCCGGGCCUUUGGCCUGAUCAGCCGCCUGGUGGAUCUGGUGGUCAACAACUUACCAACAGUGCUUGUGGCCGUGGUGCUGGCC…
[truncated: 1,434 more rows]
